# Supplementary material for: A comprehensive study of metabolite genetics reveals strong pleiotropy and heterogeneity across time and context
Source: Nat Commun. 2019 Oct 21;10:4788. doi: 10.1038/s41467-019-12703-7 (PMC6803661; doi:10.1038/s41467-019-12703-7)
Supplement: Supplementary file 2 — Supplementary Data 1 [file 41467_2019_12703_MOESM2_ESM.xlsx]

## Sheet: Data S1
Supplementary Data 1
158 metabolite measurements
Variable	Description	Statin users were excluded	Fibrate users were exluded	Covariates excluded from CMS
XXL_VLDL_P	Concentration of chylomicrons and extremely large VLDL particles (mol/l)		F	all VLDL		Selected NMR measurements (158)
XXL_VLDL_L	Total lipids in chylomicrons and extremely large VLDL (mmol/l)	S	F	all VLDL		We excluded statin users for LDL, IDL, apoB, *_L, *_C, *_CE, *_FC measurements
XXL_VLDL_PL	Phospholipids in chylomicrons and extremely large VLDL (mmol/l)		F	all VLDL		We excluded fibrate users for VLDL, IDL, *_TG measurements
XXL_VLDL_C	Total cholesterol in chylomicrons and extremely large VLDL (mmol/l)	S	F	all VLDL		When pre-selected covariates for CMS analysis, we excluded some related measurements
XXL_VLDL_CE	Cholesterol esters in chylomicrons and extremely large VLDL (mmol/l)	S	F	all VLDL
XXL_VLDL_FC	Free cholesterol in chylomicrons and extremely large VLDL (mmol/l)	S	F	all VLDL
XXL_VLDL_TG	Triglycerides in chylomicrons and extremely large VLDL (mmol/l)		F	all VLDL
XL_VLDL_P	Concentration of very large VLDL particles (mol/l)		F	all VLDL
XL_VLDL_L	Total lipids in very large VLDL (mmol/l)	S	F	all VLDL
XL_VLDL_PL	Phospholipids in very large VLDL (mmol/l)		F	all VLDL
XL_VLDL_C	Total cholesterol in very large VLDL (mmol/l)	S	F	all VLDL
XL_VLDL_CE	Cholesterol esters in very large VLDL (mmol/l)	S	F	all VLDL
XL_VLDL_FC	Free cholesterol in very large VLDL (mmol/l)	S	F	all VLDL
XL_VLDL_TG	Triglycerides in very large VLDL (mmol/l)		F	all VLDL
L_VLDL_P	Concentration of large VLDL particles (mol/l)		F	all VLDL
L_VLDL_L	Total lipids in large VLDL (mmol/l)	S	F	all VLDL
L_VLDL_PL	Phospholipids in large VLDL (mmol/l)		F	all VLDL
L_VLDL_C	Total cholesterol in large VLDL (mmol/l)	S	F	all VLDL
L_VLDL_CE	Cholesterol esters in large VLDL (mmol/l)	S	F	all VLDL
L_VLDL_FC	Free cholesterol in large VLDL (mmol/l)	S	F	all VLDL
L_VLDL_TG	Triglycerides in large VLDL (mmol/l)		F	all VLDL
M_VLDL_P	Concentration of medium VLDL particles (mol/l)		F	all VLDL
M_VLDL_L	Total lipids in medium VLDL (mmol/l)	S	F	all VLDL
M_VLDL_PL	Phospholipids in medium VLDL (mmol/l)		F	all VLDL
M_VLDL_C	Total cholesterol in medium VLDL (mmol/l)	S	F	all VLDL
M_VLDL_CE	Cholesterol esters in medium VLDL (mmol/l)	S	F	all VLDL
M_VLDL_FC	Free cholesterol in medium VLDL (mmol/l)	S	F	all VLDL
M_VLDL_TG	Triglycerides in medium VLDL (mmol/l)		F	all VLDL
S_VLDL_P	Concentration of small VLDL particles (mol/l)		F	all VLDL
S_VLDL_L	Total lipids in small VLDL (mmol/l)	S	F	all VLDL
S_VLDL_PL	Phospholipids in small VLDL (mmol/l)		F	all VLDL
S_VLDL_C	Total cholesterol in small VLDL (mmol/l)	S	F	all VLDL
S_VLDL_CE	Cholesterol esters in small VLDL (mmol/l)	S	F	all VLDL
S_VLDL_FC	Free cholesterol in small VLDL (mmol/l)	S	F	all VLDL
S_VLDL_TG	Triglycerides in small VLDL (mmol/l)		F	all VLDL
XS_VLDL_P	Concentration of very small VLDL particles (mol/l)		F	all VLDL
XS_VLDL_L	Total lipids in very small VLDL (mmol/l)	S	F	all VLDL
XS_VLDL_PL	Phospholipids in very small VLDL (mmol/l)		F	all VLDL
XS_VLDL_C	Total cholesterol in very small VLDL (mmol/l)	S	F	all VLDL
XS_VLDL_CE	Cholesterol esters in very small VLDL (mmol/l)	S	F	all VLDL
XS_VLDL_FC	Free cholesterol in very small VLDL (mmol/l)	S	F	all VLDL
XS_VLDL_TG	Triglycerides in very small VLDL (mmol/l)		F	all VLDL
IDL_P	Concentration of IDL particles (mol/l)	S	F	all IDL
IDL_L	Total lipids in IDL (mmol/l)	S	F	all IDL
IDL_PL	Phospholipids in IDL (mmol/l)	S	F	all IDL
IDL_C	Total cholesterol in IDL (mmol/l)	S	F	all IDL
IDL_CE	Cholesterol esters in IDL (mmol/l)	S	F	all IDL
IDL_FC	Free cholesterol in IDL (mmol/l)	S	F	all IDL
IDL_TG	Triglycerides in IDL (mmol/l)	S	F	all IDL
L_LDL_P	Concentration of large LDL particles (mol/l)	S		all LDL
L_LDL_L	Total lipids in large LDL (mmol/l)	S		all LDL
L_LDL_PL	Phospholipids in large LDL (mmol/l)	S		all LDL
L_LDL_C	Total cholesterol in large LDL (mmol/l)	S		all LDL
L_LDL_CE	Cholesterol esters in large LDL (mmol/l)	S		all LDL
L_LDL_FC	Free cholesterol in large LDL (mmol/l)	S		all LDL
L_LDL_TG	Triglycerides in large LDL (mmol/l)	S	F	all LDL
M_LDL_P	Concentration of medium LDL particles (mol/l)	S		all LDL
M_LDL_L	Total lipids in medium LDL (mmol/l)	S		all LDL
M_LDL_PL	Phospholipids in medium LDL (mmol/l)	S		all LDL
M_LDL_C	Total cholesterol in medium LDL (mmol/l)	S		all LDL
M_LDL_CE	Cholesterol esters in medium LDL (mmol/l)	S		all LDL
M_LDL_FC	Free cholesterol in medium LDL (mmol/l)	S		all LDL
M_LDL_TG	Triglycerides in medium LDL (mmol/l)	S	F	all LDL
S_LDL_P	Concentration of small LDL particles (mol/l)	S		all LDL
S_LDL_L	Total lipids in small LDL (mmol/l)	S		all LDL
S_LDL_PL	Phospholipids in small LDL (mmol/l)	S		all LDL
S_LDL_C	Total cholesterol in small LDL (mmol/l)	S		all LDL
S_LDL_CE	Cholesterol esters in small LDL (mmol/l)	S		all LDL
S_LDL_FC	Free cholesterol in small LDL (mmol/l)	S		all LDL
S_LDL_TG	Triglycerides in small LDL (mmol/l)	S	F	all LDL
XL_HDL_P	Concentration of very large HDL particles (mol/l)			all HDL
XL_HDL_L	Total lipids in very large HDL (mmol/l)	S		all HDL
XL_HDL_PL	Phospholipids in very large HDL (mmol/l)			all HDL
XL_HDL_C	Total cholesterol in very large HDL (mmol/l)	S		all HDL
XL_HDL_CE	Cholesterol esters in very large HDL (mmol/l)	S		all HDL
XL_HDL_FC	Free cholesterol in very large HDL (mmol/l)	S		all HDL
XL_HDL_TG	Triglycerides in very large HDL (mmol/l)		F	all HDL
L_HDL_P	Concentration of large HDL particles (mol/l)			all HDL
L_HDL_L	Total lipids in large HDL (mmol/l)	S		all HDL
L_HDL_PL	Phospholipids in large HDL (mmol/l)			all HDL
L_HDL_C	Total cholesterol in large HDL (mmol/l)	S		all HDL
L_HDL_CE	Cholesterol esters in large HDL (mmol/l)	S		all HDL
L_HDL_FC	Free cholesterol in large HDL (mmol/l)	S		all HDL
L_HDL_TG	Triglycerides in large HDL (mmol/l)		F	all HDL
M_HDL_P	Concentration of medium HDL particles (mol/l)			all HDL
M_HDL_L	Total lipids in medium HDL (mmol/l)	S		all HDL
M_HDL_PL	Phospholipids in medium HDL (mmol/l)			all HDL
M_HDL_C	Total cholesterol in medium HDL (mmol/l)	S		all HDL
M_HDL_CE	Cholesterol esters in medium HDL (mmol/l)	S		all HDL
M_HDL_FC	Free cholesterol in medium HDL (mmol/l)	S		all HDL
M_HDL_TG	Triglycerides in medium HDL (mmol/l)		F	all HDL
S_HDL_P	Concentration of small HDL particles (mol/l)			all HDL
S_HDL_L	Total lipids in small HDL (mmol/l)	S		all HDL
S_HDL_PL	Phospholipids in small HDL (mmol/l)			all HDL
S_HDL_C	Total cholesterol in small HDL (mmol/l)	S		all HDL
S_HDL_CE	Cholesterol esters in small HDL (mmol/l)	S		all HDL
S_HDL_FC	Free cholesterol in small HDL (mmol/l)	S		all HDL
S_HDL_TG	Triglycerides in small HDL (mmol/l)		F	all HDL
VLDL_D	Mean diameter for VLDL particles (nm)		F	all VLDL
LDL_D	Mean diameter for LDL particles (nm)	S		all LDL
HDL_D	Mean diameter for HDL particles (nm)			all HDL
Serum_C	Serum total cholesterol (mmol/l)	S		All *_C, *_CE, *_FC
VLDL_C	Total cholesterol in VLDL (mmol/l)	S	F	all VLDL
Remnant_C	Remnant cholesterol (non-HDL, non-LDL -cholesterol) (mmol/l)	S		All *_C, *_CE, *_FC
LDL_C	Total cholesterol in LDL (mmol/l)	S		all LDL
HDL_C	Total cholesterol in HDL (mmol/l)	S		all HDL
HDL2_C	Total cholesterol in HDL2 (mmol/l)	S		all HDL
HDL3_C	Total cholesterol in HDL3 (mmol/l)	S		all HDL
EstC	Esterified cholesterol (mmol/l)	S		All *_C, *_CE, *_FC
FreeC	Free cholesterol (mmol/l)	S		All *_C, *_CE, *_FC
Serum_TG	Serum total triglycerides (mmol/l)		F	All *_TG
VLDL_TG	Triglycerides in VLDL (mmol/l)		F	all VLDL
LDL_TG	Triglycerides in LDL (mmol/l)	S	F	all LDL
HDL_TG	Triglycerides in HDL (mmol/l)		F	all HDL
TotPG	Total phosphoglycerides (mmol/l)			All *_TG
TG_PG	Ratio of triglycerides to phosphoglycerides		F	All *_TG
PC	Phosphatidylcholine and other cholines (mmol/l)
SM	Sphingomyelins (mmol/l)
TotCho	Total cholines (mmol/l)
ApoA1	Apolipoprotein A-I (g/l)			ApoB, ApoB_ApoA1
ApoB	Apolipoprotein B (g/l)	S		ApoA1, ApoB_ApoA1
ApoB_ApoA1	Ratio of apolipoprotein B to apolipoprotein A-I	S		ApoA1, ApoB
TotFA	Total fatty acids (mmol/l)			all fatty acids
UnSat	Estimated degree of unsaturation			all fatty acids
DHA	22:6, docosahexaenoic acid (mmol/l)			all fatty acids
LA	18:2, linoleic acid (mmol/l)			all fatty acids
FAw3	Omega-3 fatty acids (mmol/l)			all fatty acids
FAw6	Omega-6 fatty acids (mmol/l)			all fatty acids
PUFA	Polyunsaturated fatty acids (mmol/l)			all fatty acids
MUFA	Monounsaturated fatty acids; 16:1, 18:1 (mmol/l)			all fatty acids
SFA	Saturated fatty acids (mmol/l)			all fatty acids
DHA_FA	Ratio of 22:6 docosahexaenoic acid to total fatty acids (%)			all fatty acids
LA_FA	Ratio of 18:2 linoleic acid to total fatty acids (%)			all fatty acids
FAw3_FA	Ratio of omega-3 fatty acids to total fatty acids (%)			all fatty acids
FAw6_FA	Ratio of omega-6 fatty acids to total fatty acids (%)			all fatty acids
PUFA_FA	Ratio of polyunsaturated fatty acids to total fatty acids (%)			all fatty acids
MUFA_FA	Ratio of monounsaturated fatty acids to total fatty acids (%)			all fatty acids
SFA_FA	Ratio of saturated fatty acids to total fatty acids (%)			all fatty acids
Glc	Glucose (mmol/l)
Lac	Lactate (mmol/l)
Pyr	Pyruvate (mmol/l)
Cit	Citrate (mmol/l)
Glol	Glycerol (mmol/l)
Ala	Alanine (mmol/l)
Gln	Glutamine (mmol/l)
Gly	Glycine (mmol/l)
His	Histidine (mmol/l)
Ile	Isoleucine (mmol/l)
Leu	Leucine (mmol/l)
Val	Valine (mmol/l)
Phe	Phenylalanine (mmol/l)
Tyr	Tyrosine (mmol/l)
Ace	Acetate (mmol/l)
AcAce	Acetoacetate (mmol/l)
bOHBut	3-hydroxybutyrate (mmol/l)
Crea	Creatinine (mmol/l)
Alb	Albumin (signal area)
Gp	Glycoprotein acetyls, mainly a1-acid glycoprotein (mmol/l)
