# Supplementary material for: A comprehensive study of metabolite genetics reveals strong pleiotropy and heterogeneity across time and context
Source: Nat Commun. 2019 Oct 21;10:4788. doi: 10.1038/s41467-019-12703-7 (PMC6803661; doi:10.1038/s41467-019-12703-7)
Supplement: Supplementary file 3 — Supplementary Data 2 [file 41467_2019_12703_MOESM3_ESM.xlsx]

## Sheet: Data S2
Supplementary Data 2
Significant SNP- metabolite associations
Discovery analysis														Replication in follow-up data
Phenotype	Chr.	Position	SNP	A1	A2	Gene	Distance to gene	STD beta	STD p-value	CMS beta	CMS p-value	CMS r²	CMS nCovs	STD p-value	CMS p-value
XXL_VLDL_P	2	27741237	rs780094	T	C	GCKR	0	0.0727644	5.46809e-09	0.0705275	5.6917e-10	0.164867	6	0.000522248	0.0490497
XXL_VLDL_P	11	47529947	rs7124681	A	C	CELF1	0	0.0615212	8.20385e-07	0.0659263	8.26093e-10	0.251873	4	0.00530694	0.190563
XXL_VLDL_PL	2	27742603	rs780093	T	C	GCKR	0	0.0775291	6.2965e-10	0.0679738	7.80289e-10	0.22006	8	0.000396971	0.000328616
XXL_VLDL_PL	11	116660686	rs2266788	G	A	APOA5	0	0.0632578	4.43373e-07	0.0641198	4.75574e-11	0.386621	8	0.00138887	0.00188336
XXL_VLDL_PL	11	116662579	rs651821	C	T	APOA5	0	0.0596573	1.92468e-06	0.0626688	1.29521e-10	0.386425	8	0.00468167	0.000624654
XXL_VLDL_PL	2	27741237	rs780094	T	C	GCKR	0	0.0760605	1.21073e-09	0.0650861	5.09013e-09	0.205436	7	0.000554853	0.000554667
XXL_VLDL_C	8	126481694	rs2980876	C	T	TRIB1	31046	0.0895044	1.41505e-09	0.0874938	1.22388e-09	0.0535446	6	0.00043565	0.0236278
XXL_VLDL_C	8	126485531	rs7846466	T	C	TRIB1	34883	0.0917024	5.67796e-10	0.0896742	4.81704e-10	0.0534	6	0.00103125	0.000826677
XXL_VLDL_C	11	116660686	rs2266788	G	A	APOA5	0	0.0763985	2.43229e-07	0.0761489	6.22968e-10	0.303906	4	0.000613261	0.000276501
XXL_VLDL_CE	1	55521109	rs693668	G	A	PCSK9	0	-0.0525842	0.000379505	-0.0469183	2.34873e-10	0.740256	12	0.950731	0.950731
XXL_VLDL_CE	1	63056112	rs1748197	A	G	DOCK7	0	-0.0603449	5.35301e-05	-0.0701408	1.20989e-09	0.400153	9	0.105992	0.0374841
XXL_VLDL_CE	8	126485531	rs7846466	T	C	TRIB1	34883	0.0891421	1.68894e-09	0.0891552	1.20869e-10	0.123781	6	0.00160943	0.00145326
XXL_VLDL_CE	11	116660686	rs2266788	G	A	APOA5	0	0.0836734	1.54904e-08	0.0857751	2.98967e-10	0.151544	4	0.00105381	0.000556571
XXL_VLDL_CE	16	56991363	rs183130	T	C	CETP	4472	-0.0924872	3.89345e-10	-0.0919099	1.4834e-10	0.0578709	2	0.00147174	9.25091e-09
XXL_VLDL_CE	16	56993324	rs3764261	A	C	CETP	2511	-0.0922104	4.52137e-10	-0.0916713	1.72064e-10	0.057495	2	0.00169377	2.54115e-07
XXL_VLDL_CE	16	57004889	rs7205804	A	G	CETP	0	-0.0855437	7.09218e-09	-0.0886182	2.59937e-10	0.0992658	2	0.0134532	0.00145283
XXL_VLDL_FC	8	126485531	rs7846466	T	C	TRIB1	34883	0.0888262	1.83793e-09	0.0882911	6.22879e-10	0.0667419	4	0.000764788	0.000764788
XXL_VLDL_TG	2	27730940	rs1260326	T	C	GCKR	0	0.0713209	1.09119e-08	0.0696871	3.15188e-10	0.206793	7	0.000250205	0.000112514
XXL_VLDL_TG	2	27742603	rs780093	T	C	GCKR	0	0.074291	2.8278e-09	0.0743923	2.41245e-10	0.115374	6	0.000303945	0.00561468
XL_VLDL_P	1	62905893	rs10493322	T	C	USP1	0	-0.0545268	1.35047e-05	-0.0464415	3.80201e-10	0.635461	11	0.93548	0.93548
XL_VLDL_P	1	62912919	rs10158897	T	C	USP1	0	-0.0543888	1.40933e-05	-0.0483604	3.67078e-10	0.606907	11	0.894308	0.894308
XL_VLDL_P	1	62916796	rs583609	C	T	USP1	0	-0.0538853	1.70959e-05	-0.0469414	2.29122e-10	0.636642	11	0.935215	0.935215
XL_VLDL_P	1	62921586	rs3913007	C	T	DOCK7	0	-0.0545913	1.32395e-05	-0.0487798	2.6297e-10	0.607006	11	0.898882	0.898882
XL_VLDL_P	1	62982891	rs1168045	C	T	DOCK7	0	-0.0541266	1.5698e-05	-0.0473717	4.84512e-10	0.617673	12	0.854975	0.854975
XL_VLDL_P	1	63020816	rs10159255	A	C	DOCK7	0	-0.0551573	1.06367e-05	-0.0464681	2.08129e-10	0.644749	13	0.847899	0.847899
XL_VLDL_P	1	63049593	rs1748195	G	C	DOCK7	0	-0.0546642	1.29088e-05	-0.0472664	5.35926e-10	0.617348	12	0.870578	0.870578
XL_VLDL_P	1	63072265	rs10789117	C	A	DOCK7	0	-0.0544237	1.39076e-05	-0.0472617	5.16316e-10	0.617573	12	0.856612	0.856612
XL_VLDL_P	1	63090858	rs6587980	T	C	DOCK7	0	-0.0544237	1.39076e-05	-0.0472617	5.16316e-10	0.617573	12	0.856612	0.856612
XL_VLDL_P	1	63103217	rs1570694	G	A	DOCK7	0	-0.0552845	1.0139e-05	-0.0464627	2.07985e-10	0.644852	13	0.839433	0.839433
XL_VLDL_P	1	63145439	rs11208004	A	G	DOCK7	0	-0.0551474	1.06845e-05	-0.0464618	2.09617e-10	0.644798	13	0.839433	0.839433
XL_VLDL_P	1	230294916	rs2144300	C	T	GALNT2	0	0.0438444	0.000467098	0.0485704	1.279e-09	0.577983	6	0.0857423	0.0553631
XL_VLDL_P	1	230299949	rs10779835	T	C	GALNT2	0	0.0461811	0.000228658	0.0495454	5.54255e-10	0.579464	6	0.0604454	0.095425
XL_VLDL_P	2	27730940	rs1260326	T	C	GCKR	0	0.0848871	1.16187e-11	0.072462	8.62546e-13	0.337263	6	1.49208e-05	6.38895e-06
XL_VLDL_P	2	27741237	rs780094	T	C	GCKR	0	0.0857834	7.06245e-12	0.0700918	3.19346e-12	0.346914	6	2.36608e-05	1.89978e-05
XL_VLDL_P	2	27742603	rs780093	T	C	GCKR	0	0.085194	1.09179e-11	0.0791564	1.64985e-13	0.262459	8	1.14176e-05	1.37172e-05
XL_VLDL_P	11	116610249	rs10466588	G	A	BUD13	8637	0.0761578	1.16476e-09	0.0672656	6.65867e-11	0.315491	5	1.59038e-07	1.59038e-07
XL_VLDL_P	11	116621963	rs12292921	G	T	BUD13	0	0.0726921	6.42326e-09	0.0650733	9.41529e-10	0.273478	6	2.8098e-06	2.8098e-06
XL_VLDL_P	11	116650118	rs17120029	T	C	ZPR1	0	0.073683	3.9268e-09	0.066553	1.59912e-10	0.30285	8	2.04299e-06	1.88431e-06
XL_VLDL_P	11	116660686	rs2266788	G	A	APOA5	0	0.0766117	9.58172e-10	0.0746056	2.61978e-16	0.460505	8	4.5971e-05	4.63114e-05
XL_VLDL_P	11	116662579	rs651821	C	T	APOA5	0	0.0712217	1.31098e-08	0.0713189	5.10196e-15	0.46031	8	0.000185927	7.54555e-05
XL_VLDL_P	11	116707684	rs2070665	A	G	APOA1	0	0.0486591	0.000103662	0.0527683	3.88989e-10	0.535356	9	0.00124975	0.00124975
XL_VLDL_L	2	27730940	rs1260326	T	C	GCKR	0	0.0842981	1.05043e-08	0.0856702	3.96171e-11	0.221131	5	0.0162965	0.797581
XL_VLDL_L	2	27741237	rs780094	T	C	GCKR	0	0.0872703	3.13856e-09	0.0877868	1.25685e-10	0.139628	4	0.0157187	0.892482
XL_VLDL_L	2	27742603	rs780093	T	C	GCKR	0	0.087917	2.65025e-09	0.0905476	2.38537e-11	0.155523	4	0.00665114	0.126067
XL_VLDL_L	8	126481694	rs2980876	C	T	TRIB1	31046	0.0845268	9.73732e-09	0.0868475	2.29358e-10	0.13457	5	0.000665673	0.163607
XL_VLDL_PL	2	27730940	rs1260326	T	C	GCKR	0	0.0811461	9.37473e-11	0.0750749	1.29679e-10	0.129755	5	3.54458e-05	1.05953e-05
XL_VLDL_PL	2	27742603	rs780093	T	C	GCKR	0	0.0824702	5.11074e-11	0.077922	1.25693e-11	0.159105	6	3.05665e-05	3.13641e-05
XL_VLDL_PL	11	116610249	rs10466588	G	A	BUD13	8637	0.0752666	1.90107e-09	0.054113	1.1981e-10	0.541282	13	2.0317e-07	2.49944e-07
XL_VLDL_PL	11	116650118	rs17120029	T	C	ZPR1	0	0.0714415	1.19436e-08	0.0621915	6.19003e-10	0.349979	7	2.30589e-06	2.98464e-07
XL_VLDL_PL	11	116660686	rs2266788	G	A	APOA5	0	0.077161	7.62521e-10	0.0762177	1.16071e-10	0.109608	5	0.000146323	9.67333e-05
XL_VLDL_PL	2	27741237	rs780094	T	C	GCKR	0	0.0829203	3.62952e-11	0.0590994	1.9994e-09	0.376501	9	5.51058e-05	4.83903e-05
XL_VLDL_C	8	126485531	rs7846466	T	C	TRIB1	34883	0.0915428	5.93844e-10	0.0907853	5.23711e-10	0.0234936	2	0.00174345	0.00417279
XL_VLDL_CE	2	27742603	rs780093	T	C	GCKR	0	0.0782671	1.26368e-07	0.0707708	1.20822e-09	0.378343	8	0.0325039	0.795783
XL_VLDL_CE	8	126481694	rs2980876	C	T	TRIB1	31046	0.089794	1.20529e-09	0.0880769	1.07334e-09	0.0443727	3	0.00181513	0.00218341
XL_VLDL_CE	8	126485531	rs7846466	T	C	TRIB1	34883	0.0925233	3.82536e-10	0.0907191	3.45857e-10	0.0440885	3	0.00322845	0.0030789
XL_VLDL_CE	16	56997233	rs1864163	A	G	CETP	0	0.0619935	2.75999e-05	0.0742525	9.58295e-10	0.321813	6	0.506266	0.5062
XL_VLDL_CE	16	57002732	rs9939224	T	G	CETP	0	0.0637684	1.59963e-05	0.0634435	7.32821e-10	0.507459	6	0.0473916	0.00428612
XL_VLDL_FC	2	27741237	rs780094	T	C	GCKR	0	0.0789277	9.38698e-08	0.0797246	7.35314e-10	0.231607	8	0.0562435	0.134553
XL_VLDL_TG	1	230294916	rs2144300	C	T	GALNT2	0	0.0459077	0.000244225	0.0497095	6.2433e-10	0.571843	5	0.0763871	0.0225652
XL_VLDL_TG	1	230297659	rs2281719	C	T	GALNT2	0	0.0483504	0.000111384	0.0478827	8.61891e-10	0.594495	4	0.0615971	0.0261061
XL_VLDL_TG	1	230299949	rs10779835	T	C	GALNT2	0	0.0483587	0.000111651	0.0512982	1.63357e-10	0.573222	6	0.052499	0.0224652
XL_VLDL_TG	1	230304988	rs10489615	A	G	GALNT2	0	0.0484567	0.00010785	0.0479329	8.39884e-10	0.594341	4	0.060158	0.0236883
XL_VLDL_TG	2	27730940	rs1260326	T	C	GCKR	0	0.0866917	3.97164e-12	0.0785051	2.39347e-13	0.258698	7	8.57e-06	0.000805179
XL_VLDL_TG	2	27741237	rs780094	T	C	GCKR	0	0.0872661	2.87076e-12	0.077888	3.30567e-13	0.261858	8	1.37268e-05	0.00045857
XL_VLDL_TG	2	27742603	rs780093	T	C	GCKR	0	0.0865026	4.9481e-12	0.0842572	2.85931e-13	0.148481	8	6.10114e-06	0.000124585
XL_VLDL_TG	11	61569830	rs174546	T	C	FADS1	0	0.0500132	6.49942e-05	0.0468503	6.38139e-10	0.617064	6	6.38086e-05	4.47916e-11
XL_VLDL_TG	11	61570783	rs174547	C	T	FADS1	0	0.050197	6.15612e-05	0.0467187	7.15601e-10	0.617366	6	5.68356e-05	4.38463e-11
XL_VLDL_TG	11	61571478	rs174550	C	T	FADS1	0	0.0500132	6.49942e-05	0.0468503	6.38139e-10	0.617064	6	6.38086e-05	4.47916e-11
XL_VLDL_TG	11	61597972	rs1535	G	A	FADS2	0	0.0494274	7.93899e-05	0.0467467	7.19092e-10	0.616476	5	8.17924e-05	6.72056e-11
XL_VLDL_TG	11	61603510	rs174576	A	C	FADS2	0	0.0499283	6.67991e-05	0.0472369	4.59687e-10	0.617064	6	6.30449e-05	5.40425e-11
XL_VLDL_TG	11	61604814	rs174577	A	C	FADS2	0	0.0497653	7.06453e-05	0.0471769	4.85661e-10	0.617026	6	7.00104e-05	6.40531e-11
XL_VLDL_TG	11	61609750	rs174583	T	C	FADS2	0	0.0499284	6.67548e-05	0.0467631	7.41513e-10	0.615354	5	6.25438e-05	6.51763e-11
XL_VLDL_TG	11	116610249	rs10466588	G	A	BUD13	8637	0.0754506	1.58202e-09	0.0676546	3.96511e-10	0.246226	6	1.82638e-07	9.34716e-06
XL_VLDL_TG	11	116621963	rs12292921	G	T	BUD13	0	0.071961	8.72663e-09	0.0708608	3.80849e-10	0.178102	7	3.78962e-06	3.78962e-06
XL_VLDL_TG	11	116650118	rs17120029	T	C	ZPR1	0	0.0734697	4.16839e-09	0.0697303	5.44097e-10	0.188963	8	2.24763e-06	2.37836e-06
XL_VLDL_TG	11	116660686	rs2266788	G	A	APOA5	0	0.0755455	1.55801e-09	0.0773613	2.36137e-17	0.455829	8	3.56981e-05	3.47346e-06
XL_VLDL_TG	11	116662579	rs651821	C	T	APOA5	0	0.0699697	2.25403e-08	0.0775696	7.23732e-17	0.436386	7	0.000148068	8.47571e-06
L_VLDL_P	1	230294916	rs2144300	C	T	GALNT2	0	0.055334	9.43398e-06	0.0569162	2.71157e-13	0.593274	6	0.0799622	0.0106698
L_VLDL_P	1	230297659	rs2281719	C	T	GALNT2	0	0.0554892	8.87065e-06	0.0525612	1.23897e-12	0.630021	9	0.0626573	0.00648289
L_VLDL_P	1	230299949	rs10779835	T	C	GALNT2	0	0.056262	6.68233e-06	0.0569464	2.04775e-13	0.597006	9	0.0511489	0.0038331
L_VLDL_P	1	230304988	rs10489615	A	G	GALNT2	0	0.0555864	8.58601e-06	0.052063	1.74183e-12	0.632168	9	0.0606802	0.00422039
L_VLDL_P	2	27730940	rs1260326	T	C	GCKR	0	0.0854907	7.23539e-12	0.074054	2.42636e-12	0.27632	8	1.5751e-05	0.000782514
L_VLDL_P	2	27741237	rs780094	T	C	GCKR	0	0.0851611	8.72325e-12	0.0703336	2.48157e-11	0.280581	8	2.5832e-05	0.00121899
L_VLDL_P	2	27742603	rs780093	T	C	GCKR	0	0.0835816	2.32966e-11	0.0686105	7.39793e-11	0.285093	10	1.21173e-05	5.37933e-05
L_VLDL_P	8	19819536	rs327	G	T	LPL	0	-0.0694103	2.66278e-08	-0.0628564	5.99847e-11	0.39767	12	2.10345e-07	8.94002e-10
L_VLDL_P	8	19824492	rs13702	C	T	LPL	0	-0.0738166	3.31356e-09	-0.0653292	1.16265e-11	0.395066	12	1.3457e-07	2.71999e-10
L_VLDL_P	8	19824667	rs15285	T	C	LPL	0	-0.0736741	3.53048e-09	-0.0648091	1.50876e-11	0.39767	12	1.26332e-07	2.52646e-10
L_VLDL_P	8	19827848	rs10105606	A	C	LPL	3077	-0.0698108	2.21509e-08	-0.0621799	1.0577e-10	0.39481	11	1.41369e-06	1.41369e-06
L_VLDL_P	8	19867220	rs9644637	C	T	LPL	42449	-0.0685302	4.0955e-08	-0.0646008	1.67212e-11	0.399829	13	2.64327e-07	1.46548e-09
L_VLDL_P	11	116610249	rs10466588	G	A	BUD13	8637	0.0801549	1.32929e-10	0.0685593	5.27592e-11	0.293068	10	2.10442e-07	8.10968e-07
L_VLDL_P	11	116621963	rs12292921	G	T	BUD13	0	0.0783249	3.50618e-10	0.0738884	9.84786e-11	0.159613	6	4.97016e-06	5.07844e-05
L_VLDL_P	11	116650118	rs17120029	T	C	ZPR1	0	0.0813839	6.88139e-11	0.0713931	1.39501e-10	0.201119	8	1.23268e-06	1.16442e-06
L_VLDL_P	11	116660686	rs2266788	G	A	APOA5	0	0.0877472	2.08657e-12	0.0871625	3.85547e-17	0.303235	4	7.50659e-06	7.50659e-06
L_VLDL_P	11	116662579	rs651821	C	T	APOA5	0	0.0822856	4.41788e-11	0.0725842	4.21262e-16	0.476288	8	3.49703e-05	4.14647e-05
L_VLDL_P	11	116707684	rs2070665	A	G	APOA1	0	0.056322	6.57544e-06	0.0573477	1.12606e-10	0.480732	10	0.000981275	6.42387e-07
L_VLDL_P	11	116730638	rs6589574	A	G	SIK3	0	0.0538211	1.65854e-05	0.0556711	4.20644e-10	0.478411	10	0.00557013	0.000191321
L_VLDL_L	1	230279410	rs4846904	G	A	GALNT2	0	0.0594261	5.18862e-05	0.0498505	3.95053e-10	0.687722	13	0.0304062	0.0304062
L_VLDL_L	1	230291868	rs2352723	T	C	GALNT2	0	0.0562407	0.000127907	0.0528139	5.07281e-12	0.709678	15	0.0274425	0.304314
L_VLDL_L	1	230294916	rs2144300	C	T	GALNT2	0	0.0642071	1.22626e-05	0.0644056	3.30028e-12	0.587054	7	0.093824	0.000126169
L_VLDL_L	1	230297659	rs2281719	C	T	GALNT2	0	0.0615318	2.7783e-05	0.0653514	1.09519e-12	0.591472	5	0.0821715	0.0821715
L_VLDL_L	1	230301776	rs2296065	G	A	GALNT2	0	0.0570467	0.000104197	0.0572039	5.56994e-13	0.689262	9	0.072245	0.405771
L_VLDL_L	1	230304988	rs10489615	A	G	GALNT2	0	0.0616708	2.67643e-05	0.0655153	9.90062e-13	0.591253	5	0.0790981	0.0790981
L_VLDL_L	1	230313911	rs678050	C	T	GALNT2	0	0.0560709	0.000135971	0.0506906	4.7629e-10	0.674891	7	0.190226	0.047361
L_VLDL_L	2	27741237	rs780094	T	C	GCKR	0	0.0900991	8.16857e-10	0.0797756	4.1957e-10	0.238314	8	0.0122953	0.471232
L_VLDL_L	2	27742603	rs780093	T	C	GCKR	0	0.0901851	8.77433e-10	0.0803254	7.44543e-10	0.211028	8	0.00502065	0.0021254
L_VLDL_L	8	126481694	rs2980876	C	T	TRIB1	31046	0.0890024	1.32505e-09	0.0873128	1.47357e-10	0.136048	5	0.000418603	0.00515719
L_VLDL_L	8	126485531	rs7846466	T	C	TRIB1	34883	0.0907004	6.57563e-10	0.0800337	6.49797e-10	0.219068	7	0.000536304	0.000230681
L_VLDL_L	11	116660686	rs2266788	G	A	APOA5	0	0.0815753	2.78168e-08	0.0788463	3.43161e-11	0.335093	6	1.68082e-05	7.45146e-06
L_VLDL_L	11	116662579	rs651821	C	T	APOA5	0	0.0780751	1.0669e-07	0.0729029	1.17831e-09	0.326406	6	3.3012e-05	9.56727e-07
L_VLDL_PL	1	230294916	rs2144300	C	T	GALNT2	0	0.0541258	1.48101e-05	0.0589317	1.90585e-14	0.602091	5	0.096432	0.834029
L_VLDL_PL	1	230297659	rs2281719	C	T	GALNT2	0	0.0542594	1.40562e-05	0.0572799	9.73106e-14	0.602363	5	0.0779251	0.0779251
L_VLDL_PL	1	230299949	rs10779835	T	C	GALNT2	0	0.0551121	1.0341e-05	0.0530482	9.15966e-13	0.628452	6	0.0645599	0.00597246
L_VLDL_PL	1	230304988	rs10489615	A	G	GALNT2	0	0.054372	1.35386e-05	0.0507669	8.00906e-12	0.628857	6	0.0752501	0.0619493
L_VLDL_PL	2	27730940	rs1260326	T	C	GCKR	0	0.0851549	8.87371e-12	0.0790632	1.08212e-11	0.128511	4	1.60608e-05	5.31847e-05
L_VLDL_PL	2	27741237	rs780094	T	C	GCKR	0	0.0849456	9.99287e-12	0.0770554	3.8639e-11	0.125515	4	2.55988e-05	0.000150055
L_VLDL_PL	2	27742603	rs780093	T	C	GCKR	0	0.083264	2.81315e-11	0.0742265	2.11759e-10	0.126188	4	1.27081e-05	3.89872e-06
L_VLDL_PL	2	27801493	rs1919127	C	T	C2orf16	0	0.0721255	7.56691e-09	0.0691593	6.08555e-10	0.19349	4	0.000210071	0.0436677
L_VLDL_PL	2	27910706	rs13023094	C	A	SLC4A1AP	0	0.073348	4.38956e-09	0.0731985	8.17331e-10	0.0890631	4	0.000476229	0.233708
L_VLDL_PL	8	19824492	rs13702	C	T	LPL	0	-0.0741768	2.81166e-09	-0.0655734	4.60817e-10	0.283117	7	2.72256e-07	4.66109e-06
L_VLDL_PL	8	19824667	rs15285	T	C	LPL	0	-0.0740219	3.01418e-09	-0.0656584	4.37794e-10	0.282842	7	2.54402e-07	3.68986e-06
L_VLDL_PL	8	19827848	rs10105606	A	C	LPL	3077	-0.070306	1.77878e-08	-0.0711333	3.51564e-10	0.171645	7	2.76882e-06	2.09645e-05
L_VLDL_PL	8	19832646	rs17482753	T	G	LPL	7875	-0.0725413	6.24134e-09	-0.0642894	6.01092e-10	0.300965	9	4.20198e-07	3.34919e-07
L_VLDL_PL	8	19845376	rs7841189	T	C	LPL	20605	-0.0756656	1.3454e-09	-0.0682465	6.28844e-10	0.213924	9	4.32471e-07	1.17627e-07
L_VLDL_PL	8	19849757	rs17091905	A	G	LPL	24986	-0.0758802	1.56139e-09	-0.0699226	3.61007e-10	0.208105	8	1.45423e-06	4.53485e-07
L_VLDL_PL	8	19907912	rs11991231	C	T	LPL	83141	-0.0733134	4.2876e-09	-0.0638032	8.15816e-10	0.300649	9	2.02071e-06	2.02071e-06
L_VLDL_PL	11	116610249	rs10466588	G	A	BUD13	8637	0.08049	1.1288e-10	0.0746932	1.27192e-10	0.131732	4	2.18896e-07	1.52189e-07
L_VLDL_PL	11	116621963	rs12292921	G	T	BUD13	0	0.0793518	2.08346e-10	0.0775046	3.75057e-11	0.11648	3	4.78294e-06	1.23438e-07
L_VLDL_PL	11	116650118	rs17120029	T	C	ZPR1	0	0.0824981	3.82565e-11	0.0824981	3.82565e-11	0	0	1.31966e-06	2.74672e-06
L_VLDL_PL	11	116660686	rs2266788	G	A	APOA5	0	0.0906224	3.94371e-13	0.0884304	6.819e-20	0.387539	7	6.66567e-06	8.7762e-08
L_VLDL_PL	11	116662579	rs651821	C	T	APOA5	0	0.0854054	8.03581e-12	0.085286	1.48755e-18	0.385799	6	3.05154e-05	3.64336e-05
L_VLDL_PL	11	116707684	rs2070665	A	G	APOA1	0	0.0587332	2.61776e-06	0.0608932	2.34399e-12	0.503535	11	0.000782097	0.00164675
L_VLDL_C	1	230294916	rs2144300	C	T	GALNT2	0	0.0561331	0.000131507	0.0447645	2.12238e-11	0.771071	14	0.113681	0.0624802
L_VLDL_C	1	230297659	rs2281719	C	T	GALNT2	0	0.0532605	0.000285417	0.0425608	2.72995e-10	0.767673	13	0.103592	0.103592
L_VLDL_C	1	230299949	rs10779835	T	C	GALNT2	0	0.0521033	0.000387761	0.0440421	6.55908e-11	0.767323	13	0.0798462	0.744258
L_VLDL_C	1	230304988	rs10489615	A	G	GALNT2	0	0.0534389	0.000273224	0.0426103	2.66014e-10	0.767615	13	0.0981411	0.0981411
L_VLDL_C	2	27742603	rs780093	T	C	GCKR	0	0.084067	1.0946e-08	0.0743885	7.05664e-10	0.320275	6	0.0117811	0.0215616
L_VLDL_C	8	126481694	rs2980876	C	T	TRIB1	31046	0.0937038	1.67188e-10	0.0874901	5.97265e-10	0.0715872	3	0.000528473	0.000149158
L_VLDL_C	8	126485531	rs7846466	T	C	TRIB1	34883	0.0948614	1.02465e-10	0.088487	4.00014e-10	0.0707751	3	0.000861803	0.000861803
L_VLDL_C	11	116660686	rs2266788	G	A	APOA5	0	0.0888474	1.4103e-09	0.0757135	2.13735e-11	0.396749	8	9.86045e-06	2.10226e-05
L_VLDL_C	11	116662579	rs651821	C	T	APOA5	0	0.0863928	3.96321e-09	0.0778788	2.03984e-11	0.364267	7	1.7221e-05	4.55883e-07
L_VLDL_C	19	19882476	rs4808983	T	C	LINC00663	0	-0.0536343	0.000258489	-0.0485082	5.53231e-10	0.697272	15	3.23212e-05	5.10037e-05
L_VLDL_C	19	19887292	rs16996320	T	C	LINC00663	69	-0.0532355	0.000288081	-0.0484002	6.14657e-10	0.697098	15	3.23212e-05	5.10037e-05
L_VLDL_CE	1	230294916	rs2144300	C	T	GALNT2	0	0.051713	0.000421449	0.0406567	2.45848e-10	0.784289	14	0.100602	0.100602
L_VLDL_CE	1	230299949	rs10779835	T	C	GALNT2	0	0.0469932	0.00135658	0.0502517	9.27322e-10	0.665763	7	0.0801802	0.0801802
L_VLDL_CE	8	126481694	rs2980876	C	T	TRIB1	31046	0.0925174	2.69945e-10	0.0852459	7.89553e-10	0.102821	4	0.000855708	1.57969e-05
L_VLDL_CE	8	126485531	rs7846466	T	C	TRIB1	34883	0.0930207	2.2285e-10	0.0849835	9.01482e-10	0.103929	5	0.00152021	0.000549219
L_VLDL_CE	11	116660686	rs2266788	G	A	APOA5	0	0.0913675	4.54183e-10	0.0993462	2.62617e-13	0.136905	4	8.97872e-06	8.89855e-06
L_VLDL_CE	11	116662579	rs651821	C	T	APOA5	0	0.089707	9.37441e-10	0.0947897	5.9071e-12	0.113987	3	1.33749e-05	1.19504e-05
L_VLDL_CE	16	56991363	rs183130	T	C	CETP	4472	-0.0807474	3.58007e-08	-0.0767641	2.19717e-11	0.375888	6	0.00175335	0.00175335
L_VLDL_CE	16	56993324	rs3764261	A	C	CETP	2511	-0.0806032	3.87208e-08	-0.0779068	1.9479e-11	0.361576	4	0.0019308	0.0019308
L_VLDL_FC	1	230294916	rs2144300	C	T	GALNT2	0	0.0598118	4.71315e-05	0.0644188	2.61556e-13	0.623538	7	0.137884	0.000843305
L_VLDL_FC	1	230297659	rs2281719	C	T	GALNT2	0	0.0579577	8.02597e-05	0.0619868	5.95001e-12	0.607562	6	0.119793	0.00775703
L_VLDL_FC	1	230304988	rs10489615	A	G	GALNT2	0	0.0581512	7.62638e-05	0.0621987	5.17633e-12	0.607367	6	0.115475	0.00722481
L_VLDL_FC	2	27730940	rs1260326	T	C	GCKR	0	0.0863865	4.02978e-09	0.0888546	2.36798e-11	0.175529	4	0.0155284	0.940125
L_VLDL_FC	2	27741237	rs780094	T	C	GCKR	0	0.0889417	1.38611e-09	0.0868576	4.29425e-11	0.19097	4	0.0138998	0.974324
L_VLDL_FC	2	27742603	rs780093	T	C	GCKR	0	0.089045	1.47347e-09	0.0894078	2.00714e-11	0.176066	4	0.00621777	0.908707
L_VLDL_FC	8	126481694	rs2980876	C	T	TRIB1	31046	0.0921111	3.57442e-10	0.0921067	3.08439e-10	0.0087021	4	0.000349961	0.00268033
L_VLDL_FC	11	116660686	rs2266788	G	A	APOA5	0	0.0834153	1.3833e-08	0.0813853	9.08583e-11	0.263594	3	1.05759e-05	1.05759e-05
L_VLDL_FC	11	116662579	rs651821	C	T	APOA5	0	0.0801215	5.03809e-08	0.0787526	3.21996e-10	0.267625	3	2.19412e-05	1.97906e-05
L_VLDL_FC	8	126485531	rs7846466	T	C	TRIB1	34883	0.0941709	1.47519e-10	0.0790637	2.53631e-09	0.183073	4	0.000519545	0.000519545
L_VLDL_TG	1	230294916	rs2144300	C	T	GALNT2	0	0.056733	5.5528e-06	0.0511683	1.02264e-13	0.676628	10	0.078302	0.000239533
L_VLDL_TG	1	230297659	rs2281719	C	T	GALNT2	0	0.0569283	5.1333e-06	0.0564207	2.83293e-14	0.627567	7	0.060096	0.0303449
L_VLDL_TG	1	230299949	rs10779835	T	C	GALNT2	0	0.0578389	3.64196e-06	0.0520872	1.01821e-12	0.63876	8	0.0486074	0.0189357
L_VLDL_TG	1	230304988	rs10489615	A	G	GALNT2	0	0.0570122	4.99016e-06	0.0564567	2.79072e-14	0.627444	7	0.0584735	0.0245579
L_VLDL_TG	2	27730940	rs1260326	T	C	GCKR	0	0.0862658	4.62732e-12	0.0779436	1.12625e-12	0.223568	7	1.08509e-05	7.91051e-05
L_VLDL_TG	2	27741237	rs780094	T	C	GCKR	0	0.0857054	6.36857e-12	0.0758318	4.56523e-12	0.223156	7	1.8392e-05	0.00015246
L_VLDL_TG	2	27742603	rs780093	T	C	GCKR	0	0.0839465	1.89082e-11	0.075592	1.36107e-10	0.112338	6	8.10457e-06	4.64022e-06
L_VLDL_TG	8	19819536	rs327	G	T	LPL	0	-0.0692231	2.88533e-08	-0.0581724	2.75635e-10	0.442329	10	2.08899e-07	6.02506e-09
L_VLDL_TG	8	19824492	rs13702	C	T	LPL	0	-0.0732355	4.36697e-09	-0.0578175	3.76581e-10	0.440853	9	1.32737e-07	4.74973e-08
L_VLDL_TG	8	19824667	rs15285	T	C	LPL	0	-0.0731114	4.61035e-09	-0.0572166	5.29986e-10	0.442826	10	1.2561e-07	4.02728e-08
L_VLDL_TG	8	19827848	rs10105606	A	C	LPL	3077	-0.0690202	3.16957e-08	-0.0563283	6.4549e-10	0.454305	11	1.32699e-06	1.01841e-07
L_VLDL_TG	8	19845376	rs7841189	T	C	LPL	20605	-0.0732784	4.27699e-09	-0.0622698	5.72017e-10	0.343719	11	1.49342e-07	2.03597e-07
L_VLDL_TG	8	19856539	rs4523270	C	T	LPL	31768	-0.0646368	2.22428e-07	-0.0566727	5.05503e-10	0.454259	11	3.36122e-06	1.91171e-07
L_VLDL_TG	8	19867220	rs9644637	C	T	LPL	42449	-0.0683044	4.51221e-08	-0.0584369	2.37702e-10	0.442296	10	2.67987e-07	5.04563e-09
L_VLDL_TG	8	19907912	rs11991231	C	T	LPL	83141	-0.0715092	9.9995e-09	-0.0629813	4.00939e-10	0.340259	10	8.08734e-07	1.89901e-07
L_VLDL_TG	11	116610249	rs10466588	G	A	BUD13	8637	0.0790146	2.4001e-10	0.0699731	1.43734e-10	0.230302	7	2.85593e-07	5.70836e-07
L_VLDL_TG	11	116621963	rs12292921	G	T	BUD13	0	0.0766369	8.2509e-10	0.075613	1.1163e-10	0.115681	5	7.47914e-06	6.59247e-07
L_VLDL_TG	11	116650118	rs17120029	T	C	ZPR1	0	0.079692	1.67718e-10	0.0776242	3.45835e-11	0.115801	5	1.58753e-06	1.11679e-08
L_VLDL_TG	11	116660686	rs2266788	G	A	APOA5	0	0.0849229	1.02666e-11	0.0823613	1.78338e-16	0.348373	5	9.65874e-06	9.65874e-06
L_VLDL_TG	11	116662579	rs651821	C	T	APOA5	0	0.0791732	2.29161e-10	0.0698869	9.67694e-15	0.464563	7	4.39713e-05	4.39713e-05
L_VLDL_TG	11	116707684	rs2070665	A	G	APOA1	0	0.053811	1.65827e-05	0.0578051	9.75193e-11	0.475738	9	0.00124736	0.0023829
M_VLDL_P	1	230294916	rs2144300	C	T	GALNT2	0	0.0580631	3.38427e-06	0.0525423	5.66624e-13	0.641989	10	0.0845666	0.0595101
M_VLDL_P	1	230297659	rs2281719	C	T	GALNT2	0	0.0569558	5.1622e-06	0.054352	2.00356e-12	0.600222	6	0.073285	0.0107753
M_VLDL_P	1	230299949	rs10779835	T	C	GALNT2	0	0.058399	2.97909e-06	0.0528215	1.85921e-12	0.622318	7	0.066123	0.0110516
M_VLDL_P	1	230304988	rs10489615	A	G	GALNT2	0	0.0570898	4.92477e-06	0.0544346	1.89231e-12	0.600112	6	0.0694608	0.0108299
M_VLDL_P	2	21193946	rs6728178	A	G	APOB	30355	-0.0630199	4.6249e-07	-0.0632738	3.81084e-10	0.338004	5	0.000542246	0.00369548
M_VLDL_P	2	21225281	rs1042034	C	T	APOB	0	-0.0639955	3.4114e-07	-0.0634503	3.26499e-10	0.344068	6	0.000189365	9.12649e-06
M_VLDL_P	2	21231524	rs676210	A	G	APOB	0	-0.0639099	3.15542e-07	-0.063493	2.12183e-10	0.351155	6	0.000310708	2.31231e-06
M_VLDL_P	2	21237544	rs673548	A	G	APOB	0	-0.0643427	2.63227e-07	-0.0634842	2.17148e-10	0.351359	7	0.000247502	1.77923e-06
M_VLDL_P	2	27730940	rs1260326	T	C	GCKR	0	0.0860953	5.28481e-12	0.0858065	2.918e-12	0.0302389	1	1.34395e-05	1.34395e-05
M_VLDL_P	2	27741237	rs780094	T	C	GCKR	0	0.0858173	6.1906e-12	0.0857324	1.56271e-12	0.0553392	3	2.42082e-05	2.42082e-05
M_VLDL_P	2	27742603	rs780093	T	C	GCKR	0	0.0846765	1.30912e-11	0.0832241	2.85662e-12	0.0916181	4	1.48055e-05	5.30783e-05
M_VLDL_P	2	27910706	rs13023094	C	A	SLC4A1AP	0	0.0744557	2.57747e-09	0.0739851	1.25159e-10	0.151079	7	0.000457207	0.00598317
M_VLDL_P	8	19819536	rs327	G	T	LPL	0	-0.0798242	1.59705e-10	-0.0746875	7.32977e-14	0.351214	8	3.57436e-08	7.39481e-10
M_VLDL_P	8	19824492	rs13702	C	T	LPL	0	-0.0831842	2.65187e-11	-0.0755812	4.5103e-13	0.29276	5	1.88536e-08	4.24081e-10
M_VLDL_P	8	19824563	rs1059611	C	T	LPL	0	-0.0818632	5.50016e-11	-0.0766944	1.00756e-11	0.181478	6	2.339e-09	6.11816e-11
M_VLDL_P	8	19824667	rs15285	T	C	LPL	0	-0.0831393	2.69668e-11	-0.0754027	5.09371e-13	0.292658	5	1.71428e-08	4.08803e-10
M_VLDL_P	8	19827848	rs10105606	A	C	LPL	3077	-0.0791946	2.22394e-10	-0.081311	4.3925e-12	0.112636	5	3.49948e-07	4.73362e-09
M_VLDL_P	8	19832646	rs17482753	T	G	LPL	7875	-0.0823382	4.22721e-11	-0.0776772	5.41928e-12	0.181478	6	6.61287e-09	2.30496e-10
M_VLDL_P	8	19845376	rs7841189	T	C	LPL	20605	-0.0833185	2.46258e-11	-0.0732884	2.3565e-11	0.223237	6	8.09697e-09	7.04094e-11
M_VLDL_P	8	19849757	rs17091905	A	G	LPL	24986	-0.0833814	3.2213e-11	-0.0782938	1.65938e-11	0.141317	5	4.04358e-08	3.85257e-09
M_VLDL_P	8	19856539	rs4523270	C	T	LPL	31768	-0.075109	1.78143e-09	-0.0712145	1.75668e-11	0.273717	6	9.77354e-07	2.61254e-07
M_VLDL_P	8	19867220	rs9644637	C	T	LPL	42449	-0.0790676	2.46274e-10	-0.0657819	3.01069e-12	0.419089	6	3.61442e-08	4.24895e-10
M_VLDL_P	8	19907912	rs11991231	C	T	LPL	83141	-0.0829488	3.021e-11	-0.0804228	3.29079e-12	0.141464	5	4.55099e-08	1.12199e-08
M_VLDL_P	11	61551356	rs174535	C	T	MYRF	0	0.053789	1.70455e-05	0.0496333	1.19897e-10	0.602661	6	0.000279889	1.3166e-11
M_VLDL_P	11	61557803	rs102275	C	T	TMEM258	0	0.0541132	1.51816e-05	0.0480706	1.78449e-10	0.619022	6	0.000276455	1.23974e-11
M_VLDL_P	11	61569830	rs174546	T	C	FADS1	0	0.0534094	1.95399e-05	0.0484877	7.93612e-11	0.626275	7	0.00032891	1.1118e-11
M_VLDL_P	11	61570783	rs174547	C	T	FADS1	0	0.0536056	1.83719e-05	0.0484142	8.4641e-11	0.626669	7	0.000289662	1.92615e-12
M_VLDL_P	11	61571478	rs174550	C	T	FADS1	0	0.0534094	1.95399e-05	0.0484877	7.93612e-11	0.626275	7	0.00032891	1.1118e-11
M_VLDL_P	11	61597972	rs1535	G	A	FADS2	0	0.0531759	2.13324e-05	0.0489709	5.18526e-11	0.626292	7	0.000370605	1.235e-11
M_VLDL_P	11	61603237	rs2727270	T	C	FADS2	0	0.0513822	3.98554e-05	0.0470928	5.07675e-10	0.615346	7	0.00243852	0.00114963
M_VLDL_P	11	61603510	rs174576	A	C	FADS2	0	0.0530623	2.20938e-05	0.0485875	7.23251e-11	0.626275	7	0.000356415	3.41956e-12
M_VLDL_P	11	61604814	rs174577	A	C	FADS2	0	0.0526779	2.53738e-05	0.0482773	9.44757e-11	0.626517	7	0.000404635	4.34027e-12
M_VLDL_P	11	61609750	rs174583	T	C	FADS2	0	0.0529282	2.31767e-05	0.0474464	1.83869e-10	0.627769	8	0.00036478	4.32375e-12
M_VLDL_P	11	116610249	rs10466588	G	A	BUD13	8637	0.0835959	2.13115e-11	0.0649262	1.04903e-09	0.26953	10	1.95431e-07	2.80777e-07
M_VLDL_P	11	116621963	rs12292921	G	T	BUD13	0	0.0826779	3.57645e-11	0.0739689	9.62038e-11	0.160386	7	2.08889e-06	2.01523e-06
M_VLDL_P	11	116650118	rs17120029	T	C	ZPR1	0	0.0880051	1.76333e-12	0.073941	2.91965e-13	0.332847	7	6.90924e-07	1.15277e-06
M_VLDL_P	11	116660686	rs2266788	G	A	APOA5	0	0.101535	4.15647e-16	0.108331	8.1327e-21	0.135849	3	1.62551e-06	2.23285e-07
M_VLDL_P	11	116662579	rs651821	C	T	APOA5	0	0.0967933	9.0479e-15	0.0986033	6.57109e-20	0.245503	3	7.17258e-06	5.72514e-07
M_VLDL_P	11	116730638	rs6589574	A	G	SIK3	0	0.0634034	3.93926e-07	0.0649142	2.83089e-12	0.435959	8	0.00184108	0.000241669
M_VLDL_L	1	63020816	rs10159255	A	C	DOCK7	0	-0.0642567	1.21501e-05	-0.0479684	8.31578e-10	0.698793	10	0.578634	0.578634
M_VLDL_L	1	63049593	rs1748195	G	C	DOCK7	0	-0.0635014	1.55689e-05	-0.0475979	1.15322e-09	0.698907	10	0.591413	0.591413
M_VLDL_L	1	63056112	rs1748197	A	G	DOCK7	0	-0.0669447	6.34128e-06	-0.0492221	6.07055e-11	0.724023	14	0.494871	0.494871
M_VLDL_L	1	63072265	rs10789117	C	A	DOCK7	0	-0.0633156	1.6253e-05	-0.0476702	1.05237e-09	0.698882	10	0.569708	0.569708
M_VLDL_L	1	63090858	rs6587980	T	C	DOCK7	0	-0.0633156	1.6253e-05	-0.0476702	1.05237e-09	0.698882	10	0.569708	0.569708
M_VLDL_L	1	63103217	rs1570694	G	A	DOCK7	0	-0.0643971	1.16124e-05	-0.0480183	7.94821e-10	0.698882	10	0.569708	0.569708
M_VLDL_L	1	63145439	rs11208004	A	G	DOCK7	0	-0.0641383	1.26226e-05	-0.0479365	8.58509e-10	0.698812	10	0.569708	0.569708
M_VLDL_L	1	230294916	rs2144300	C	T	GALNT2	0	0.0663587	6.25844e-06	0.0667203	5.16022e-14	0.61858	7	0.0624597	0.00126593
M_VLDL_L	1	230299949	rs10779835	T	C	GALNT2	0	0.0623603	2.19482e-05	0.0559198	7.70643e-12	0.672095	9	0.0493962	1.46369e-05
M_VLDL_L	2	27730940	rs1260326	T	C	GCKR	0	0.0871133	2.94078e-09	0.0730644	7.41934e-10	0.339156	6	0.0198679	0.0198679
M_VLDL_L	2	27742603	rs780093	T	C	GCKR	0	0.0888686	1.56743e-09	0.0706077	7.32158e-10	0.385564	8	0.0093629	0.0093629
M_VLDL_L	7	73012042	rs35332062	A	G	MLXIPL	0	-0.0685294	3.26796e-06	-0.0768271	7.58029e-11	0.34811	6	0.0132317	0.0115704
M_VLDL_L	8	19832646	rs17482753	T	G	LPL	7875	-0.0872844	2.71095e-09	-0.0666209	8.49731e-10	0.442626	9	3.95753e-07	2.97448e-06
M_VLDL_L	8	19845376	rs7841189	T	C	LPL	20605	-0.0857799	5.08601e-09	-0.0663933	5.04866e-10	0.460336	10	3.39132e-07	1.12584e-09
M_VLDL_L	8	19849757	rs17091905	A	G	LPL	24986	-0.0852075	8.2975e-09	-0.0656936	1.0469e-09	0.459177	10	1.60827e-06	1.95669e-06
M_VLDL_L	11	116660686	rs2266788	G	A	APOA5	0	0.095889	6.56201e-11	0.0859828	1.82883e-13	0.358251	6	2.64169e-06	9.57419e-06
M_VLDL_L	11	116662579	rs651821	C	T	APOA5	0	0.0928542	2.58183e-10	0.0833325	9.86515e-13	0.358261	6	3.8136e-06	1.42901e-05
M_VLDL_PL	1	230294916	rs2144300	C	T	GALNT2	0	0.0564038	6.34471e-06	0.0513251	1.10623e-13	0.674177	9	0.111543	0.183773
M_VLDL_PL	1	230297659	rs2281719	C	T	GALNT2	0	0.0551651	1.00519e-05	0.0559344	1.68572e-14	0.639951	7	0.0955814	0.474063
M_VLDL_PL	1	230299949	rs10779835	T	C	GALNT2	0	0.0565164	6.09927e-06	0.0543911	2.03413e-14	0.656429	8	0.0866062	0.0866062
M_VLDL_PL	1	230304988	rs10489615	A	G	GALNT2	0	0.0553195	9.52952e-06	0.0560489	1.52361e-14	0.63988	7	0.0901744	0.465436
M_VLDL_PL	2	21225281	rs1042034	C	T	APOB	0	-0.0653733	1.87891e-07	-0.0672854	1.08312e-09	0.221484	9	0.000135529	0.000355078
M_VLDL_PL	2	27730940	rs1260326	T	C	GCKR	0	0.0849729	9.77605e-12	0.0756609	1.00493e-11	0.202083	4	2.02951e-05	1.65767e-07
M_VLDL_PL	2	27741237	rs780094	T	C	GCKR	0	0.0848544	1.04532e-11	0.0743664	1.51607e-11	0.215122	5	3.31173e-05	2.96191e-07
M_VLDL_PL	2	27742603	rs780093	T	C	GCKR	0	0.0837246	2.17711e-11	0.0837246	2.17711e-11	0	0	2.25575e-05	3.94982e-07
M_VLDL_PL	8	19819536	rs327	G	T	LPL	0	-0.0804898	1.10747e-10	-0.0704007	2.60536e-13	0.394513	9	3.65864e-08	6.0528e-11
M_VLDL_PL	8	19824492	rs13702	C	T	LPL	0	-0.08401	1.65762e-11	-0.0731208	3.04646e-14	0.394293	8	1.98292e-08	3.94328e-11
M_VLDL_PL	8	19824563	rs1059611	C	T	LPL	0	-0.0830109	2.90653e-11	-0.0702663	3.77563e-12	0.334661	9	2.92867e-09	2.3523e-10
M_VLDL_PL	8	19824667	rs15285	T	C	LPL	0	-0.0839194	1.72861e-11	-0.0728631	3.75324e-14	0.394081	8	1.79329e-08	3.53773e-11
M_VLDL_PL	8	19827848	rs10105606	A	C	LPL	3077	-0.0802212	1.27833e-10	-0.0728552	1.83552e-12	0.30573	9	3.61059e-07	1.41874e-07
M_VLDL_PL	8	19832646	rs17482753	T	G	LPL	7875	-0.08366	2.02194e-11	-0.0703925	3.14598e-12	0.337042	10	7.35358e-09	8.21658e-10
M_VLDL_PL	8	19845376	rs7841189	T	C	LPL	20605	-0.0845183	1.24969e-11	-0.0724956	9.40369e-13	0.329201	8	9.13351e-09	1.03694e-09
M_VLDL_PL	8	19849757	rs17091905	A	G	LPL	24986	-0.0844256	1.79431e-11	-0.0738484	6.96359e-13	0.321068	8	4.60428e-08	4.98954e-09
M_VLDL_PL	8	19856539	rs4523270	C	T	LPL	31768	-0.0760155	1.11859e-09	-0.0730668	3.44876e-13	0.343279	9	1.01442e-06	5.79195e-10
M_VLDL_PL	8	19867220	rs9644637	C	T	LPL	42449	-0.0797541	1.69494e-10	-0.0684711	4.45303e-12	0.363411	8	3.81529e-08	1.64164e-11
M_VLDL_PL	8	19907912	rs11991231	C	T	LPL	83141	-0.084173	1.51685e-11	-0.0677038	1.22347e-11	0.351145	12	5.20912e-08	2.34749e-07
M_VLDL_PL	11	61557803	rs102275	C	T	TMEM258	0	0.0542262	1.44726e-05	0.0506947	1.074e-09	0.541976	6	0.000195053	1.2553e-06
M_VLDL_PL	11	61639573	rs174448	G	A	FADS3	1422	0.051686	3.54705e-05	0.0559872	8.37631e-10	0.454035	8	0.018559	0.0134994
M_VLDL_PL	11	116610249	rs10466588	G	A	BUD13	8637	0.0838457	1.82846e-11	0.0770931	5.23698e-12	0.194075	7	2.06922e-07	3.30045e-05
M_VLDL_PL	11	116650118	rs17120029	T	C	ZPR1	0	0.0900187	5.33398e-13	0.0889611	8.37858e-14	0.0858471	6	7.29471e-07	2.09326e-05
M_VLDL_PL	11	116660686	rs2266788	G	A	APOA5	0	0.105497	2.76752e-17	0.109695	3.55453e-22	0.17058	5	1.57486e-06	3.74724e-05
M_VLDL_PL	11	116662579	rs651821	C	T	APOA5	0	0.10116	5.21894e-16	0.106248	6.96172e-21	0.170422	5	6.84077e-06	2.79185e-06
M_VLDL_PL	11	116707684	rs2070665	A	G	APOA1	0	0.0711053	1.25899e-08	0.0747016	7.76496e-14	0.350314	6	0.000219532	0.000862583
M_VLDL_PL	11	116730638	rs6589574	A	G	SIK3	0	0.0660781	1.23587e-07	0.0612126	6.89344e-11	0.425536	9	0.00142274	0.000691959
M_VLDL_PL	11	116621963	rs12292921	G	T	BUD13	0	0.0842918	1.4508e-11	0.0541256	3.85217e-09	0.447214	4	1.66371e-06	6.46736e-05
M_VLDL_C	1	63056112	rs1748197	A	G	DOCK7	0	-0.0724725	9.88476e-07	-0.0724216	1.08608e-09	0.346666	6	0.170084	0.229142
M_VLDL_C	1	230294916	rs2144300	C	T	GALNT2	0	0.0556893	0.000148135	0.0615977	1.06091e-14	0.684252	5	0.172406	0.00245338
M_VLDL_C	1	230297659	rs2281719	C	T	GALNT2	0	0.0510955	0.000498981	0.05754	2.98397e-12	0.663799	3	0.174135	0.00435027
M_VLDL_C	1	230304988	rs10489615	A	G	GALNT2	0	0.0513299	0.000471671	0.0576745	2.72151e-12	0.66373	3	0.162088	4.64628e-05
M_VLDL_C	1	230313911	rs678050	C	T	GALNT2	0	0.0416272	0.0046042	0.0362422	9.61828e-12	0.843833	8	0.464107	0.56515
M_VLDL_C	2	27742603	rs780093	T	C	GCKR	0	0.076762	1.80499e-07	0.0759964	2.77163e-10	0.321361	5	0.0336042	0.012556
M_VLDL_C	8	19824492	rs13702	C	T	LPL	0	-0.0730217	6.37042e-07	-0.0675308	5.25029e-10	0.43839	6	2.60966e-05	0.000115516
M_VLDL_C	8	19824667	rs15285	T	C	LPL	0	-0.0727385	7.03951e-07	-0.0671816	6.44451e-10	0.43839	6	2.73475e-05	0.000124997
M_VLDL_C	8	126474306	rs2980885	G	A	TRIB1	23658	0.087027	3.01018e-09	0.0786154	8.89494e-11	0.309002	4	0.00625975	0.839714
M_VLDL_C	11	116660686	rs2266788	G	A	APOA5	0	0.105209	7.1356e-13	0.105985	1.36663e-14	0.116203	4	3.01722e-06	4.2593e-06
M_VLDL_C	11	116662579	rs651821	C	T	APOA5	0	0.103822	1.43297e-12	0.101454	3.60428e-13	0.0927468	3	3.34869e-06	2.09323e-08
M_VLDL_C	16	56991363	rs183130	T	C	CETP	4472	-0.0775505	1.24695e-07	-0.0657098	7.88398e-14	0.62184	5	0.00444634	7.18385e-09
M_VLDL_C	16	56993324	rs3764261	A	C	CETP	2511	-0.0773873	1.35199e-07	-0.0652956	1.38663e-13	0.619536	4	0.00477268	7.26858e-09
M_VLDL_C	8	126481694	rs2980876	C	T	TRIB1	31046	0.0892182	1.17932e-09	0.0837243	4.27368e-09	0.055516	2	0.000233799	0.000821657
M_VLDL_C	8	126485531	rs7846466	T	C	TRIB1	34883	0.0895824	1.03697e-09	0.0772801	4.36026e-09	0.191768	3	0.000462376	0.00275302
M_VLDL_CE	1	230294916	rs2144300	C	T	GALNT2	0	0.0460396	0.00169237	0.0448038	7.42653e-11	0.755363	5	0.299264	0.0155159
M_VLDL_CE	8	126474306	rs2980885	G	A	TRIB1	23658	0.0868856	3.06659e-09	0.0832063	3.69869e-10	0.174261	2	0.00752025	0.833583
M_VLDL_CE	8	126481694	rs2980876	C	T	TRIB1	31046	0.084822	7.09028e-09	0.0867714	9.53668e-10	0.0622024	4	0.000352777	0.136998
M_VLDL_CE	8	126485531	rs7846466	T	C	TRIB1	34883	0.0851326	6.39687e-09	0.0870942	8.26899e-10	0.0632617	4	0.000796742	0.00036466
M_VLDL_CE	11	116660686	rs2266788	G	A	APOA5	0	0.105917	4.70138e-13	0.10433	6.02559e-13	0.0215765	3	1.00911e-05	2.02883e-07
M_VLDL_CE	11	116662579	rs651821	C	T	APOA5	0	0.105327	6.36843e-13	0.102762	1.06562e-12	0.0298985	3	8.22287e-06	5.68642e-06
M_VLDL_CE	16	56991363	rs183130	T	C	CETP	4472	-0.0953891	7.2612e-11	-0.0929888	1.01162e-12	0.200195	3	0.000639572	4.82381e-09
M_VLDL_CE	16	56993324	rs3764261	A	C	CETP	2511	-0.0952487	7.97712e-11	-0.0929415	1.07766e-12	0.20013	3	0.000695834	1.2414e-08
M_VLDL_CE	16	57004889	rs7205804	A	G	CETP	0	-0.0844391	8.09591e-09	-0.082141	1.84056e-10	0.220933	6	0.00284113	0.000107756
M_VLDL_FC	1	62905893	rs10493322	T	C	USP1	0	-0.0665228	6.05026e-06	-0.0331564	1.11323e-09	0.842367	14	0.562698	0.562698
M_VLDL_FC	1	62912919	rs10158897	T	C	USP1	0	-0.0667922	5.51576e-06	-0.0334051	8.18688e-10	0.842196	14	0.534371	0.534371
M_VLDL_FC	1	62916796	rs583609	C	T	USP1	0	-0.0654859	8.48425e-06	-0.0349176	2.54409e-10	0.838349	13	0.555222	0.555222
M_VLDL_FC	1	62921586	rs3913007	C	T	DOCK7	0	-0.0670349	5.17211e-06	-0.0340358	3.62432e-10	0.842918	15	0.544185	0.544185
M_VLDL_FC	1	62982891	rs1168045	C	T	DOCK7	0	-0.0667711	5.64552e-06	-0.0339109	4.33976e-10	0.843066	15	0.4712	0.4712
M_VLDL_FC	1	63020816	rs10159255	A	C	DOCK7	0	-0.0682466	3.43379e-06	-0.0345368	1.20393e-10	0.845988	15	0.48077	0.48077
M_VLDL_FC	1	63049593	rs1748195	G	C	DOCK7	0	-0.067554	4.37354e-06	-0.034349	1.5624e-10	0.846137	15	0.49167	0.306277
M_VLDL_FC	1	63072265	rs10789117	C	A	DOCK7	0	-0.067308	4.66387e-06	-0.0342937	1.61221e-10	0.846067	15	0.473152	0.473152
M_VLDL_FC	1	63090858	rs6587980	T	C	DOCK7	0	-0.067308	4.66387e-06	-0.0342937	1.61221e-10	0.846067	15	0.473152	0.473152
M_VLDL_FC	1	63103217	rs1570694	G	A	DOCK7	0	-0.0683701	3.29101e-06	-0.0345348	1.19979e-10	0.846067	15	0.473152	0.473152
M_VLDL_FC	1	63145439	rs11208004	A	G	DOCK7	0	-0.0680963	3.61241e-06	-0.035779	3.98282e-11	0.843354	14	0.473152	0.473152
M_VLDL_FC	1	230279410	rs4846904	G	A	GALNT2	0	0.056347	0.00012727	0.0458842	2.96948e-10	0.737129	11	0.0301299	0.0301299
M_VLDL_FC	1	230291868	rs2352723	T	C	GALNT2	0	0.0527226	0.000336393	0.0460834	2.01212e-10	0.73899	11	0.0254179	0.0218176
M_VLDL_FC	1	230294916	rs2144300	C	T	GALNT2	0	0.0647952	1.04868e-05	0.064574	1.04692e-14	0.660106	7	0.0890667	0.00023364
M_VLDL_FC	1	230297659	rs2281719	C	T	GALNT2	0	0.0611809	3.16558e-05	0.0559076	7.32074e-10	0.603406	7	0.0848782	0.0848782
M_VLDL_FC	1	230299949	rs10779835	T	C	GALNT2	0	0.0609072	3.45339e-05	0.0559039	8.34657e-12	0.673038	9	0.065336	0.065336
M_VLDL_FC	1	230301776	rs2296065	G	A	GALNT2	0	0.051921	0.000421217	0.0421742	2.86438e-11	0.794708	11	0.123692	0.123692
M_VLDL_FC	1	230304988	rs10489615	A	G	GALNT2	0	0.0614003	2.97868e-05	0.0560807	6.62852e-10	0.60323	7	0.0793822	0.0793822
M_VLDL_FC	2	27741237	rs780094	T	C	GCKR	0	0.0886941	1.56873e-09	0.0818142	3.34685e-10	0.210918	7	0.017962	0.392144
M_VLDL_FC	2	27742603	rs780093	T	C	GCKR	0	0.0886059	1.8092e-09	0.0767572	7.42983e-11	0.353493	9	0.00963461	0.357687
M_VLDL_FC	8	126485531	rs7846466	T	C	TRIB1	34883	0.0880409	2.1518e-09	0.0860688	1.24256e-09	0.0724042	5	0.000418835	0.000101468
M_VLDL_FC	11	61551356	rs174535	C	T	MYRF	0	0.0421507	0.00416735	0.0335349	1.00862e-09	0.839228	10	0.0104877	0.0104877
M_VLDL_FC	11	61569830	rs174546	T	C	FADS1	0	0.0416548	0.0046337	0.0338826	6.09084e-10	0.839976	11	0.0127083	2.54249e-05
M_VLDL_FC	11	61570783	rs174547	C	T	FADS1	0	0.0416418	0.00465917	0.0338877	6.0649e-10	0.840021	11	0.0128319	2.58938e-05
M_VLDL_FC	11	61571478	rs174550	C	T	FADS1	0	0.0416548	0.0046337	0.0338826	6.09084e-10	0.839976	11	0.0127083	2.54249e-05
M_VLDL_FC	11	61609750	rs174583	T	C	FADS2	0	0.0402323	0.00624221	0.033237	6.23043e-10	0.844959	12	0.0138671	8.38588e-05
M_VLDL_FC	11	116660686	rs2266788	G	A	APOA5	0	0.0993065	1.39686e-11	0.0918364	1.67006e-14	0.328977	6	1.56464e-06	1.39085e-09
M_VLDL_FC	11	116662579	rs651821	C	T	APOA5	0	0.0962879	5.71253e-11	0.0884727	1.46534e-13	0.328968	6	2.37595e-06	2.50873e-08
M_VLDL_FC	8	19824563	rs1059611	C	T	LPL	0	-0.0896655	1.02414e-09	-0.0704842	1.01606e-08	0.293708	7	2.38098e-07	7.30764e-08
M_VLDL_FC	8	19832646	rs17482753	T	G	LPL	7875	-0.0893882	1.15223e-09	-0.0612506	2.89242e-07	0.335464	9	3.41862e-07	6.31144e-08
M_VLDL_FC	8	19907912	rs11991231	C	T	LPL	83141	-0.09044	7.34131e-10	-0.06469	5.74005e-08	0.336893	10	1.31641e-06	4.63379e-07
M_VLDL_TG	1	230294916	rs2144300	C	T	GALNT2	0	0.0597635	1.74046e-06	0.0445574	3.13065e-11	0.692691	10	0.0496912	0.0496912
M_VLDL_TG	2	27730940	rs1260326	T	C	GCKR	0	0.0891005	9.45429e-13	0.0887971	4.97812e-13	0.030706	2	5.54867e-06	1.52557e-06
M_VLDL_TG	2	27741237	rs780094	T	C	GCKR	0	0.0885239	1.32583e-12	0.0885239	1.32583e-12	0	0	1.12883e-05	8.95183e-05
M_VLDL_TG	2	27742603	rs780093	T	C	GCKR	0	0.0872759	3.06016e-12	0.0872759	3.06016e-12	0	0	6.04684e-06	3.50336e-05
M_VLDL_TG	2	27783801	rs4665382	C	T	C2orf16	15588	0.076126	1.08829e-09	0.0731212	6.39165e-10	0.101439	5	0.000198744	0.00105123
M_VLDL_TG	2	27801493	rs1919127	C	T	C2orf16	0	0.0763071	9.88144e-10	0.0733658	5.56988e-10	0.101446	5	0.000161797	0.00123553
M_VLDL_TG	8	19819536	rs327	G	T	LPL	0	-0.0790842	2.36992e-10	-0.0770794	2.36764e-12	0.220373	7	2.01457e-08	1.5176e-09
M_VLDL_TG	8	19824492	rs13702	C	T	LPL	0	-0.0815482	6.48581e-11	-0.0775908	1.48344e-12	0.224728	8	9.9857e-09	2.25124e-12
M_VLDL_TG	8	19824563	rs1059611	C	T	LPL	0	-0.0804783	1.16123e-10	-0.081202	2.76956e-13	0.203069	7	8.90859e-10	2.35517e-11
M_VLDL_TG	8	19824667	rs15285	T	C	LPL	0	-0.0816857	5.9797e-11	-0.0777435	1.33811e-12	0.224509	8	9.26087e-09	2.1353e-12
M_VLDL_TG	8	19827848	rs10105606	A	C	LPL	3077	-0.0773443	5.81926e-10	-0.0750406	8.38874e-12	0.221488	8	1.99488e-07	4.85982e-09
M_VLDL_TG	8	19832646	rs17482753	T	G	LPL	7875	-0.0805353	1.11952e-10	-0.0821075	1.49219e-13	0.20306	7	3.03207e-09	6.7772e-09
M_VLDL_TG	8	19845376	rs7841189	T	C	LPL	20605	-0.0809345	9.00212e-11	-0.0797521	5.80247e-12	0.136226	5	3.38179e-09	4.05435e-10
M_VLDL_TG	8	19849757	rs17091905	A	G	LPL	24986	-0.0812168	1.03257e-10	-0.0789538	1.02546e-11	0.14451	6	1.88845e-08	7.29249e-10
M_VLDL_TG	8	19856539	rs4523270	C	T	LPL	31768	-0.0739391	3.18944e-09	-0.0733917	2.40271e-11	0.221457	8	5.94379e-07	2.99669e-07
M_VLDL_TG	8	19867220	rs9644637	C	T	LPL	42449	-0.0783007	3.68964e-10	-0.0758364	4.3416e-12	0.227154	7	2.05552e-08	3.13933e-10
M_VLDL_TG	8	19907912	rs11991231	C	T	LPL	83141	-0.0812104	7.78551e-11	-0.0802221	4.18232e-13	0.21036	8	2.11681e-08	1.2387e-09
M_VLDL_TG	11	116610249	rs10466588	G	A	BUD13	8637	0.0821271	4.78199e-11	0.0821271	4.78199e-11	0	0	3.63587e-07	8.63393e-08
M_VLDL_TG	11	116621963	rs12292921	G	T	BUD13	0	0.0797853	1.69223e-10	0.0781483	9.53566e-11	0.0662901	5	4.19759e-06	9.03662e-07
M_VLDL_TG	11	116650118	rs17120029	T	C	ZPR1	0	0.0849999	9.8193e-12	0.0833313	3.7198e-12	0.0766642	6	8.51845e-07	1.22571e-06
M_VLDL_TG	11	116660686	rs2266788	G	A	APOA5	0	0.0960078	1.49921e-14	0.103131	3.46115e-20	0.189301	4	1.72757e-06	4.39808e-06
M_VLDL_TG	11	116662579	rs651821	C	T	APOA5	0	0.0906729	3.91878e-13	0.0933615	9.45862e-15	0.067987	2	7.54174e-06	2.65523e-05
M_VLDL_TG	11	116707684	rs2070665	A	G	APOA1	0	0.061895	7.41328e-07	0.0606487	2.72984e-10	0.400251	6	0.000453984	0.000101006
M_VLDL_TG	2	27910706	rs13023094	C	A	SLC4A1AP	0	0.0760607	1.17034e-09	0.0513618	2.88191e-08	0.442187	11	0.00035574	0.0738814
M_VLDL_TG	2	27928797	rs13030973	C	T	LINC01460	0	0.0768748	1.09861e-09	0.0449072	6.78256e-08	0.552416	15	0.000416766	0.0518291
S_VLDL_P	1	62905893	rs10493322	T	C	USP1	0	-0.0626615	5.73193e-07	-0.0490542	6.60589e-11	0.626701	8	0.26771	0.287129
S_VLDL_P	1	62912919	rs10158897	T	C	USP1	0	-0.0629138	5.11522e-07	-0.0492231	5.73478e-11	0.626193	8	0.239913	0.214726
S_VLDL_P	1	62916796	rs583609	C	T	USP1	0	-0.0627569	5.52293e-07	-0.049487	4.50198e-11	0.626517	8	0.258117	0.234422
S_VLDL_P	1	62921586	rs3913007	C	T	DOCK7	0	-0.0629096	5.19903e-07	-0.0491636	6.16521e-11	0.626206	7	0.249043	0.221048
S_VLDL_P	1	62980607	rs10889337	A	G	DOCK7	0	-0.060458	1.39085e-06	-0.0435517	3.16921e-10	0.679846	11	0.359281	0.358746
S_VLDL_P	1	62982891	rs1168045	C	T	DOCK7	0	-0.0627724	5.50978e-07	-0.049342	5.44932e-11	0.625896	8	0.208502	0.194539
S_VLDL_P	1	63020816	rs10159255	A	C	DOCK7	0	-0.064189	2.99589e-07	-0.0497803	3.44136e-11	0.62639	7	0.202458	0.182056
S_VLDL_P	1	63049593	rs1748195	G	C	DOCK7	0	-0.0636255	3.86253e-07	-0.0484445	1.09082e-10	0.627375	8	0.213761	0.247762
S_VLDL_P	1	63056112	rs1748197	A	G	DOCK7	0	-0.064831	2.95365e-07	-0.0656213	2.05851e-11	0.392211	8	0.164717	0.161735
S_VLDL_P	1	63072265	rs10789117	C	A	DOCK7	0	-0.0633024	4.34617e-07	-0.0494478	4.6573e-11	0.626377	8	0.209761	0.192403
S_VLDL_P	1	63090858	rs6587980	T	C	DOCK7	0	-0.0633024	4.34617e-07	-0.0494478	4.6573e-11	0.626377	8	0.209761	0.192403
S_VLDL_P	1	63103217	rs1570694	G	A	DOCK7	0	-0.0642188	2.95198e-07	-0.0497175	3.63957e-11	0.62636	7	0.199901	0.179437
S_VLDL_P	1	63145439	rs11208004	A	G	DOCK7	0	-0.0640206	3.21782e-07	-0.0494942	4.38711e-11	0.626651	7	0.199901	0.179437
S_VLDL_P	1	230294916	rs2144300	C	T	GALNT2	0	0.0545444	1.35009e-05	0.0542115	1.95881e-13	0.638546	4	0.225387	0.225387
S_VLDL_P	1	230297659	rs2281719	C	T	GALNT2	0	0.0532661	2.13276e-05	0.0569672	1.2214e-13	0.609155	3	0.21225	0.456593
S_VLDL_P	1	230299949	rs10779835	T	C	GALNT2	0	0.0539984	1.6505e-05	0.0481369	7.90693e-10	0.59552	3	0.201045	0.52062
S_VLDL_P	1	230304988	rs10489615	A	G	GALNT2	0	0.0535308	1.94725e-05	0.0571273	1.06256e-13	0.609092	3	0.196997	0.196997
S_VLDL_P	2	27730940	rs1260326	T	C	GCKR	0	0.0822333	5.07055e-11	0.0714119	8.58654e-12	0.296169	3	0.00023576	4.55966e-07
S_VLDL_P	2	27741237	rs780094	T	C	GCKR	0	0.0829128	3.51652e-11	0.0703416	2.04795e-11	0.291438	2	0.000299216	5.9863e-06
S_VLDL_P	2	27742603	rs780093	T	C	GCKR	0	0.0800027	1.83091e-10	0.080612	4.74867e-12	0.134204	3	0.000264892	1.33887e-05
S_VLDL_P	8	19819536	rs327	G	T	LPL	0	-0.0830738	3.168e-11	-0.0762688	1.84212e-13	0.309037	9	2.64126e-08	6.05381e-11
S_VLDL_P	8	19824492	rs13702	C	T	LPL	0	-0.0859405	6.54827e-12	-0.0766844	1.37578e-13	0.309053	9	1.61625e-08	5.98138e-10
S_VLDL_P	8	19824563	rs1059611	C	T	LPL	0	-0.0896442	7.92631e-13	-0.0781461	1.74299e-12	0.214821	8	5.36006e-10	6.60419e-11
S_VLDL_P	8	19824667	rs15285	T	C	LPL	0	-0.0857954	7.04506e-12	-0.0763041	1.79833e-13	0.309037	9	1.43447e-08	4.46782e-10
S_VLDL_P	8	19827848	rs10105606	A	C	LPL	3077	-0.0817644	6.43053e-11	-0.0684975	3.91975e-11	0.309037	9	3.48014e-07	1.35639e-08
S_VLDL_P	8	19832646	rs17482753	T	G	LPL	7875	-0.0910547	3.42191e-13	-0.0752732	1.25927e-11	0.21015	9	9.37768e-10	9.69733e-13
S_VLDL_P	8	19845376	rs7841189	T	C	LPL	20605	-0.0906628	4.29155e-13	-0.0884589	2.93905e-13	0.0620745	6	1.07961e-09	5.02805e-12
S_VLDL_P	8	19849757	rs17091905	A	G	LPL	24986	-0.0902645	7.7477e-13	-0.0871364	8.08898e-13	0.0674501	7	6.088e-09	2.43098e-09
S_VLDL_P	8	19856539	rs4523270	C	T	LPL	31768	-0.0780289	4.55471e-10	-0.0688741	4.5807e-10	0.218269	8	8.66722e-07	6.80985e-08
S_VLDL_P	8	19867220	rs9644637	C	T	LPL	42449	-0.0820916	5.59873e-11	-0.074131	1.06282e-12	0.304499	8	2.91967e-08	3.94008e-11
S_VLDL_P	8	19907912	rs11991231	C	T	LPL	83141	-0.0912878	2.96587e-13	-0.0788421	9.75344e-13	0.218268	9	6.87292e-09	1.06143e-10
S_VLDL_P	8	126482621	rs2954022	A	C	TRIB1	31973	-0.0766229	9.43709e-10	-0.0764567	6.27758e-10	0.0255306	3	4.84954e-06	0.00414789
S_VLDL_P	11	116610249	rs10466588	G	A	BUD13	8637	0.0816727	6.84866e-11	0.0546469	5.23426e-12	0.587982	11	4.78915e-08	8.23137e-06
S_VLDL_P	11	116621963	rs12292921	G	T	BUD13	0	0.0844371	1.54769e-11	0.0834404	7.16964e-13	0.135149	3	2.61487e-07	2.46547e-07
S_VLDL_P	11	116624703	rs180326	G	T	BUD13	0	0.0710505	1.4818e-08	0.0585471	6.48567e-10	0.421062	7	0.00146258	0.000562456
S_VLDL_P	11	116650118	rs17120029	T	C	ZPR1	0	0.0920408	1.89151e-13	0.0905704	6.3733e-15	0.13533	3	1.39136e-07	2.27512e-08
S_VLDL_P	11	116660686	rs2266788	G	A	APOA5	0	0.12024	6.85483e-22	0.118491	8.20127e-22	0.0261059	3	9.32129e-08	9.32129e-08
S_VLDL_P	11	116662579	rs651821	C	T	APOA5	0	0.117381	6.26391e-21	0.115865	6.4284e-21	0.0260904	3	3.48313e-07	8.90795e-09
S_VLDL_P	11	116707684	rs2070665	A	G	APOA1	0	0.0895365	8.67862e-13	0.0789559	1.56322e-14	0.321029	7	2.17511e-05	7.29477e-08
S_VLDL_P	11	116730638	rs6589574	A	G	SIK3	0	0.0805254	1.29528e-10	0.0711678	3.12471e-12	0.330462	8	0.00017187	6.82972e-08
S_VLDL_P	11	116996539	rs17120347	A	G	PAFAH1B2	18461	0.0807727	1.13193e-10	0.0807727	1.13193e-10	0	0	2.13386e-05	0.000861332
S_VLDL_P	15	58674695	rs4775041	C	G	LIPC	49480	0.0433969	0.000547549	0.0453761	1.27051e-10	0.667986	6	0.0408193	0.031681
S_VLDL_P	15	58683366	rs1532085	A	G	LIPC	40809	0.0500323	6.73601e-05	0.0499792	1.45441e-13	0.693235	6	0.00352181	0.000815499
S_VLDL_P	15	58683410	rs12185072	T	C	LIPC	40765	0.0421878	0.000768272	0.0458054	1.18057e-11	0.693574	7	0.0217937	0.00832311
S_VLDL_P	15	58683697	rs16940167	C	T	LIPC	40478	0.0433114	0.000549723	0.0462751	7.22366e-12	0.693361	7	0.0208149	0.00728524
S_VLDL_P	16	56991363	rs183130	T	C	CETP	4472	-0.0738127	3.82946e-09	-0.0701162	1.42103e-12	0.367309	6	1.77494e-05	4.00557e-05
S_VLDL_P	16	56993324	rs3764261	A	C	CETP	2511	-0.0736812	4.16169e-09	-0.070083	1.50656e-12	0.367102	6	1.90593e-05	3.98372e-05
S_VLDL_P	16	57004889	rs7205804	A	G	CETP	0	-0.0771672	7.15767e-10	-0.0758438	1.47818e-13	0.321894	9	0.000568997	2.68179e-06
S_VLDL_P	2	21225281	rs1042034	C	T	APOB	0	-0.0777445	6.41138e-10	-0.060058	1.58825e-08	0.282887	8	2.42232e-06	2.94007e-09
S_VLDL_P	2	21231524	rs676210	A	G	APOB	0	-0.0773519	6.6031e-10	-0.0569396	5.35825e-08	0.297967	9	3.15328e-06	7.34381e-10
S_VLDL_P	2	21237544	rs673548	A	G	APOB	0	-0.0776248	5.77163e-10	-0.0594524	1.9446e-08	0.282565	8	2.76529e-06	1.29417e-09
S_VLDL_L	1	230294916	rs2144300	C	T	GALNT2	0	0.057579	9.43054e-05	0.0505749	2.80802e-12	0.74439	10	0.209115	0.00111623
S_VLDL_L	1	230297659	rs2281719	C	T	GALNT2	0	0.0537664	0.000265921	0.0563629	1.10645e-12	0.697036	8	0.226269	0.00326566
S_VLDL_L	1	230299949	rs10779835	T	C	GALNT2	0	0.0526707	0.000355773	0.049324	9.85376e-12	0.743799	9	0.18986	0.18986
S_VLDL_L	1	230304988	rs10489615	A	G	GALNT2	0	0.0541463	0.000241352	0.0564283	1.06603e-12	0.696996	8	0.206058	0.00274299
S_VLDL_L	2	21225281	rs1042034	C	T	APOB	0	-0.0770336	1.95968e-07	-0.0513183	5.35121e-10	0.676175	11	0.000241764	3.61364e-06
S_VLDL_L	2	27730940	rs1260326	T	C	GCKR	0	0.0729643	7.40481e-07	0.0719023	1.42394e-10	0.414606	8	0.0841567	0.00827745
S_VLDL_L	2	27741237	rs780094	T	C	GCKR	0	0.0751071	3.47309e-07	0.070687	2.9403e-10	0.414105	8	0.0655535	0.018796
S_VLDL_L	2	27742603	rs780093	T	C	GCKR	0	0.0732357	7.2506e-07	0.0614095	1.22969e-09	0.524224	10	0.0494657	0.0102967
S_VLDL_L	8	19824563	rs1059611	C	T	LPL	0	-0.0952978	9.56948e-11	-0.0679931	7.88106e-12	0.535176	8	3.5664e-07	6.50053e-08
S_VLDL_L	8	19832646	rs17482753	T	G	LPL	7875	-0.0959587	7.08594e-11	-0.0827529	2.51709e-12	0.350782	9	3.39026e-07	1.83775e-09
S_VLDL_L	8	19845376	rs7841189	T	C	LPL	20605	-0.0935777	2.08207e-10	-0.062313	1.03494e-10	0.562186	10	2.8941e-07	1.80293e-09
S_VLDL_L	8	19849757	rs17091905	A	G	LPL	24986	-0.0921378	5.30128e-10	-0.061529	2.23839e-10	0.56384	11	1.43019e-06	2.34032e-08
S_VLDL_L	8	19907912	rs11991231	C	T	LPL	83141	-0.0969568	4.49436e-11	-0.0833368	1.76492e-12	0.350586	9	1.59693e-06	3.17065e-06
S_VLDL_L	8	126474306	rs2980885	G	A	TRIB1	23658	0.0854873	6.6802e-09	0.0609015	8.46607e-11	0.584981	10	0.00345308	0.526204
S_VLDL_L	11	116660686	rs2266788	G	A	APOA5	0	0.116974	1.90721e-15	0.111117	1.85199e-19	0.294494	7	1.39382e-07	6.16462e-07
S_VLDL_L	11	116662579	rs651821	C	T	APOA5	0	0.114562	7.17417e-15	0.106903	2.06895e-19	0.344583	9	1.47073e-07	3.38221e-07
S_VLDL_L	11	116707684	rs2070665	A	G	APOA1	0	0.0879073	2.41771e-09	0.0729301	3.62318e-12	0.48415	7	0.00418585	0.00349487
S_VLDL_L	11	116730638	rs6589574	A	G	SIK3	0	0.0772585	1.58202e-07	0.0623875	9.9723e-10	0.510825	8	0.0158938	0.0158938
S_VLDL_L	11	116731205	rs4938315	G	A	SIK3	0	0.066432	6.70192e-06	0.0528686	1.2212e-09	0.639911	10	0.0353814	0.217214
S_VLDL_L	15	58672134	rs12908474	C	T	LIPC	52041	0.0574631	9.88114e-05	0.0474632	2.27914e-10	0.728399	8	0.0532285	0.0138249
S_VLDL_L	15	58674695	rs4775041	C	G	LIPC	49480	0.056966	0.000114923	0.0528357	6.69961e-13	0.737028	8	0.0052661	2.00323e-05
S_VLDL_L	15	58679668	rs7350789	A	G	LIPC	44507	0.0601344	4.57169e-05	0.0493169	1.17151e-18	0.83889	9	0.00150256	4.52313e-07
S_VLDL_L	15	58683366	rs1532085	A	G	LIPC	40809	0.0606358	4.04312e-05	0.0605411	5.90692e-19	0.771753	9	0.00230568	0.00513672
S_VLDL_L	15	58687880	rs493258	C	T	LIPC	36295	-0.057228	0.000105077	-0.0495107	2.38528e-12	0.755452	7	0.0692067	0.061974
S_VLDL_L	15	58710627	rs11071380	A	C	LIPC	13548	-0.0554622	0.000170046	-0.0438802	3.38049e-10	0.760644	9	0.102257	0.144798
S_VLDL_L	15	58725839	rs633695	G	A	LIPC	0	0.0411283	0.00531488	0.046925	2.20925e-10	0.733862	7	0.130693	0.47552
S_VLDL_L	15	58730498	rs588136	C	T	LIPC	0	0.043135	0.00346559	0.052039	9.48219e-12	0.71745	7	0.0353661	0.0010208
S_VLDL_L	16	56991363	rs183130	T	C	CETP	4472	-0.0936709	2.01783e-10	-0.0956598	1.02183e-16	0.37953	5	0.000280054	3.25189e-13
S_VLDL_L	16	56993324	rs3764261	A	C	CETP	2511	-0.093441	2.29795e-10	-0.0956138	1.1084e-16	0.379451	5	0.000303344	3.20949e-13
S_VLDL_L	16	56995236	rs1800775	A	C	CETP	599	-0.0711927	1.37782e-06	-0.0754664	4.3037e-10	0.322298	7	0.011289	9.86894e-05
S_VLDL_L	16	56997233	rs1864163	A	G	CETP	0	0.0803183	5.09994e-08	0.0832856	2.64322e-10	0.197313	5	0.0731552	0.00127227
S_VLDL_L	16	57002732	rs9939224	T	G	CETP	0	0.0798595	5.99244e-08	0.0785683	7.94194e-11	0.321879	7	0.00826925	0.00826925
S_VLDL_PL	1	230294916	rs2144300	C	T	GALNT2	0	0.0457327	0.000259965	0.0506268	7.40665e-12	0.635118	5	0.411915	0.299786
S_VLDL_PL	1	230297659	rs2281719	C	T	GALNT2	0	0.0441625	0.0004196	0.0485574	8.2215e-12	0.660826	6	0.380493	0.380493
S_VLDL_PL	1	230304988	rs10489615	A	G	GALNT2	0	0.0443938	0.000392236	0.0486515	7.6119e-12	0.660788	6	0.35728	0.35728
S_VLDL_PL	2	27730940	rs1260326	T	C	GCKR	0	0.0752115	1.81731e-09	0.078049	1.19679e-11	0.149698	3	0.000755448	6.43538e-05
S_VLDL_PL	2	27741237	rs780094	T	C	GCKR	0	0.0755116	1.56801e-09	0.0786276	3.25339e-12	0.182105	6	0.000864539	7.39634e-05
S_VLDL_PL	2	27742603	rs780093	T	C	GCKR	0	0.0726801	6.76722e-09	0.0764752	2.44925e-11	0.162739	7	0.000885665	0.000267954
S_VLDL_PL	8	19819536	rs327	G	T	LPL	0	-0.0755876	1.4884e-09	-0.0776141	8.56823e-11	0.0841505	4	1.32089e-07	3.31713e-11
S_VLDL_PL	8	19824492	rs13702	C	T	LPL	0	-0.0779911	4.45204e-10	-0.0790237	1.65546e-12	0.194741	6	8.97834e-08	7.78835e-13
S_VLDL_PL	8	19824563	rs1059611	C	T	LPL	0	-0.0844312	1.45451e-11	-0.0566768	9.43004e-11	0.499994	11	3.95186e-09	5.18893e-13
S_VLDL_PL	8	19824667	rs15285	T	C	LPL	0	-0.0777857	4.91238e-10	-0.0788456	1.83993e-12	0.194759	6	8.03146e-08	6.49364e-13
S_VLDL_PL	8	19827848	rs10105606	A	C	LPL	3077	-0.0757774	1.35542e-09	-0.0738277	4.14488e-11	0.195471	7	1.28351e-06	7.02266e-11
S_VLDL_PL	8	19832646	rs17482753	T	G	LPL	7875	-0.0860334	5.90351e-12	-0.0580518	1.67729e-10	0.462652	9	5.65572e-09	2.83195e-11
S_VLDL_PL	8	19856539	rs4523270	C	T	LPL	31768	-0.0726783	6.17565e-09	-0.0643189	2.06714e-10	0.33801	7	2.85067e-06	1.85402e-10
S_VLDL_PL	8	19867220	rs9644637	C	T	LPL	42449	-0.0746809	2.40523e-09	-0.0772742	1.07384e-10	0.0841748	4	1.53458e-07	2.26795e-11
S_VLDL_PL	8	19907912	rs11991231	C	T	LPL	83141	-0.0861825	5.40321e-12	-0.0576815	2.03386e-10	0.464521	10	2.88323e-08	7.28854e-11
S_VLDL_PL	8	126482621	rs2954022	A	C	TRIB1	31973	-0.0764491	9.84115e-10	-0.0747976	8.00949e-11	0.152001	8	1.34319e-06	1.226e-07
S_VLDL_PL	8	126495818	rs10808546	T	C	TRIB1	45170	-0.0691267	3.69003e-08	-0.0725326	6.32124e-10	0.124913	6	7.48118e-05	7.48118e-05
S_VLDL_PL	11	116610249	rs10466588	G	A	BUD13	8637	0.0785181	3.41708e-10	0.0774943	6.98745e-12	0.179987	6	6.36736e-08	6.36736e-08
S_VLDL_PL	11	116621963	rs12292921	G	T	BUD13	0	0.084692	1.27204e-11	0.084692	1.27204e-11	0	0	2.49066e-07	6.93595e-08
S_VLDL_PL	11	116624703	rs180326	G	T	BUD13	0	0.0726135	6.81053e-09	0.0728095	1.66955e-10	0.169792	5	0.000490735	0.000490735
S_VLDL_PL	11	116650118	rs17120029	T	C	ZPR1	0	0.092775	1.13644e-13	0.0827256	2.31172e-16	0.340756	5	1.29612e-07	9.0108e-08
S_VLDL_PL	11	116660686	rs2266788	G	A	APOA5	0	0.120001	7.40103e-22	0.114671	4.75239e-22	0.0957972	7	8.11354e-08	6.08842e-08
S_VLDL_PL	11	116662579	rs651821	C	T	APOA5	0	0.117997	3.51315e-21	0.114772	4.29316e-22	0.0956277	6	2.82444e-07	5.60275e-08
S_VLDL_PL	11	116707684	rs2070665	A	G	APOA1	0	0.0902057	5.49881e-13	0.0764851	1.82331e-12	0.244102	8	2.24344e-05	1.72516e-06
S_VLDL_PL	11	116730638	rs6589574	A	G	SIK3	0	0.0807701	1.08238e-10	0.0666686	8.43768e-10	0.242776	8	0.000173648	3.95393e-07
S_VLDL_PL	11	116996539	rs17120347	A	G	PAFAH1B2	18461	0.0840559	1.82801e-11	0.0828547	7.97706e-14	0.210504	6	8.1298e-06	2.29948e-05
S_VLDL_PL	15	58674695	rs4775041	C	G	LIPC	49480	0.0649705	2.17134e-07	0.0624373	6.97997e-12	0.460677	6	0.000542674	0.000542674
S_VLDL_PL	15	58679668	rs7350789	A	G	LIPC	44507	0.0726295	6.48948e-09	0.0654957	8.39644e-13	0.453399	6	1.5994e-05	4.07199e-16
S_VLDL_PL	15	58683366	rs1532085	A	G	LIPC	40809	0.0746509	2.54825e-09	0.0724934	2.08882e-15	0.456752	7	1.72219e-05	6.66614e-19
S_VLDL_PL	15	58683410	rs12185072	T	C	LIPC	40765	0.0606567	1.26623e-06	0.0550888	1.09795e-09	0.467769	7	0.00110837	4.89928e-14
S_VLDL_PL	15	58685631	rs7497636	T	C	LIPC	38544	0.0599348	1.67465e-06	0.0547137	6.23079e-10	0.488907	9	0.0016043	5.30381e-12
S_VLDL_PL	16	56991363	rs183130	T	C	CETP	4472	-0.0885269	1.45683e-12	-0.0886786	5.9707e-16	0.226104	5	1.7277e-06	2.24198e-08
S_VLDL_PL	16	56993324	rs3764261	A	C	CETP	2511	-0.0884136	1.60036e-12	-0.0886913	6.18279e-16	0.225899	5	1.88826e-06	2.40523e-08
S_VLDL_PL	16	56995236	rs1800775	A	C	CETP	599	-0.0785106	3.45862e-10	-0.0662044	1.08263e-09	0.242748	7	0.00136336	1.97944e-05
S_VLDL_PL	16	57002732	rs9939224	T	G	CETP	0	0.0705184	1.74076e-08	0.0754759	2.86659e-12	0.249231	9	0.000365601	1.55027e-05
S_VLDL_PL	16	57004889	rs7205804	A	G	CETP	0	-0.0901578	5.49214e-13	-0.0909598	5.18016e-17	0.241831	8	9.43373e-05	9.43373e-05
S_VLDL_PL	8	19845376	rs7841189	T	C	LPL	20605	-0.084907	1.1043e-11	-0.0592109	1.76022e-09	0.374967	12	5.751e-09	5.751e-09
S_VLDL_PL	8	19849757	rs17091905	A	G	LPL	24986	-0.0844858	1.90214e-11	-0.053175	1.40434e-08	0.437311	11	2.74338e-08	2.59197e-10
S_VLDL_C	1	62905893	rs10493322	T	C	USP1	0	-0.0686262	3.563e-06	-0.0478427	4.51783e-10	0.723898	9	0.114276	0.122743
S_VLDL_C	1	62912919	rs10158897	T	C	USP1	0	-0.0690614	3.07701e-06	-0.0483729	2.79735e-10	0.724016	8	0.104123	0.15066
S_VLDL_C	1	62916796	rs583609	C	T	USP1	0	-0.0684246	3.8348e-06	-0.0482001	3.27502e-10	0.724139	7	0.105635	0.153494
S_VLDL_C	1	62921586	rs3913007	C	T	DOCK7	0	-0.0689081	3.28376e-06	-0.0485788	2.50211e-10	0.723691	9	0.107849	0.153559
S_VLDL_C	1	62982891	rs1168045	C	T	DOCK7	0	-0.0679893	4.4322e-06	-0.0482663	3.36921e-10	0.723401	9	0.080867	0.127836
S_VLDL_C	1	63020816	rs10159255	A	C	DOCK7	0	-0.0698717	2.35869e-06	-0.0491444	1.48232e-10	0.724095	9	0.0816647	0.130521
S_VLDL_C	1	63049593	rs1748195	G	C	DOCK7	0	-0.0689164	3.2774e-06	-0.0483215	3.08091e-10	0.724035	9	0.0831226	0.138306
S_VLDL_C	1	63056112	rs1748197	A	G	DOCK7	0	-0.0690191	3.89197e-06	-0.0493557	2.14214e-10	0.722258	9	0.0656463	0.0576502
S_VLDL_C	1	63072265	rs10789117	C	A	DOCK7	0	-0.0687839	3.36735e-06	-0.0483926	2.80391e-10	0.723993	9	0.081324	0.0842845
S_VLDL_C	1	63090858	rs6587980	T	C	DOCK7	0	-0.0687839	3.36735e-06	-0.0483926	2.80391e-10	0.723993	9	0.081324	0.0842845
S_VLDL_C	1	63103217	rs1570694	G	A	DOCK7	0	-0.0697338	2.46096e-06	-0.0490326	1.62797e-10	0.723993	9	0.081324	0.0842845
S_VLDL_C	1	63145439	rs11208004	A	G	DOCK7	0	-0.0695147	2.65364e-06	-0.0489195	1.80152e-10	0.724002	9	0.081324	0.0842845
S_VLDL_C	8	19824563	rs1059611	C	T	LPL	0	-0.0814229	3.72926e-08	-0.0801021	3.84579e-11	0.326322	7	0.000406956	2.5661e-07
S_VLDL_C	8	19832646	rs17482753	T	G	LPL	7875	-0.0830243	2.00075e-08	-0.075478	4.70937e-10	0.326712	7	0.000299234	5.25768e-08
S_VLDL_C	8	19907912	rs11991231	C	T	LPL	83141	-0.083498	1.66317e-08	-0.0812902	2.00243e-11	0.325879	7	0.000850232	2.62989e-07
S_VLDL_C	11	116660686	rs2266788	G	A	APOA5	0	0.115795	4.81191e-15	0.121263	8.61489e-18	0.0888187	6	2.98955e-06	1.87237e-06
S_VLDL_C	11	116662579	rs651821	C	T	APOA5	0	0.114674	8.86776e-15	0.116278	9.87715e-16	0.0419391	5	1.92289e-06	1.30284e-06
S_VLDL_C	11	116707684	rs2070665	A	G	APOA1	0	0.0955251	1.06309e-10	0.0658788	3.00862e-11	0.547362	9	0.00283753	3.88372e-06
S_VLDL_C	11	116730638	rs6589574	A	G	SIK3	0	0.0806111	5.12635e-08	0.0608023	8.42927e-10	0.547504	9	0.0123971	0.0123971
S_VLDL_C	15	58674695	rs4775041	C	G	LIPC	49480	0.0737556	6.56195e-07	0.0716784	2.04233e-19	0.703268	7	7.73181e-06	4.28652e-06
S_VLDL_C	15	58679668	rs7350789	A	G	LIPC	44507	0.0808544	4.73378e-08	0.0787087	8.47619e-23	0.698099	6	3.62208e-06	1.2392e-07
S_VLDL_C	15	58683227	rs12185071	T	C	LIPC	40948	0.0594682	6.0054e-05	0.0596159	1.10888e-13	0.698473	6	5.07689e-06	1.87091e-06
S_VLDL_C	15	58683366	rs1532085	A	G	LIPC	40809	0.0834824	1.78451e-08	0.0905098	4.84776e-32	0.721393	8	4.41073e-06	1.55505e-08
S_VLDL_C	15	58683410	rs12185072	T	C	LIPC	40765	0.0573148	0.000109488	0.068407	2.62186e-18	0.711287	7	1.34042e-05	1.17531e-05
S_VLDL_C	15	58683697	rs16940167	C	T	LIPC	40478	0.0584622	7.91174e-05	0.0686697	1.97157e-18	0.711151	7	1.27014e-05	1.12347e-05
S_VLDL_C	15	58685631	rs7497636	T	C	LIPC	38544	0.056211	0.000147321	0.0636377	1.2053e-16	0.722468	9	1.4214e-05	2.39677e-05
S_VLDL_C	15	58686939	rs261301	T	C	LIPC	37236	0.0571787	0.000113013	0.0646147	4.0793e-17	0.722553	9	9.91919e-06	1.56056e-05
S_VLDL_C	15	58687880	rs493258	C	T	LIPC	36295	-0.0691272	3.06869e-06	-0.0721621	3.68303e-20	0.710436	7	0.00293327	7.2966e-06
S_VLDL_C	15	58719741	rs11635491	A	G	LIPC	4434	0.0476872	0.00128851	0.0554368	7.0162e-13	0.720396	8	0.00236562	8.54194e-05
S_VLDL_C	15	58737341	rs473224	T	G	LIPC	0	0.0407802	0.00592392	0.0479553	1.17002e-11	0.763801	8	0.0275782	0.0260105
S_VLDL_C	15	58740094	rs573922	C	T	LIPC	0	0.0470179	0.00151052	0.0537907	2.39432e-11	0.696263	4	4.79893e-05	6.22924e-05
S_VLDL_C	16	56991363	rs183130	T	C	CETP	4472	-0.115518	5.37361e-15	-0.105394	2.66612e-21	0.429501	7	5.56509e-05	5.67987e-19
S_VLDL_C	16	56993324	rs3764261	A	C	CETP	2511	-0.115156	6.8276e-15	-0.106823	1.68391e-21	0.419381	5	5.96114e-05	6.63183e-19
S_VLDL_C	16	56995236	rs1800775	A	C	CETP	599	-0.0851114	8.92651e-09	-0.0725343	2.23764e-13	0.549152	12	0.0123384	2.35077e-10
S_VLDL_C	16	56997233	rs1864163	A	G	CETP	0	0.0930987	3.17614e-10	0.0880778	4.17608e-17	0.494907	9	0.0139418	0.00111235
S_VLDL_C	16	57002732	rs9939224	T	G	CETP	0	0.0897018	1.33875e-09	0.0852513	1.20883e-17	0.541298	10	0.00246785	2.75458e-10
S_VLDL_C	16	57004889	rs7205804	A	G	CETP	0	-0.108025	2.66489e-13	-0.0927248	2.93598e-20	0.531939	9	0.000660105	4.85776e-08
S_VLDL_C	19	11202306	rs6511720	T	G	LDLR	0	-0.0791697	8.81058e-08	-0.0719728	7.47673e-11	0.438444	8	0.010771	6.37249e-08
S_VLDL_CE	1	55505647	rs11591147	T	G	PCSK9	0	-0.079322	8.79044e-08	-0.0643439	9.51438e-13	0.626068	9	1.32503e-07	1.12046e-08
S_VLDL_CE	11	116660686	rs2266788	G	A	APOA5	0	0.105552	1.05823e-12	0.107208	5.25121e-16	0.202819	6	5.30252e-05	1.87927e-09
S_VLDL_CE	11	116662579	rs651821	C	T	APOA5	0	0.104969	1.41726e-12	0.104393	3.02928e-15	0.202848	6	2.64735e-05	9.25649e-05
S_VLDL_CE	11	116707684	rs2070665	A	G	APOA1	0	0.0903145	1.10478e-09	0.0732549	1.49011e-12	0.510472	12	0.00447441	5.76025e-05
S_VLDL_CE	11	116730638	rs6589574	A	G	SIK3	0	0.0739753	6.07812e-07	0.0653722	4.20636e-10	0.499667	10	0.0186015	0.0186015
S_VLDL_CE	15	58674695	rs4775041	C	G	LIPC	49480	0.0672474	6.00949e-06	0.0674644	1.69992e-14	0.643962	7	6.32379e-06	6.6013e-06
S_VLDL_CE	15	58679668	rs7350789	A	G	LIPC	44507	0.0748714	4.48421e-07	0.0738291	1.13318e-16	0.63382	6	5.72155e-06	6.02824e-06
S_VLDL_CE	15	58683227	rs12185071	T	C	LIPC	40948	0.0555204	0.000184454	0.0580115	7.05968e-11	0.635987	7	3.26887e-06	3.26887e-06
S_VLDL_CE	15	58683366	rs1532085	A	G	LIPC	40809	0.0773387	1.91788e-07	0.0768375	3.68163e-18	0.639322	6	5.40038e-06	7.88118e-06
S_VLDL_CE	15	58683410	rs12185072	T	C	LIPC	40765	0.0530685	0.00034973	0.0587616	7.02286e-11	0.626487	6	6.56195e-06	8.03026e-06
S_VLDL_CE	15	58683697	rs16940167	C	T	LIPC	40478	0.0542001	0.000259573	0.0610047	7.88188e-12	0.63357	6	6.1965e-06	7.47989e-06
S_VLDL_CE	15	58730498	rs588136	C	T	LIPC	0	0.0528924	0.000365986	0.0688125	2.2954e-13	0.595037	7	0.000359669	9.74409e-06
S_VLDL_CE	16	56991363	rs183130	T	C	CETP	4472	-0.121722	1.92398e-16	-0.119062	6.87402e-27	0.433076	5	2.28399e-05	1.11316e-28
S_VLDL_CE	16	56993324	rs3764261	A	C	CETP	2511	-0.121307	2.55842e-16	-0.115189	2.31048e-23	0.385796	5	2.41268e-05	1.43469e-28
S_VLDL_CE	16	56995236	rs1800775	A	C	CETP	599	-0.0865472	5.30068e-09	-0.0886247	1.25235e-11	0.219772	3	0.0139702	1.09928e-07
S_VLDL_CE	16	56997233	rs1864163	A	G	CETP	0	0.0970388	5.90257e-11	0.0933947	9.41682e-17	0.421727	4	0.00542249	9.79344e-06
S_VLDL_CE	16	57002732	rs9939224	T	G	CETP	0	0.092316	4.67707e-10	0.0898659	2.69495e-17	0.481661	6	0.00144156	4.26154e-14
S_VLDL_CE	16	57004889	rs7205804	A	G	CETP	0	-0.113368	1.8432e-14	-0.110237	1.47352e-22	0.41554	8	0.000345811	8.72444e-13
S_VLDL_CE	19	11202306	rs6511720	T	G	LDLR	0	-0.0880075	2.86738e-09	-0.0814361	1.7206e-12	0.391797	8	0.00093202	0.00093202
S_VLDL_FC	1	230294916	rs2144300	C	T	GALNT2	0	0.0517199	0.000460373	0.0459219	1.13358e-09	0.72677	8	0.282979	0.282979
S_VLDL_FC	1	230297659	rs2281719	C	T	GALNT2	0	0.0479389	0.00116651	0.0522916	3.72956e-10	0.668265	6	0.297897	0.297897
S_VLDL_FC	1	230304988	rs10489615	A	G	GALNT2	0	0.0483375	0.00106368	0.0524279	3.40932e-10	0.668248	6	0.272922	0.272922
S_VLDL_FC	8	19824563	rs1059611	C	T	LPL	0	-0.0937523	2.00786e-10	-0.0778392	1.27521e-12	0.440198	9	1.56594e-06	2.37112e-08
S_VLDL_FC	8	19832646	rs17482753	T	G	LPL	7875	-0.0949224	1.18996e-10	-0.0790985	5.50314e-13	0.440198	9	1.2369e-06	8.13838e-08
S_VLDL_FC	8	19845376	rs7841189	T	C	LPL	20605	-0.092481	3.54186e-10	-0.0514679	6.08717e-10	0.671922	10	1.19998e-06	1.57969e-08
S_VLDL_FC	8	19849757	rs17091905	A	G	LPL	24986	-0.0907779	9.91068e-10	-0.0854513	8.24986e-12	0.288	8	4.94906e-06	1.84136e-08
S_VLDL_FC	8	19907912	rs11991231	C	T	LPL	83141	-0.0963517	6.24104e-11	-0.0763237	3.19594e-11	0.387303	9	5.22409e-06	1.61834e-07
S_VLDL_FC	11	116660686	rs2266788	G	A	APOA5	0	0.121172	1.95299e-16	0.116877	1.78288e-17	0.130692	8	1.73407e-07	2.95938e-07
S_VLDL_FC	11	116662579	rs651821	C	T	APOA5	0	0.118907	7.07589e-16	0.116245	2.64847e-17	0.130676	8	1.95253e-07	1.20955e-07
S_VLDL_FC	11	116707684	rs2070665	A	G	APOA1	0	0.0939993	1.82971e-10	0.0933974	1.35953e-10	0.0269984	1	0.00405481	0.0122849
S_VLDL_FC	15	58674695	rs4775041	C	G	LIPC	49480	0.0787948	9.69017e-08	0.0823088	9.3994e-25	0.692452	9	3.20586e-05	7.04398e-14
S_VLDL_FC	15	58679668	rs7350789	A	G	LIPC	44507	0.0840407	1.2299e-08	0.081342	5.96336e-26	0.712054	9	6.76352e-06	3.32324e-12
S_VLDL_FC	15	58683227	rs12185071	T	C	LIPC	40948	0.061596	3.04314e-05	0.0619074	1.21462e-16	0.730541	9	4.39093e-05	2.09561e-11
S_VLDL_FC	15	58683366	rs1532085	A	G	LIPC	40809	0.086841	4.14978e-09	0.0889716	2.32619e-33	0.734654	10	9.99742e-06	5.78185e-14
S_VLDL_FC	15	58683410	rs12185072	T	C	LIPC	40765	0.0601132	4.68075e-05	0.0650865	8.25967e-19	0.738605	11	0.00011126	3.31411e-11
S_VLDL_FC	15	58683697	rs16940167	C	T	LIPC	40478	0.0611899	3.39638e-05	0.0650401	8.71685e-19	0.738579	11	0.000106323	2.86702e-11
S_VLDL_FC	15	58685631	rs7497636	T	C	LIPC	38544	0.0577307	9.19016e-05	0.0605134	9.07929e-15	0.707693	10	0.000100426	1.62067e-10
S_VLDL_FC	15	58686939	rs261301	T	C	LIPC	37236	0.0586388	7.1128e-05	0.0608126	3.09698e-16	0.73255	11	8.67033e-05	1.87381e-10
S_VLDL_FC	15	58687880	rs493258	C	T	LIPC	36295	-0.078169	1.18684e-07	-0.0789823	7.43989e-23	0.690426	5	0.00307637	1.05609e-08
S_VLDL_FC	15	58695337	rs16940213	T	C	LIPC	28838	0.0541892	0.000242112	0.0491375	4.97025e-10	0.70196	12	0.000807812	6.32636e-10
S_VLDL_FC	15	58710627	rs11071380	A	C	LIPC	13548	-0.074219	4.93968e-07	-0.0770551	1.6025e-11	0.39243	5	0.00827829	2.17153e-08
S_VLDL_FC	15	58719741	rs11635491	A	G	LIPC	4434	0.0589832	6.46617e-05	0.0572686	1.9516e-14	0.729693	7	0.00433391	4.61423e-08
S_VLDL_FC	15	58723675	rs1800588	T	C	LIPC	500	0.0692843	2.66451e-06	0.072512	2.4434e-14	0.574465	9	0.000402754	0.000402754
S_VLDL_FC	15	58725839	rs633695	G	A	LIPC	0	0.063909	1.49928e-05	0.0629256	3.48021e-10	0.529402	7	0.00552361	1.00757e-10
S_VLDL_FC	15	58730498	rs588136	C	T	LIPC	0	0.0692382	2.72939e-06	0.0810086	1.06991e-23	0.687321	9	0.000447269	0.000447269
S_VLDL_FC	15	58737341	rs473224	T	G	LIPC	0	0.0463272	0.00170767	0.0510243	1.18957e-18	0.831161	10	0.0598432	0.00271986
S_VLDL_FC	15	58740094	rs573922	C	T	LIPC	0	0.0577079	9.31203e-05	0.0660108	4.43538e-19	0.735525	10	6.86655e-05	2.23034e-06
S_VLDL_FC	16	56991363	rs183130	T	C	CETP	4472	-0.0941447	1.71547e-10	-0.088165	1.93492e-17	0.495899	8	0.000829842	1.15697e-11
S_VLDL_FC	16	56993324	rs3764261	A	C	CETP	2511	-0.0939239	1.94612e-10	-0.087771	2.96271e-17	0.495016	7	0.000894587	1.32898e-11
S_VLDL_FC	16	56995236	rs1800775	A	C	CETP	599	-0.0748675	3.93192e-07	-0.0734003	1.19211e-11	0.455652	10	0.0207145	1.32509e-06
S_VLDL_FC	16	56997233	rs1864163	A	G	CETP	0	0.0782221	1.16534e-07	0.0710196	2.71617e-10	0.412982	7	0.0801935	0.0270519
S_VLDL_FC	16	57002732	rs9939224	T	G	CETP	0	0.0771284	1.72229e-07	0.0809913	7.29551e-14	0.455329	10	0.0125601	0.0125601
S_VLDL_FC	16	57004889	rs7205804	A	G	CETP	0	-0.0883788	2.04199e-09	-0.0868456	3.83218e-16	0.469987	10	0.00462723	5.10169e-09
S_VLDL_TG	1	62905893	rs10493322	T	C	USP1	0	-0.0533061	2.01764e-05	-0.0436222	5.09194e-10	0.666513	7	0.910069	0.910069
S_VLDL_TG	1	62912919	rs10158897	T	C	USP1	0	-0.0535155	1.85679e-05	-0.0436367	5.03467e-10	0.666064	7	0.857283	0.857283
S_VLDL_TG	1	62916796	rs583609	C	T	USP1	0	-0.0532581	2.05357e-05	-0.0442247	2.74461e-10	0.667236	7	0.898105	0.898105
S_VLDL_TG	1	62921586	rs3913007	C	T	DOCK7	0	-0.0535845	1.83134e-05	-0.0438989	4.03143e-10	0.666154	7	0.872535	0.872535
S_VLDL_TG	1	62982891	rs1168045	C	T	DOCK7	0	-0.053494	1.89271e-05	-0.0438869	4.1581e-10	0.665993	7	0.798835	0.798835
S_VLDL_TG	1	63020816	rs10159255	A	C	DOCK7	0	-0.0547922	1.16717e-05	-0.0441666	3.08624e-10	0.666197	7	0.784044	0.784044
S_VLDL_TG	1	63049593	rs1748195	G	C	DOCK7	0	-0.0543226	1.40219e-05	-0.043935	3.9435e-10	0.666033	7	0.815288	0.815288
S_VLDL_TG	1	63056112	rs1748197	A	G	DOCK7	0	-0.0560425	8.94732e-06	-0.0585953	5.6194e-10	0.427869	7	0.688553	0.688553
S_VLDL_TG	1	63072265	rs10789117	C	A	DOCK7	0	-0.0539585	1.58167e-05	-0.0439372	3.79185e-10	0.666273	7	0.801783	0.801783
S_VLDL_TG	1	63090858	rs6587980	T	C	DOCK7	0	-0.0539585	1.58167e-05	-0.0439372	3.79185e-10	0.666273	7	0.801783	0.801783
S_VLDL_TG	1	63103217	rs1570694	G	A	DOCK7	0	-0.0548962	1.12221e-05	-0.0441391	3.15253e-10	0.666273	7	0.776573	0.776573
S_VLDL_TG	1	63145439	rs11208004	A	G	DOCK7	0	-0.0547194	1.19998e-05	-0.0440596	3.41273e-10	0.66626	7	0.776573	0.776573
S_VLDL_TG	1	230294916	rs2144300	C	T	GALNT2	0	0.0634503	3.8439e-07	0.0686591	1.59161e-14	0.474082	4	0.0617757	0.0269993
S_VLDL_TG	2	21193946	rs6728178	A	G	APOB	30355	-0.0792313	2.29535e-10	-0.0628424	1.53126e-13	0.52196	6	8.07665e-07	6.3348e-07
S_VLDL_TG	2	21225281	rs1042034	C	T	APOB	0	-0.0818417	6.88464e-11	-0.0500112	5.1829e-11	0.615758	10	1.66423e-07	2.72807e-09
S_VLDL_TG	2	21231524	rs676210	A	G	APOB	0	-0.081393	7.24133e-11	-0.0531043	1.81816e-11	0.584728	6	2.34664e-07	9.98082e-10
S_VLDL_TG	2	21237544	rs673548	A	G	APOB	0	-0.0818687	5.63842e-11	-0.0534314	1.31958e-11	0.585574	8	1.8658e-07	7.40902e-10
S_VLDL_TG	2	27730940	rs1260326	T	C	GCKR	0	0.0902559	4.80646e-13	0.0893451	2.85179e-15	0.174551	6	4.02451e-05	4.35306e-06
S_VLDL_TG	2	27741237	rs780094	T	C	GCKR	0	0.0899382	5.81537e-13	0.089125	2.92586e-14	0.116027	5	5.42526e-05	3.05156e-05
S_VLDL_TG	2	27742603	rs780093	T	C	GCKR	0	0.0868736	3.86257e-12	0.0861962	1.90838e-13	0.121344	6	3.83838e-05	7.24005e-07
S_VLDL_TG	2	27783801	rs4665382	C	T	C2orf16	15588	0.0743566	2.62774e-09	0.0757341	4.78926e-10	0.0507147	2	0.00122609	0.000214056
S_VLDL_TG	2	27801493	rs1919127	C	T	C2orf16	0	0.0746268	2.28781e-09	0.0760661	3.99625e-10	0.0507056	2	0.00102937	0.000197794
S_VLDL_TG	6	31236410	rs34131062	T	C	MICB	0	0.0721877	7.55898e-09	0.0720229	3.20479e-10	0.156225	5	0.000163696	0.000638721
S_VLDL_TG	8	19819536	rs327	G	T	LPL	0	-0.0889336	1.02741e-12	-0.0749809	1.37972e-12	0.274998	7	5.49594e-10	1.15905e-11
S_VLDL_TG	8	19824492	rs13702	C	T	LPL	0	-0.0915275	2.22964e-13	-0.0791314	6.98189e-14	0.276848	7	2.46901e-10	5.64131e-11
S_VLDL_TG	8	19824563	rs1059611	C	T	LPL	0	-0.0932549	7.94757e-14	-0.081022	6.06972e-14	0.248015	8	7.73612e-12	5.88102e-13
S_VLDL_TG	8	19824667	rs15285	T	C	LPL	0	-0.0914361	2.33486e-13	-0.0787908	8.89606e-14	0.276735	7	2.27393e-10	5.20958e-11
S_VLDL_TG	8	19827848	rs10105606	A	C	LPL	3077	-0.0848336	1.06976e-11	-0.076177	2.26332e-12	0.238147	5	9.54375e-09	3.52219e-09
S_VLDL_TG	8	19832646	rs17482753	T	G	LPL	7875	-0.0939499	5.14343e-14	-0.0821042	2.77261e-14	0.248013	8	2.3368e-11	6.72886e-13
S_VLDL_TG	8	19845376	rs7841189	T	C	LPL	20605	-0.0937689	5.70577e-14	-0.0835883	1.34432e-14	0.238611	6	2.06456e-11	1.62917e-13
S_VLDL_TG	8	19849757	rs17091905	A	G	LPL	24986	-0.0932088	1.18146e-13	-0.0836271	1.82574e-14	0.240605	7	1.6745e-10	3.75304e-11
S_VLDL_TG	8	19856539	rs4523270	C	T	LPL	31768	-0.0812973	7.405e-11	-0.0675477	1.92844e-10	0.271977	7	3.42103e-08	5.09244e-09
S_VLDL_TG	8	19867220	rs9644637	C	T	LPL	42449	-0.087754	2.12756e-12	-0.0743956	2.13759e-12	0.275103	7	6.35733e-10	7.79383e-12
S_VLDL_TG	8	19907912	rs11991231	C	T	LPL	83141	-0.09483	2.96817e-14	-0.0825134	1.77779e-14	0.251514	9	2.36336e-10	5.87201e-11
S_VLDL_TG	8	126481694	rs2980876	C	T	TRIB1	31046	0.0763653	9.83e-10	0.0758902	6.95624e-10	0.0299542	2	7.01507e-05	0.000176827
S_VLDL_TG	8	126482621	rs2954022	A	C	TRIB1	31973	-0.0736542	3.72669e-09	-0.0770728	1.13692e-10	0.0829606	3	4.97153e-05	0.210957
S_VLDL_TG	11	116610249	rs10466588	G	A	BUD13	8637	0.0828273	3.28039e-11	0.073568	9.13828e-11	0.170775	6	5.51224e-08	9.40849e-06
S_VLDL_TG	11	116621963	rs12292921	G	T	BUD13	0	0.0846747	1.20797e-11	0.0840222	4.67834e-12	0.0532629	4	3.12158e-07	1.32364e-05
S_VLDL_TG	11	116624703	rs180326	G	T	BUD13	0	0.0725489	6.69993e-09	0.0601171	7.48468e-10	0.381585	6	0.00139332	0.000527586
S_VLDL_TG	11	116650118	rs17120029	T	C	ZPR1	0	0.0924005	1.32177e-13	0.0913185	2.2167e-14	0.081053	6	6.47598e-08	5.99779e-08
S_VLDL_TG	11	116660686	rs2266788	G	A	APOA5	0	0.11289	1.4696e-19	0.11177	6.8391e-21	0.0859545	4	3.12902e-08	1.73307e-08
S_VLDL_TG	11	116662579	rs651821	C	T	APOA5	0	0.108423	3.72703e-18	0.111232	3.96564e-20	0.0587266	4	1.3969e-07	2.16771e-12
S_VLDL_TG	11	116707684	rs2070665	A	G	APOA1	0	0.07962	1.87182e-10	0.0678706	4.55423e-11	0.312365	5	3.79273e-05	6.26998e-06
S_VLDL_TG	11	116730638	rs6589574	A	G	SIK3	0	0.0734043	4.2904e-09	0.0609942	5.35933e-10	0.373445	8	0.000241633	1.60251e-07
S_VLDL_TG	11	116996539	rs17120347	A	G	PAFAH1B2	18461	0.0718684	8.93894e-09	0.0715411	4.35327e-11	0.239767	3	1.19929e-05	0.00133763
S_VLDL_TG	7	73012042	rs35332062	A	G	MLXIPL	0	-0.0769304	8.0051e-10	-0.0518376	1.91603e-08	0.447269	9	3.82132e-05	9.68636e-07
XS_VLDL_P	1	55505647	rs11591147	T	G	PCSK9	0	-0.0719143	4.10394e-09	-0.0631161	8.50572e-16	0.546403	8	1.42947e-08	1.47514e-14
XS_VLDL_P	11	116660686	rs2266788	G	A	APOA5	0	0.0785688	1.22903e-10	0.0788823	7.68639e-14	0.235339	6	0.00244347	0.000498494
XS_VLDL_P	11	116662579	rs651821	C	T	APOA5	0	0.0804894	4.31694e-11	0.0780253	1.44079e-13	0.235247	6	0.00445073	0.000473391
XS_VLDL_P	15	58478950	rs2077737	C	T	AQP9	839	0.0743157	1.30149e-09	0.0586727	3.56946e-13	0.52587	9	9.06705e-05	5.96175e-08
XS_VLDL_P	15	58504678	rs1663253	C	T	AQP9	26567	0.0672231	3.623e-08	0.0492066	7.36812e-10	0.53094	6	0.00092236	4.85156e-05
XS_VLDL_P	15	58672134	rs12908474	C	T	LIPC	52041	0.108737	4.63508e-19	0.093967	2.56118e-27	0.458063	9	1.79692e-09	3.13729e-14
XS_VLDL_P	15	58674695	rs4775041	C	G	LIPC	49480	0.126812	2.34669e-25	0.116277	4.27882e-41	0.458385	8	7.5212e-16	1.86469e-20
XS_VLDL_P	15	58679668	rs7350789	A	G	LIPC	44507	0.136722	2.54994e-29	0.133584	9.12961e-45	0.357566	5	6.50391e-17	1.50504e-29
XS_VLDL_P	15	58683227	rs12185071	T	C	LIPC	40948	0.0998709	2.70808e-16	0.0905313	9.20902e-25	0.444396	8	4.35293e-11	3.25848e-13
XS_VLDL_P	15	58683366	rs1532085	A	G	LIPC	40809	0.143595	3.88141e-32	0.142396	1.26801e-50	0.357308	5	5.15389e-19	4.62729e-35
XS_VLDL_P	15	58683410	rs12185072	T	C	LIPC	40765	0.101586	7.78211e-17	0.0956132	6.11881e-28	0.452338	8	5.26823e-12	1.68537e-18
XS_VLDL_P	15	58683697	rs16940167	C	T	LIPC	40478	0.10249	4.04932e-17	0.10339	6.55173e-26	0.324049	4	4.54888e-12	1.71954e-18
XS_VLDL_P	15	58685631	rs7497636	T	C	LIPC	38544	0.0989667	4.63558e-16	0.0923235	1.69766e-26	0.459084	9	6.54027e-10	1.13852e-14
XS_VLDL_P	15	58686939	rs261301	T	C	LIPC	37236	0.0987971	5.21452e-16	0.0953546	4.32465e-23	0.347802	6	4.02381e-10	6.75598e-14
XS_VLDL_P	15	58687880	rs493258	C	T	LIPC	36295	-0.112545	2.52473e-20	-0.112545	2.52473e-20	0	0	2.75288e-11	5.06864e-23
XS_VLDL_P	15	58689187	rs11855284	C	T	LIPC	34988	0.0679524	2.98735e-08	0.0616595	5.03626e-11	0.385509	9	0.000263826	7.8005e-06
XS_VLDL_P	15	58690738	rs17821298	A	C	LIPC	33437	0.0821092	1.67044e-11	0.0823953	1.03611e-17	0.350981	5	1.17425e-09	3.5059e-14
XS_VLDL_P	15	58690754	rs415799	A	G	LIPC	33421	-0.101769	6.89157e-17	-0.100991	1.24498e-28	0.409413	5	3.70154e-11	1.40476e-14
XS_VLDL_P	15	58695337	rs16940213	T	C	LIPC	28838	0.0901966	1.38342e-13	0.0893517	6.4444e-22	0.390395	9	2.89954e-09	8.36978e-14
XS_VLDL_P	15	58710627	rs11071380	A	C	LIPC	13548	-0.104955	7.21451e-18	-0.105522	9.57223e-25	0.267483	3	4.80851e-09	3.56886e-17
XS_VLDL_P	15	58712203	rs11857380	G	T	LIPC	11972	0.0698714	1.02703e-08	0.048975	1.38438e-11	0.602049	11	5.14464e-05	2.61506e-08
XS_VLDL_P	15	58719741	rs11635491	A	G	LIPC	4434	0.083406	7.92207e-12	0.0746129	5.30795e-14	0.315589	6	4.69693e-09	5.93478e-18
XS_VLDL_P	15	58723675	rs1800588	T	C	LIPC	500	0.11042	1.25193e-19	0.110251	1.09919e-36	0.451862	7	5.90004e-17	1.13106e-35
XS_VLDL_P	15	58724524	rs6494005	G	A	LIPC	0	-0.076228	4.1567e-10	-0.0752444	2.35881e-17	0.43605	8	6.42021e-07	6.47305e-13
XS_VLDL_P	15	58725839	rs633695	G	A	LIPC	0	0.100737	1.3948e-16	0.0989171	3.15896e-30	0.459237	9	1.72663e-12	1.63409e-17
XS_VLDL_P	15	58727325	rs261332	A	G	LIPC	0	0.0881442	9.36901e-13	0.0891574	1.24993e-15	0.173073	4	5.77148e-11	4.49258e-23
XS_VLDL_P	15	58730498	rs588136	C	T	LIPC	0	0.1117	4.754e-20	0.1156	1.77803e-33	0.350969	4	1.69244e-16	1.08733e-33
XS_VLDL_P	15	58737341	rs473224	T	G	LIPC	0	0.0782039	1.45613e-10	0.0780561	2.62212e-19	0.457695	9	6.64617e-08	8.6685e-16
XS_VLDL_P	15	58738760	rs17269264	A	G	LIPC	0	-0.0692386	1.3945e-08	-0.060902	8.45355e-11	0.380881	8	4.67203e-06	1.25069e-08
XS_VLDL_P	15	58740094	rs573922	C	T	LIPC	0	0.0834593	7.899e-12	0.0817035	7.46582e-21	0.453814	9	1.12605e-10	6.17702e-13
XS_VLDL_P	15	58743709	rs8041059	T	C	LIPC	0	-0.0620895	3.6462e-07	-0.0562811	9.39665e-11	0.458403	9	1.73423e-06	1.63197e-07
XS_VLDL_P	16	56991363	rs183130	T	C	CETP	4472	-0.0853465	2.6436e-12	-0.0818352	1.00591e-20	0.449152	8	0.000587411	1.38944e-05
XS_VLDL_P	16	56993324	rs3764261	A	C	CETP	2511	-0.0851634	3.02359e-12	-0.0814527	8.4632e-19	0.401421	7	0.000601194	1.39012e-05
XS_VLDL_P	16	56995236	rs1800775	A	C	CETP	599	-0.0814029	2.49753e-11	-0.0758519	1.40121e-18	0.464438	8	0.0272383	6.37315e-05
XS_VLDL_P	16	56997233	rs1864163	A	G	CETP	0	0.0732382	2.03056e-09	0.0697435	9.73138e-13	0.333909	4	0.0300899	0.0036274
XS_VLDL_P	16	57002732	rs9939224	T	G	CETP	0	0.0691001	1.50103e-08	0.0655129	1.21114e-11	0.34755	7	0.00428195	7.74861e-10
XS_VLDL_P	16	57004889	rs7205804	A	G	CETP	0	-0.0920804	4.23576e-14	-0.0751088	3.76383e-20	0.511782	10	0.000979121	6.09389e-08
XS_VLDL_P	19	11202306	rs6511720	T	G	LDLR	0	-0.0699869	1.0014e-08	-0.0509881	3.18495e-10	0.520366	8	0.00122423	9.67063e-07
XS_VLDL_L	1	55505647	rs11591147	T	G	PCSK9	0	-0.0835896	1.46715e-08	-0.0754555	1.85297e-14	0.54547	9	7.38697e-10	7.71258e-14
XS_VLDL_L	11	61551356	rs174535	C	T	MYRF	0	-0.045104	0.00226091	-0.046288	1.12832e-10	0.750572	6	0.132097	0.132097
XS_VLDL_L	11	61569830	rs174546	T	C	FADS1	0	-0.0477919	0.00121305	-0.0471476	5.0637e-11	0.750572	6	0.0897849	0.0897849
XS_VLDL_L	11	61570783	rs174547	C	T	FADS1	0	-0.047792	0.00121753	-0.0509435	1.3011e-13	0.769589	7	0.0887612	0.0887612
XS_VLDL_L	11	61571478	rs174550	C	T	FADS1	0	-0.0477919	0.00121305	-0.0471476	5.0637e-11	0.750572	6	0.0897849	0.0897849
XS_VLDL_L	11	61603510	rs174576	A	C	FADS2	0	-0.0498346	0.00073989	-0.0474291	3.86934e-11	0.750833	7	0.0714	0.0714
XS_VLDL_L	11	61604814	rs174577	A	C	FADS2	0	-0.0498346	0.00073989	-0.0474291	3.86934e-11	0.750833	7	0.0714	0.0714
XS_VLDL_L	11	61609750	rs174583	T	C	FADS2	0	-0.0506539	0.000603706	-0.0474083	3.94245e-11	0.750833	7	0.0649888	0.0649888
XS_VLDL_L	15	58478950	rs2077737	C	T	AQP9	839	0.0739331	6.16955e-07	0.0726807	7.22106e-10	0.361103	5	0.010556	3.07227e-06
XS_VLDL_L	15	58525399	rs2899620	A	G	AQP9	47288	0.0633131	1.81188e-05	0.0689083	4.6183e-11	0.488734	5	0.0708622	1.52821e-05
XS_VLDL_L	15	58672134	rs12908474	C	T	LIPC	52041	0.114893	6.56045e-15	0.104781	5.05692e-26	0.53601	7	8.12616e-08	1.88627e-21
XS_VLDL_L	15	58674695	rs4775041	C	G	LIPC	49480	0.131621	4.27819e-19	0.133187	7.93879e-38	0.494242	7	1.28952e-12	1.02555e-32
XS_VLDL_L	15	58679668	rs7350789	A	G	LIPC	44507	0.141945	4.94269e-22	0.137492	5.6788e-44	0.535598	7	7.25238e-13	2.38578e-25
XS_VLDL_L	15	58683227	rs12185071	T	C	LIPC	40948	0.0998846	1.27831e-11	0.102322	6.44143e-23	0.4953	7	1.30629e-09	2.8534e-12
XS_VLDL_L	15	58683366	rs1532085	A	G	LIPC	40809	0.149971	2.25067e-24	0.152507	2.30145e-49	0.494754	7	2.8627e-13	3.65187e-27
XS_VLDL_L	15	58683410	rs12185072	T	C	LIPC	40765	0.102713	3.25133e-12	0.109579	4.75909e-26	0.494092	6	1.61895e-09	6.61793e-21
XS_VLDL_L	15	58683697	rs16940167	C	T	LIPC	40478	0.103173	2.57445e-12	0.109801	4.20616e-26	0.493098	6	1.46936e-09	8.86365e-21
XS_VLDL_L	15	58685631	rs7497636	T	C	LIPC	38544	0.0972592	4.18525e-11	0.101935	1.52154e-22	0.490179	7	8.00062e-09	2.31238e-14
XS_VLDL_L	15	58686939	rs261301	T	C	LIPC	37236	0.0974551	3.83296e-11	0.0982474	1.02264e-20	0.481211	6	4.55984e-09	3.90646e-15
XS_VLDL_L	15	58687880	rs493258	C	T	LIPC	36295	-0.114871	6.50318e-15	-0.121412	2.35754e-31	0.488839	6	2.53254e-08	2.53254e-08
XS_VLDL_L	15	58689187	rs11855284	C	T	LIPC	34988	0.0738242	6.52285e-07	0.0656123	5.40424e-11	0.536673	8	0.00260852	0.00260852
XS_VLDL_L	15	58690738	rs17821298	A	C	LIPC	33437	0.0756066	2.99096e-07	0.0794095	2.7085e-14	0.49125	5	9.04434e-09	5.49209e-15
XS_VLDL_L	15	58690754	rs415799	A	G	LIPC	33421	-0.0979547	3.12192e-11	-0.106865	7.35713e-25	0.495098	8	9.94015e-09	2.68617e-24
XS_VLDL_L	15	58695337	rs16940213	T	C	LIPC	28838	0.0861812	5.13517e-09	0.0749692	1.89307e-12	0.471896	6	3.94667e-08	3.94667e-08
XS_VLDL_L	15	58699937	rs13329672	T	C	LIPC	24238	0.0676974	4.60702e-06	0.0684052	2.63243e-11	0.509326	8	0.000583081	3.82614e-08
XS_VLDL_L	15	58710627	rs11071380	A	C	LIPC	13548	-0.112361	2.44463e-14	-0.113906	9.13224e-28	0.48878	6	2.77746e-07	2.08478e-26
XS_VLDL_L	15	58712203	rs11857380	G	T	LIPC	11972	0.0725127	9.08278e-07	0.067379	6.7205e-10	0.445913	4	0.000127909	2.65227e-12
XS_VLDL_L	15	58719741	rs11635491	A	G	LIPC	4434	0.0876749	2.79476e-09	0.0944896	1.07222e-19	0.493058	6	1.09568e-06	4.16799e-16
XS_VLDL_L	15	58720431	rs4774297	C	A	LIPC	3744	0.0509805	0.000556799	0.0424306	4.25749e-12	0.814264	9	0.0014789	2.3137e-05
XS_VLDL_L	15	58723675	rs1800588	T	C	LIPC	500	0.122532	8.62747e-17	0.118671	9.06462e-22	0.288445	4	8.72255e-11	2.05551e-11
XS_VLDL_L	15	58724524	rs6494005	G	A	LIPC	0	-0.0807435	4.46844e-08	-0.0839155	1.16208e-16	0.519811	7	0.000164378	2.49687e-13
XS_VLDL_L	15	58725839	rs633695	G	A	LIPC	0	0.106808	4.29203e-13	0.115511	3.81736e-27	0.462931	7	7.01234e-08	1.82797e-08
XS_VLDL_L	15	58727325	rs261332	A	G	LIPC	0	0.0997937	2.32243e-11	0.114894	1.78046e-28	0.506479	6	1.60063e-06	1.60063e-06
XS_VLDL_L	15	58730498	rs588136	C	T	LIPC	0	0.124472	2.83415e-17	0.125284	1.3205e-26	0.357097	5	3.34248e-10	1.61031e-12
XS_VLDL_L	15	58737341	rs473224	T	G	LIPC	0	0.0924419	3.66288e-10	0.0911047	1.28429e-19	0.52573	7	1.21289e-05	2.08275e-14
XS_VLDL_L	15	58738760	rs17269264	A	G	LIPC	0	-0.0769419	1.84927e-07	-0.0646775	1.35195e-10	0.525802	7	0.000104736	8.51832e-09
XS_VLDL_L	15	58740094	rs573922	C	T	LIPC	0	0.10037	9.99641e-12	0.106895	1.81591e-20	0.38045	3	1.50957e-09	1.20593e-14
XS_VLDL_L	15	58743709	rs8041059	T	C	LIPC	0	-0.0764837	2.19815e-07	-0.0684005	2.1682e-11	0.512898	7	2.49383e-05	4.93368e-08
XS_VLDL_L	15	59458663	rs12442723	C	T	MYO1E	0	0.0440109	0.00288854	0.0397479	6.67393e-10	0.79613	7	0.186784	1.65612e-05
XS_VLDL_L	16	56991363	rs183130	T	C	CETP	4472	-0.0994376	1.54415e-11	-0.0890083	1.37477e-26	0.668255	10	0.0166481	0.0153948
XS_VLDL_L	16	56993324	rs3764261	A	C	CETP	2511	-0.0991654	1.81404e-11	-0.0888894	1.74138e-26	0.668203	10	0.0170965	0.0160791
XS_VLDL_L	16	56995236	rs1800775	A	C	CETP	599	-0.0802007	5.53094e-08	-0.0651643	1.21057e-15	0.684057	8	0.209587	0.209587
XS_VLDL_L	16	57002732	rs9939224	T	G	CETP	0	0.0762786	2.36792e-07	0.0750508	6.29704e-18	0.641658	8	0.033425	1.04324e-05
XS_VLDL_L	16	57004889	rs7205804	A	G	CETP	0	-0.0963361	6.37127e-11	-0.0813657	2.1764e-13	0.42891	7	0.0274112	9.70567e-05
XS_VLDL_L	19	45395266	rs157580	G	A	TOMM40	0	-0.0780861	1.20306e-07	-0.0661344	8.18372e-10	0.459909	5	3.80022e-05	8.27754e-06
XS_VLDL_PL	1	55505647	rs11591147	T	G	PCSK9	0	-0.0814726	7.66454e-12	-0.0669195	1.42716e-16	0.474378	12	9.9289e-10	2.97513e-10
XS_VLDL_PL	11	116662579	rs651821	C	T	APOA5	0	0.0587999	7.72621e-07	0.0574759	9.72693e-10	0.332476	9	0.154524	0.154524
XS_VLDL_PL	15	58478950	rs2077737	C	T	AQP9	839	0.0683256	1.00793e-08	0.0680751	5.55053e-12	0.275878	5	0.000801824	0.0008001
XS_VLDL_PL	15	58504678	rs1663253	C	T	AQP9	26567	0.0622458	1.62806e-07	0.0511856	4.87194e-11	0.502799	7	0.00427982	0.00206151
XS_VLDL_PL	15	58672134	rs12908474	C	T	LIPC	52041	0.0957537	7.49726e-16	0.0957537	7.49726e-16	0	0	1.49722e-07	4.12077e-13
XS_VLDL_PL	15	58674695	rs4775041	C	G	LIPC	49480	0.115479	2.34616e-22	0.112362	1.40086e-29	0.261254	4	4.63589e-13	2.93535e-21
XS_VLDL_PL	15	58679668	rs7350789	A	G	LIPC	44507	0.124102	1.15941e-25	0.124102	1.15941e-25	0	0	1.04312e-12	8.31067e-22
XS_VLDL_PL	15	58683227	rs12185071	T	C	LIPC	40948	0.0897465	4.29786e-14	0.0820247	3.13676e-17	0.292418	6	1.07842e-08	1.19674e-10
XS_VLDL_PL	15	58683366	rs1532085	A	G	LIPC	40809	0.131734	1.09105e-28	0.131734	1.09105e-28	0	0	9.63639e-15	1.15408e-26
XS_VLDL_PL	15	58683410	rs12185072	T	C	LIPC	40765	0.0928529	5.22296e-15	0.0877294	7.77331e-19	0.268004	4	1.23408e-09	1.23408e-09
XS_VLDL_PL	15	58683697	rs16940167	C	T	LIPC	40478	0.0933558	3.67072e-15	0.0875448	2.88617e-19	0.285155	4	9.99829e-10	9.99829e-10
XS_VLDL_PL	15	58685631	rs7497636	T	C	LIPC	38544	0.0908663	1.93449e-14	0.0841824	4.27038e-18	0.291824	6	7.24482e-08	1.569e-09
XS_VLDL_PL	15	58686939	rs261301	T	C	LIPC	37236	0.0908287	1.98758e-14	0.0833161	9.33149e-18	0.291982	6	4.21174e-08	7.81985e-10
XS_VLDL_PL	15	58687880	rs493258	C	T	LIPC	36295	-0.102061	8.00501e-18	-0.102061	8.00501e-18	0	0	2.42744e-09	2.42744e-09
XS_VLDL_PL	15	58690738	rs17821298	A	C	LIPC	33437	0.0767252	1.04972e-10	0.0728329	1.64562e-13	0.272252	5	2.04165e-08	8.34704e-10
XS_VLDL_PL	15	58690754	rs415799	A	G	LIPC	33421	-0.0905208	2.47377e-14	-0.0905208	2.47377e-14	0	0	1.3517e-09	1.55851e-16
XS_VLDL_PL	15	58695337	rs16940213	T	C	LIPC	28838	0.0835965	1.92219e-12	0.0757406	6.73557e-15	0.290784	6	8.48565e-08	1.29245e-10
XS_VLDL_PL	15	58710627	rs11071380	A	C	LIPC	13548	-0.0940811	2.30909e-15	-0.0944672	1.71959e-21	0.264641	3	1.03046e-07	8.46497e-08
XS_VLDL_PL	15	58719741	rs11635491	A	G	LIPC	4434	0.0756544	1.88923e-10	0.0784581	7.91243e-15	0.243303	3	2.78876e-08	1.82304e-10
XS_VLDL_PL	15	58723675	rs1800588	T	C	LIPC	500	0.10436	1.40421e-18	0.104505	8.89017e-27	0.283824	4	1.08097e-14	9.29205e-27
XS_VLDL_PL	15	58724524	rs6494005	G	A	LIPC	0	-0.0662541	2.46752e-08	-0.0692386	3.24717e-12	0.264582	4	9.9317e-06	1.16478e-09
XS_VLDL_PL	15	58725839	rs633695	G	A	LIPC	0	0.0940995	2.25289e-15	0.0935693	9.3325e-22	0.284228	4	6.52101e-11	6.52101e-11
XS_VLDL_PL	15	58727325	rs261332	A	G	LIPC	0	0.0833367	4.20227e-12	0.08462	2.71468e-17	0.271227	5	1.33116e-09	4.04709e-18
XS_VLDL_PL	15	58730498	rs588136	C	T	LIPC	0	0.106612	2.54844e-19	0.105632	1.09621e-27	0.292298	5	3.61555e-14	1.17127e-23
XS_VLDL_PL	15	58737341	rs473224	T	G	LIPC	0	0.078545	3.78301e-11	0.0706064	1.05892e-13	0.31786	6	4.11653e-07	3.3074e-13
XS_VLDL_PL	15	58740094	rs573922	C	T	LIPC	0	0.0828128	3.1408e-12	0.0711418	3.57247e-14	0.330771	7	4.25303e-09	9.09591e-13
XS_VLDL_PL	16	56991363	rs183130	T	C	CETP	4472	-0.0584852	8.7327e-07	-0.0563006	2.11532e-11	0.43993	4	0.267498	0.267498
XS_VLDL_PL	16	56993324	rs3764261	A	C	CETP	2511	-0.0583628	9.32757e-07	-0.0563836	2.03566e-11	0.439747	4	0.265909	0.265909
XS_VLDL_PL	16	56995236	rs1800775	A	C	CETP	599	-0.0611371	2.69016e-07	-0.0553274	3.64673e-11	0.444382	5	0.699491	0.699491
XS_VLDL_PL	19	11202306	rs6511720	T	G	LDLR	0	-0.0764458	1.27308e-10	-0.0627856	2.50493e-12	0.380554	8	5.54686e-05	1.02213e-05
XS_VLDL_PL	19	45395266	rs157580	G	A	TOMM40	0	-0.0667253	2.01299e-08	-0.0632735	2.50759e-11	0.321669	9	4.05853e-08	2.9432e-07
XS_VLDL_PL	19	45415640	rs445925	A	G	APOC1	1864	-0.0634851	9.36694e-08	-0.0642086	2.2297e-10	0.24297	5	3.43935e-06	6.07979e-11
XS_VLDL_C	1	55505647	rs11591147	T	G	PCSK9	0	-0.0919194	4.28994e-10	-0.0903299	2.51801e-13	0.29284	9	2.92324e-11	2.92324e-11
XS_VLDL_C	15	58672134	rs12908474	C	T	LIPC	52041	0.0920417	4.20288e-10	0.0916995	1.29542e-10	0.062587	4	5.24893e-07	5.03508e-19
XS_VLDL_C	15	58674695	rs4775041	C	G	LIPC	49480	0.105703	7.39083e-13	0.0918616	7.52551e-13	0.242232	6	1.40054e-11	7.27545e-21
XS_VLDL_C	15	58679668	rs7350789	A	G	LIPC	44507	0.114889	5.72999e-15	0.112744	1.21204e-17	0.193607	6	1.72613e-11	1.72613e-11
XS_VLDL_C	15	58683366	rs1532085	A	G	LIPC	40809	0.122928	6.85484e-17	0.116394	2.01001e-18	0.182718	6	5.71465e-12	5.71465e-12
XS_VLDL_C	15	58685631	rs7497636	T	C	LIPC	38544	0.0764544	2.09998e-07	0.0570921	2.65018e-10	0.612233	8	6.55315e-08	1.12977e-15
XS_VLDL_C	15	58687880	rs493258	C	T	LIPC	36295	-0.0882366	2.11453e-09	-0.0882454	3.17633e-10	0.0922568	3	3.09787e-07	9.49716e-22
XS_VLDL_C	15	58710627	rs11071380	A	C	LIPC	13548	-0.0875928	2.73517e-09	-0.0880593	4.97849e-11	0.169425	4	4.18149e-07	9.99465e-22
XS_VLDL_C	15	58723675	rs1800588	T	C	LIPC	500	0.0923468	3.55282e-10	0.0787636	3.78889e-15	0.526628	8	1.48165e-09	2.07992e-22
XS_VLDL_C	15	58727325	rs261332	A	G	LIPC	0	0.0751467	4.75753e-07	0.0697684	1.23649e-11	0.514031	8	7.36221e-06	1.03923e-05
XS_VLDL_C	15	58730498	rs588136	C	T	LIPC	0	0.0932868	2.3706e-10	0.0912311	2.75143e-12	0.211586	8	6.31027e-09	2.37689e-09
XS_VLDL_C	16	56991363	rs183130	T	C	CETP	4472	-0.0989717	1.77318e-11	-0.0857908	4.80588e-26	0.679611	8	0.00401037	3.26949e-05
XS_VLDL_C	16	56993324	rs3764261	A	C	CETP	2511	-0.0986596	2.12633e-11	-0.0924119	1.53429e-21	0.554488	8	0.00408609	3.56783e-05
XS_VLDL_C	16	56995236	rs1800775	A	C	CETP	599	-0.0739811	5.18229e-07	-0.0752223	1.00568e-14	0.553723	6	0.166678	0.160354
XS_VLDL_C	16	56997233	rs1864163	A	G	CETP	0	0.0752878	3.28318e-07	0.0653259	2.01553e-10	0.50467	6	0.00549861	5.36808e-08
XS_VLDL_C	16	57002732	rs9939224	T	G	CETP	0	0.0690649	2.78551e-06	0.0682887	1.00315e-13	0.599169	6	0.0148144	2.82193e-06
XS_VLDL_C	16	57004889	rs7205804	A	G	CETP	0	-0.0926631	3.06643e-10	-0.0783994	6.26028e-23	0.693996	10	0.0171182	1.65964e-09
XS_VLDL_C	19	11202306	rs6511720	T	G	LDLR	0	-0.0765576	2.0249e-07	-0.082489	3.30342e-13	0.400163	6	8.03484e-05	3.49713e-05
XS_VLDL_C	19	11210912	rs2228671	T	C	LDLR	0	-0.0634819	1.64422e-05	-0.0633645	1.12469e-10	0.544312	7	0.00019858	0.00181249
XS_VLDL_C	19	45415640	rs445925	A	G	APOC1	1864	-0.063029	1.89767e-05	-0.059083	3.30489e-10	0.582139	7	0.000363599	1.34675e-06
XS_VLDL_CE	1	55505647	rs11591147	T	G	PCSK9	0	-0.0942162	1.57829e-10	-0.0798636	3.74998e-12	0.385308	10	2.2315e-12	2.67956e-15
XS_VLDL_CE	4	54714868	rs17083590	G	A	CHIC2		-0.0467183	0.00153479	-0.0422231	2.02829e-10	0.781587	11	0.478039	0.558874
XS_VLDL_CE	15	58674695	rs4775041	C	G	LIPC	49480	0.0926125	3.44053e-10	0.0928703	1.80117e-12	0.199919	7	1.56009e-10	4.48597e-12
XS_VLDL_CE	15	58679668	rs7350789	A	G	LIPC	44507	0.099934	1.15917e-11	0.0980836	6.7479e-14	0.207014	7	2.35091e-10	1.12013e-16
XS_VLDL_CE	15	58683366	rs1532085	A	G	LIPC	40809	0.105751	7.32645e-13	0.107279	2.69931e-16	0.207161	8	8.218e-11	8.218e-11
XS_VLDL_CE	16	56991363	rs183130	T	C	CETP	4472	-0.10268	3.07122e-12	-0.0725383	1.69484e-24	0.751932	8	0.000286307	9.44297e-05
XS_VLDL_CE	16	56993324	rs3764261	A	C	CETP	2511	-0.102384	3.68644e-12	-0.0724437	2.12424e-24	0.751926	8	0.000293935	9.3066e-05
XS_VLDL_CE	16	56997233	rs1864163	A	G	CETP	0	0.0782861	1.10468e-07	0.069903	1.67212e-13	0.575318	8	0.00104427	4.25354e-10
XS_VLDL_CE	16	57002732	rs9939224	T	G	CETP	0	0.0707909	1.57245e-06	0.0725208	6.09456e-14	0.558655	5	0.00332151	6.56618e-09
XS_VLDL_CE	16	57004889	rs7205804	A	G	CETP	0	-0.0941525	1.60724e-10	-0.103321	1.50169e-20	0.420976	9	0.00472677	1.34679e-07
XS_VLDL_CE	19	11202306	rs6511720	T	G	LDLR	0	-0.0729404	7.45574e-07	-0.0700476	4.02225e-12	0.520909	9	2.17077e-05	2.8929e-07
XS_VLDL_CE	19	45415640	rs445925	A	G	APOC1	1864	-0.059372	5.6582e-05	-0.0669039	2.13055e-11	0.530262	7	0.00189546	0.000644281
XS_VLDL_FC	1	55505647	rs11591147	T	G	PCSK9	0	-0.0770312	1.72543e-07	-0.0763752	4.35322e-10	0.305022	5	1.26322e-08	1.26322e-08
XS_VLDL_FC	11	61569830	rs174546	T	C	FADS1	0	-0.0569172	0.000113428	-0.0367407	7.85329e-10	0.819737	9	0.00893887	0.000390744
XS_VLDL_FC	11	61570783	rs174547	C	T	FADS1	0	-0.0569118	0.000114194	-0.0367226	3.83294e-10	0.825748	10	0.00880501	0.0003841
XS_VLDL_FC	11	61571348	rs174548	G	C	FADS1	0	-0.0540155	0.000252122	-0.041008	4.26896e-10	0.786591	9	0.0110217	5.25972e-06
XS_VLDL_FC	11	61571478	rs174550	C	T	FADS1	0	-0.0569172	0.000113428	-0.0367407	7.85329e-10	0.819737	9	0.00893887	0.000390744
XS_VLDL_FC	11	61603510	rs174576	A	C	FADS2	0	-0.0593675	5.66207e-05	-0.058647	2.19995e-14	0.714295	9	0.00632114	0.000139051
XS_VLDL_FC	11	61604814	rs174577	A	C	FADS2	0	-0.0593675	5.66207e-05	-0.058647	2.19995e-14	0.714295	9	0.00632114	0.000139051
XS_VLDL_FC	11	61609750	rs174583	T	C	FADS2	0	-0.0600116	4.69551e-05	-0.0587447	1.98814e-14	0.714295	9	0.00574594	0.000158677
XS_VLDL_FC	11	116662579	rs651821	C	T	APOA5	0	0.071374	1.31377e-06	0.0713347	8.64116e-11	0.436679	7	0.00406357	0.00201257
XS_VLDL_FC	15	58456850	rs12441883	A	G	AQP9	0	0.0546455	0.000215971	0.0563233	5.5826e-13	0.706366	9	0.00624698	0.000456045
XS_VLDL_FC	15	58478950	rs2077737	C	T	AQP9	839	0.0748947	4.23785e-07	0.0808465	3.20993e-15	0.510455	7	0.0136899	3.60835e-06
XS_VLDL_FC	15	58501481	rs1663251	G	T	AQP9	23370	0.0716502	1.18096e-06	0.0590038	5.05739e-11	0.616842	6	0.0283435	0.0180001
XS_VLDL_FC	15	58504678	rs1663253	C	T	AQP9	26567	0.0722217	9.70908e-07	0.0619834	1.58416e-14	0.686807	8	0.0107904	1.86533e-06
XS_VLDL_FC	15	58506421	rs10518967	T	C	AQP9	28310	0.0505659	0.000608702	0.0382082	1.1579e-09	0.803353	11	0.622128	0.84103
XS_VLDL_FC	15	58513632	rs7162995	T	C	AQP9	35521	0.0508884	0.000559817	0.0390407	5.08957e-10	0.803149	12	0.577049	0.84521
XS_VLDL_FC	15	58519664	rs16939937	A	G	AQP9	41553	0.0470781	0.00141234	0.0496075	5.0338e-11	0.723367	10	0.921401	0.921401
XS_VLDL_FC	15	58666341	rs473422	T	C	LIPC	57834	-0.0552864	0.000177314	-0.0571549	7.46278e-12	0.666875	10	0.0121356	0.735471
XS_VLDL_FC	15	58672134	rs12908474	C	T	LIPC	52041	0.108377	1.86203e-13	0.103774	5.47414e-17	0.286641	4	5.33677e-08	4.85125e-21
XS_VLDL_FC	15	58674695	rs4775041	C	G	LIPC	49480	0.121257	1.84267e-16	0.124431	4.01846e-38	0.557291	6	1.65173e-12	8.41362e-30
XS_VLDL_FC	15	58679668	rs7350789	A	G	LIPC	44507	0.133703	9.33185e-20	0.124934	1.05087e-27	0.38396	5	1.16303e-12	1.64375e-20
XS_VLDL_FC	15	58683227	rs12185071	T	C	LIPC	40948	0.0935409	2.18173e-10	0.0935409	2.18173e-10	0	0	2.40075e-08	7.16537e-09
XS_VLDL_FC	15	58683366	rs1532085	A	G	LIPC	40809	0.145994	3.13732e-23	0.149348	9.47174e-45	0.462586	5	4.37454e-13	4.37454e-13
XS_VLDL_FC	15	58683410	rs12185072	T	C	LIPC	40765	0.103283	2.30458e-12	0.100241	2.56834e-25	0.558301	6	1.51198e-08	2.17505e-16
XS_VLDL_FC	15	58683697	rs16940167	C	T	LIPC	40478	0.103286	2.2728e-12	0.100365	2.24679e-25	0.558118	6	1.28395e-08	2.2602e-16
XS_VLDL_FC	15	58685631	rs7497636	T	C	LIPC	38544	0.0921354	3.92732e-10	0.0858021	1.65727e-21	0.612831	8	9.37474e-08	2.37445e-08
XS_VLDL_FC	15	58686939	rs261301	T	C	LIPC	37236	0.0924046	3.49742e-10	0.0862505	1.03499e-21	0.612814	8	4.77455e-08	1.34329e-08
XS_VLDL_FC	15	58687880	rs493258	C	T	LIPC	36295	-0.111561	3.50149e-14	-0.113476	1.70063e-17	0.176259	3	1.50352e-08	6.80403e-25
XS_VLDL_FC	15	58690754	rs415799	A	G	LIPC	33421	-0.0967921	5.01046e-11	-0.10227	8.77798e-17	0.296825	3	4.63643e-09	2.0075e-22
XS_VLDL_FC	15	58695337	rs16940213	T	C	LIPC	28838	0.0806619	4.37926e-08	0.079398	6.15998e-18	0.597321	7	3.15833e-07	1.11474e-07
XS_VLDL_FC	15	58710627	rs11071380	A	C	LIPC	13548	-0.107352	3.03025e-13	-0.109244	1.10048e-18	0.286106	4	2.0767e-07	6.58167e-22
XS_VLDL_FC	15	58719741	rs11635491	A	G	LIPC	4434	0.0823652	2.27452e-08	0.0981686	4.26545e-20	0.46244	5	8.88015e-07	2.33088e-15
XS_VLDL_FC	15	58723675	rs1800588	T	C	LIPC	500	0.120674	2.27739e-16	0.120472	2.91867e-23	0.313712	6	2.35918e-11	3.0058e-29
XS_VLDL_FC	15	58724524	rs6494005	G	A	LIPC	0	-0.073908	5.33695e-07	-0.0734329	1.75334e-14	0.566272	7	0.000284529	2.31046e-10
XS_VLDL_FC	15	58725839	rs633695	G	A	LIPC	0	0.105772	6.70557e-13	0.118981	1.88216e-31	0.506639	6	3.09721e-08	1.11145e-08
XS_VLDL_FC	15	58727325	rs261332	A	G	LIPC	0	0.0972273	7.01278e-11	0.102721	1.2451e-17	0.343648	7	3.22187e-07	2.25498e-07
XS_VLDL_FC	15	58729144	rs17190517	T	C	LIPC	0	-0.0562453	0.000136527	-0.0549031	8.93882e-10	0.618976	8	0.0109026	1.64854e-05
XS_VLDL_FC	15	58730498	rs588136	C	T	LIPC	0	0.122591	7.67077e-17	0.118304	1.27677e-22	0.318971	7	1.06833e-10	1.03605e-26
XS_VLDL_FC	15	58737341	rs473224	T	G	LIPC	0	0.0925079	3.36656e-10	0.101197	5.89602e-25	0.543899	8	2.92486e-06	2.14376e-17
XS_VLDL_FC	15	58740094	rs573922	C	T	LIPC	0	0.101619	5.15547e-12	0.108356	7.82995e-25	0.477951	7	2.23215e-09	1.20817e-09
XS_VLDL_FC	16	56991363	rs183130	T	C	CETP	4472	-0.0797844	6.18171e-08	-0.0852479	3.38203e-13	0.360788	5	0.182134	0.190891
XS_VLDL_FC	16	56993324	rs3764261	A	C	CETP	2511	-0.0795094	7.01595e-08	-0.0851393	3.76492e-13	0.360797	5	0.18346	0.195593
XS_VLDL_FC	16	56995236	rs1800775	A	C	CETP	599	-0.0696	2.36068e-06	-0.0630813	1.48108e-10	0.543714	8	0.576695	0.567224
XS_VLDL_FC	16	57004889	rs7205804	A	G	CETP	0	-0.0795204	6.75797e-08	-0.0738985	7.07557e-14	0.540834	8	0.147046	0.148237
XS_VLDL_FC	19	11202306	rs6511720	T	G	LDLR	0	-0.0750562	3.52318e-07	-0.0800198	3.60635e-10	0.24571	5	0.0011612	1.19485e-06
XS_VLDL_FC	19	45401666	rs8106922	G	A	TOMM40	0	0.0593108	5.76514e-05	0.0637493	4.09752e-11	0.561437	9	0.000159369	1.36832e-06
XS_VLDL_TG	2	21193946	rs6728178	A	G	APOB	30355	-0.0862659	7.03385e-12	-0.0587866	9.21608e-12	0.525577	13	5.14835e-07	8.52853e-10
XS_VLDL_TG	2	21225281	rs1042034	C	T	APOB	0	-0.0888966	1.9521e-12	-0.0654068	1.24234e-12	0.464587	12	1.09625e-07	7.53672e-12
XS_VLDL_TG	2	21231524	rs676210	A	G	APOB	0	-0.0891158	1.37757e-12	-0.0691067	7.38109e-12	0.35483	10	9.62776e-08	5.94895e-13
XS_VLDL_TG	2	21237544	rs673548	A	G	APOB	0	-0.0893821	1.1871e-12	-0.0686959	8.55199e-12	0.358791	11	9.10111e-08	5.69229e-13
XS_VLDL_TG	2	27730940	rs1260326	T	C	GCKR	0	0.0759521	1.5555e-09	0.0785155	4.76818e-14	0.310705	9	0.00125155	8.41214e-06
XS_VLDL_TG	2	27741237	rs780094	T	C	GCKR	0	0.0759364	1.57143e-09	0.0768976	7.96667e-13	0.268243	7	0.000986411	1.13363e-05
XS_VLDL_TG	2	27742603	rs780093	T	C	GCKR	0	0.07091	1.87131e-08	0.0750631	2.6283e-12	0.273086	8	0.00123032	2.31103e-05
XS_VLDL_TG	6	31243884	rs3130696	A	G	MICB	0	-0.0590967	2.66311e-06	-0.0637404	4.71092e-10	0.335428	10	0.372141	0.46589
XS_VLDL_TG	8	19819536	rs327	G	T	LPL	0	-0.0828619	4.33925e-11	-0.0657442	1.96223e-12	0.44442	14	1.6248e-08	2.00523e-12
XS_VLDL_TG	8	19824492	rs13702	C	T	LPL	0	-0.085978	7.94317e-12	-0.0748202	2.50249e-14	0.38748	13	7.37492e-09	3.26111e-13
XS_VLDL_TG	8	19824563	rs1059611	C	T	LPL	0	-0.0914467	3.47806e-13	-0.0580504	1.60542e-10	0.475775	14	3.79184e-10	2.19726e-12
XS_VLDL_TG	8	19824667	rs15285	T	C	LPL	0	-0.0858278	8.56675e-12	-0.0745304	3.12041e-14	0.387429	13	7.1104e-09	2.9783e-13
XS_VLDL_TG	8	19827848	rs10105606	A	C	LPL	3077	-0.080255	1.72802e-10	-0.0614374	4.87195e-11	0.44442	14	2.10878e-07	1.65882e-07
XS_VLDL_TG	8	19832646	rs17482753	T	G	LPL	7875	-0.0926374	1.6982e-13	-0.0580423	1.32791e-10	0.480478	15	5.42265e-10	2.60775e-12
XS_VLDL_TG	8	19845376	rs7841189	T	C	LPL	20605	-0.0942419	6.39929e-14	-0.0614992	9.51072e-12	0.481125	15	2.94257e-10	9.62378e-12
XS_VLDL_TG	8	19849757	rs17091905	A	G	LPL	24986	-0.0937544	1.26198e-13	-0.060771	2.82525e-11	0.475804	13	2.0105e-09	5.60364e-11
XS_VLDL_TG	8	19867220	rs9644637	C	T	LPL	42449	-0.0814879	9.36875e-11	-0.0655985	2.27651e-12	0.444519	14	2.13983e-08	1.59154e-12
XS_VLDL_TG	8	19907912	rs11991231	C	T	LPL	83141	-0.0918892	2.64456e-13	-0.0577008	1.71016e-10	0.480136	15	4.02063e-09	1.16667e-10
XS_VLDL_TG	8	126482621	rs2954022	A	C	TRIB1	31973	-0.0787432	3.83867e-10	-0.0750689	2.09764e-11	0.205003	7	1.28666e-06	8.07437e-07
XS_VLDL_TG	11	116650118	rs17120029	T	C	ZPR1	0	0.0794001	2.71692e-10	0.0553337	1.19553e-09	0.472497	11	3.03224e-07	1.32409e-07
XS_VLDL_TG	11	116660686	rs2266788	G	A	APOA5	0	0.113224	2.05367e-19	0.100064	3.97119e-19	0.206636	8	1.76519e-07	1.37822e-08
XS_VLDL_TG	11	116662579	rs651821	C	T	APOA5	0	0.110693	1.27592e-18	0.0979585	2.15551e-18	0.206525	8	6.40435e-07	3.50925e-08
XS_VLDL_TG	11	116707684	rs2070665	A	G	APOA1	0	0.0842001	2.19732e-11	0.0692619	1.77268e-11	0.327035	8	2.03299e-05	3.90793e-06
XS_VLDL_TG	15	58525399	rs2899620	A	G	AQP9	47288	0.0579273	4.16214e-06	0.058173	1.16105e-12	0.568565	3	0.00463122	1.21191e-06
XS_VLDL_TG	15	58672134	rs12908474	C	T	LIPC	52041	0.101362	7.4838e-16	0.0855943	8.0836e-16	0.283099	5	1.94801e-08	3.77936e-24
XS_VLDL_TG	15	58674695	rs4775041	C	G	LIPC	49480	0.110809	1.26872e-18	0.10894	1.0199e-47	0.631496	6	1.61329e-11	3.09824e-19
XS_VLDL_TG	15	58679668	rs7350789	A	G	LIPC	44507	0.124902	2.50756e-23	0.120061	1.66242e-43	0.51169	4	1.89335e-14	1.26505e-35
XS_VLDL_TG	15	58683227	rs12185071	T	C	LIPC	40948	0.0954127	3.36219e-14	0.0857148	1.58465e-28	0.612373	8	2.53285e-08	5.55331e-21
XS_VLDL_TG	15	58683366	rs1532085	A	G	LIPC	40809	0.130076	4.03519e-25	0.13074	1.18651e-58	0.571871	4	1.4303e-15	3.97909e-42
XS_VLDL_TG	15	58683410	rs12185072	T	C	LIPC	40765	0.096621	1.53168e-14	0.0926601	3.52666e-32	0.600631	9	6.68102e-09	8.8615e-25
XS_VLDL_TG	15	58683697	rs16940167	C	T	LIPC	40478	0.0973547	9.39512e-15	0.0930652	1.91463e-32	0.600185	9	6.35051e-09	1.5155e-23
XS_VLDL_TG	15	58685631	rs7497636	T	C	LIPC	38544	0.0899544	8.32381e-13	0.0829958	7.27259e-27	0.612104	9	1.98841e-07	5.20833e-09
XS_VLDL_TG	15	58686939	rs261301	T	C	LIPC	37236	0.0908752	4.86677e-13	0.0833112	4.62856e-27	0.612188	9	1.61742e-07	1.34266e-19
XS_VLDL_TG	15	58687880	rs493258	C	T	LIPC	36295	-0.109083	3.94757e-18	-0.103521	3.72918e-40	0.60306	5	1.52691e-09	4.88653e-16
XS_VLDL_TG	15	58690738	rs17821298	A	C	LIPC	33437	0.0768649	9.85323e-10	0.074064	6.36924e-21	0.596957	8	1.8707e-06	1.84904e-17
XS_VLDL_TG	15	58690754	rs415799	A	G	LIPC	33421	-0.0947837	4.76076e-14	-0.0949483	2.7573e-17	0.19996	5	1.02435e-08	1.44522e-26
XS_VLDL_TG	15	58692007	rs440183	G	A	LIPC	32168	0.0527111	2.81363e-05	0.0523389	1.78282e-10	0.566569	3	0.00068107	1.02594e-11
XS_VLDL_TG	15	58695337	rs16940213	T	C	LIPC	28838	0.0847357	1.59785e-11	0.0801869	4.43021e-27	0.640049	10	3.42473e-06	6.88973e-08
XS_VLDL_TG	15	58697072	rs16940223	C	T	LIPC	27103	0.058799	2.98082e-06	0.0558943	1.96961e-13	0.626222	10	0.00771707	0.000180152
XS_VLDL_TG	15	58710627	rs11071380	A	C	LIPC	13548	-0.10256	3.35973e-16	-0.102191	8.65485e-20	0.199992	5	6.79643e-07	1.39574e-08
XS_VLDL_TG	15	58719741	rs11635491	A	G	LIPC	4434	0.0880564	2.46697e-12	0.089621	5.78571e-30	0.596518	6	3.5865e-06	6.94763e-11
XS_VLDL_TG	15	58720431	rs4774297	C	A	LIPC	3744	0.0572279	5.4262e-06	0.0513076	4.16016e-12	0.645092	6	0.000404744	1.53345e-08
XS_VLDL_TG	15	58723675	rs1800588	T	C	LIPC	500	0.110378	1.52198e-18	0.109822	2.61404e-45	0.605266	5	2.73666e-11	2.30055e-23
XS_VLDL_TG	15	58724524	rs6494005	G	A	LIPC	0	-0.069713	3.01418e-08	-0.07138	3.38336e-19	0.589173	4	7.00648e-05	6.83073e-09
XS_VLDL_TG	15	58725839	rs633695	G	A	LIPC	0	0.0982775	5.23327e-15	0.0913032	8.89163e-17	0.23434	4	3.68081e-08	1.72747e-10
XS_VLDL_TG	15	58727325	rs261332	A	G	LIPC	0	0.0920989	4.50911e-13	0.0947276	1.38822e-33	0.609189	7	2.33995e-07	1.00877e-21
XS_VLDL_TG	15	58730498	rs588136	C	T	LIPC	0	0.112813	2.67467e-19	0.119432	1.94943e-55	0.619825	6	1.1494e-11	8.12898e-40
XS_VLDL_TG	15	58737341	rs473224	T	G	LIPC	0	0.0795551	2.53529e-10	0.0842914	3.36549e-29	0.632664	6	3.96361e-05	9.67657e-13
XS_VLDL_TG	15	58738760	rs17269264	A	G	LIPC	0	-0.0611675	1.1706e-06	-0.0553965	8.27384e-14	0.643578	11	0.000813516	0.000810605
XS_VLDL_TG	15	58740094	rs573922	C	T	LIPC	0	0.0876412	3.21017e-12	0.0921279	8.98406e-36	0.644967	9	1.95023e-08	5.8556e-21
XS_VLDL_TG	15	58743709	rs8041059	T	C	LIPC	0	-0.0607022	1.41716e-06	-0.0518236	2.63885e-13	0.673612	11	2.80856e-05	5.53838e-11
XS_VLDL_TG	11	116730638	rs6589574	A	G	SIK3	0	0.0766019	1.15516e-09	0.0502124	1.52514e-08	0.498493	11	7.82989e-05	1.96809e-06
IDL_P	1	55505647	rs11591147	T	G	PCSK9	0	-0.107789	3.50988e-13	-0.101036	3.30934e-21	0.476474	8	8.93001e-11	7.13297e-15
IDL_P	1	55518467	rs2495477	G	A	PCSK9	0	-0.0803515	6.05834e-08	-0.0814156	4.43789e-12	0.369623	5	6.6589e-06	3.09234e-11
IDL_P	1	55520864	rs557435	A	G	PCSK9	0	-0.056253	0.000152231	-0.0521517	7.97449e-10	0.66917	7	1.24071e-05	4.39478e-07
IDL_P	1	55521109	rs693668	G	A	PCSK9	0	-0.0764533	2.57526e-07	-0.0728949	2.85189e-13	0.543193	5	5.64211e-06	8.29441e-08
IDL_P	1	55538552	rs10493176	G	T	USP24	0	-0.0772002	1.97497e-07	-0.053237	1.9295e-10	0.679455	11	0.000251954	6.40415e-08
IDL_P	1	55730327	rs6662286	T	C	MIR4422HG	30476	-0.0576001	0.000108055	-0.0588417	4.75991e-10	0.592643	7	9.47853e-06	1.73583e-06
IDL_P	1	109817192	rs7528419	G	A	CELSR2	0	-0.0831939	2.08254e-08	-0.0805122	1.64657e-10	0.279371	6	0.000202577	0.000320761
IDL_P	1	109818530	rs646776	C	T	CELSR2	151	-0.0831261	2.11188e-08	-0.0726151	1.14176e-09	0.353746	8	0.000210117	0.000155881
IDL_P	10	56015656	rs11004183	A	G	PCDH15	0	-0.0265901	0.0736741	-0.0399076	4.44285e-10	0.808938	5	0.783549	0.830126
IDL_P	15	58456850	rs12441883	A	G	AQP9	0	0.0388168	0.0090829	0.0430645	2.45333e-16	0.86958	13	0.0743652	0.0354541
IDL_P	15	58498259	rs12593703	T	C	AQP9	20148	0.0331453	0.0257363	0.0401114	2.5352e-13	0.8579	6	0.35199	0.35199
IDL_P	15	58525399	rs2899620	A	G	AQP9	47288	0.0418728	0.00483576	0.0404167	1.22927e-09	0.794327	9	0.32616	0.077089
IDL_P	15	58674695	rs4775041	C	G	LIPC	49480	0.103218	3.62331e-12	0.103218	3.62331e-12	0	0	1.38002e-07	1.38002e-07
IDL_P	15	58679668	rs7350789	A	G	LIPC	44507	0.109478	1.52196e-13	0.109478	1.52196e-13	0	0	1.1038e-06	1.1038e-06
IDL_P	15	58683366	rs1532085	A	G	LIPC	40809	0.115603	6.69981e-15	0.10954	3.03447e-48	0.735282	3	1.03136e-06	1.1043e-09
IDL_P	15	58685631	rs7497636	T	C	LIPC	38544	0.0804971	5.77581e-08	0.0632956	5.21229e-17	0.735183	3	9.02423e-05	9.02423e-05
IDL_P	15	58686939	rs261301	T	C	LIPC	37236	0.0819216	3.3564e-08	0.061742	5.75584e-17	0.747134	4	5.60898e-05	5.60898e-05
IDL_P	15	58690738	rs17821298	A	C	LIPC	33437	0.064472	1.40401e-05	0.0470674	2.1339e-10	0.746266	6	1.44128e-05	7.7565e-10
IDL_P	15	58690754	rs415799	A	G	LIPC	33421	-0.0669072	6.64591e-06	-0.0666036	5.51096e-14	0.63883	1	2.06522e-05	2.2231e-08
IDL_P	15	58719741	rs11635491	A	G	LIPC	4434	0.0594198	6.30705e-05	0.0626364	8.38193e-13	0.64734	4	0.000386928	5.82896e-09
IDL_P	15	58723675	rs1800588	T	C	LIPC	500	0.0915659	6.65283e-10	0.0932491	2.26282e-12	0.195898	3	1.99823e-06	9.41979e-14
IDL_P	15	58724524	rs6494005	G	A	LIPC	0	-0.0573629	0.000112471	-0.059474	4.53472e-11	0.62536	3	0.0163292	4.39759e-05
IDL_P	15	58725839	rs633695	G	A	LIPC	0	0.0764755	2.57958e-07	0.0752069	4.60968e-17	0.630288	3	9.76121e-05	9.76121e-05
IDL_P	15	58730498	rs588136	C	T	LIPC	0	0.0951781	1.39421e-10	0.0953374	7.34732e-13	0.195886	3	4.09256e-06	7.39306e-23
IDL_P	15	58740094	rs573922	C	T	LIPC	0	0.0800018	7.0611e-08	0.0749206	2.54439e-24	0.747574	5	9.95454e-06	9.95454e-06
IDL_P	16	56991363	rs183130	T	C	CETP	4472	-0.0568787	0.000128431	-0.0577152	1.22585e-10	0.630407	1	0.687295	0.687295
IDL_P	16	56993324	rs3764261	A	C	CETP	2511	-0.05644	0.000146422	-0.0576631	1.33713e-10	0.630064	1	0.691137	0.691137
IDL_P	16	57004889	rs7205804	A	G	CETP	0	-0.0683691	4.09765e-06	-0.0678583	1.2213e-10	0.491547	2	0.956344	0.956344
IDL_P	19	11202306	rs6511720	T	G	LDLR	0	-0.108753	2.13837e-13	-0.109528	4.64453e-15	0.110419	5	2.92544e-05	2.66789e-09
IDL_P	19	11210912	rs2228671	T	C	LDLR	0	-0.0902959	1.1297e-09	-0.0629486	7.47709e-10	0.523099	9	2.24755e-05	0.199107
IDL_P	19	45242173	rs1531517	A	G	BCL3	9805	-0.0574554	0.000110145	-0.0425553	2.6421e-13	0.840562	7	0.0570324	8.76563e-08
IDL_P	19	45333834	rs4803760	T	C	BCAM	9155	-0.0736462	7.2216e-07	-0.0718856	5.43256e-13	0.546135	3	0.315895	0.100565
IDL_P	19	45373565	rs395908	A	G	NECTIN2	0	-0.0959045	9.96855e-11	-0.0959045	9.96855e-11	0	0	0.00153056	0.00153056
IDL_P	19	45395266	rs157580	G	A	TOMM40	0	-0.0868153	4.80082e-09	-0.0699592	1.85379e-11	0.504451	8	9.44315e-07	9.44315e-07
IDL_P	19	45415640	rs445925	A	G	APOC1	1864	-0.13412	1.23494e-19	-0.130184	1.21319e-39	0.546394	3	6.19286e-11	1.94761e-18
IDL_L	1	55085141	rs17395160	G	A	ACOT11	0	-0.0594907	6.05968e-05	-0.0514799	1.0727e-09	0.670659	5	0.0105766	0.00049831
IDL_L	1	55505647	rs11591147	T	G	PCSK9	0	-0.109378	1.50865e-13	-0.0979807	4.64799e-17	0.377896	8	8.99284e-11	8.99284e-11
IDL_L	1	55518467	rs2495477	G	A	PCSK9	0	-0.082232	2.88562e-08	-0.0659069	1.43738e-11	0.562677	6	5.00614e-06	1.08222e-11
IDL_L	1	55521109	rs693668	G	A	PCSK9	0	-0.0785784	1.16074e-07	-0.0609068	2.36916e-13	0.680366	7	3.67363e-06	1.353e-09
IDL_L	1	109817192	rs7528419	G	A	CELSR2	0	-0.0827093	2.4579e-08	-0.0764577	8.92117e-10	0.291508	7	0.000256988	0.000253086
IDL_L	1	109818530	rs646776	C	T	CELSR2	151	-0.0826602	2.47464e-08	-0.0766405	7.90526e-10	0.292031	7	0.00026734	0.00027891
IDL_L	10	56015656	rs11004183	A	G	PCDH15	0	-0.0291577	0.0496675	-0.0289185	6.73178e-10	0.893295	9	0.795623	0.795623
IDL_L	15	58456850	rs12441883	A	G	AQP9	0	0.0360251	0.015399	0.031419	1.17526e-10	0.885163	7	0.1054	0.0607598
IDL_L	15	58478950	rs2077737	C	T	AQP9	839	0.050561	0.000696792	0.0495055	1.73832e-12	0.771993	6	0.16039	0.16039
IDL_L	15	58498259	rs12593703	T	C	AQP9	20148	0.03099	0.0369278	0.0332062	1.85331e-11	0.881608	5	0.408457	0.408457
IDL_L	15	58501481	rs1663251	G	T	AQP9	23370	0.037919	0.0106792	0.0432585	6.48869e-10	0.770943	4	0.407037	0.407037
IDL_L	15	58525399	rs2899620	A	G	AQP9	47288	0.0387347	0.00909962	0.0418516	1.2173e-09	0.77836	5	0.399138	0.00328021
IDL_L	15	58674695	rs4775041	C	G	LIPC	49480	0.0959532	1.01897e-10	0.0959532	1.01897e-10	0	0	6.77374e-07	1.30341e-09
IDL_L	15	58679668	rs7350789	A	G	LIPC	44507	0.101547	7.27356e-12	0.101547	7.27356e-12	0	0	5.67574e-06	2.70859e-10
IDL_L	15	58683366	rs1532085	A	G	LIPC	40809	0.107565	4.15936e-13	0.107565	4.15936e-13	0	0	5.9326e-06	1.10034e-10
IDL_L	15	58683697	rs16940167	C	T	LIPC	40478	0.0791003	9.60365e-08	0.0648083	6.26569e-20	0.764028	3	0.000154086	1.50655e-08
IDL_L	15	58687880	rs493258	C	T	LIPC	36295	-0.0738013	6.59414e-07	-0.0740615	3.56341e-27	0.778395	6	0.000552257	1.40374e-10
IDL_L	15	58690754	rs415799	A	G	LIPC	33421	-0.0604933	4.60239e-05	-0.0683465	1.28363e-22	0.770743	4	6.3968e-05	1.70096e-09
IDL_L	15	58719741	rs11635491	A	G	LIPC	4434	0.0526991	0.000384745	0.0547282	2.25364e-11	0.689884	4	0.00105314	1.82102e-09
IDL_L	15	58723675	rs1800588	T	C	LIPC	500	0.0839551	1.48686e-08	0.0790748	3.24736e-22	0.689862	4	1.07051e-05	1.07051e-05
IDL_L	15	58724524	rs6494005	G	A	LIPC	0	-0.0524075	0.000414969	-0.0564469	1.69849e-15	0.764769	5	0.0291382	0.00870438
IDL_L	15	58725839	rs633695	G	A	LIPC	0	0.0697485	2.59096e-06	0.0680432	8.26526e-17	0.68989	4	0.000318147	0.000318147
IDL_L	15	58729144	rs17190517	T	C	LIPC	0	-0.0353734	0.0171852	-0.0454195	8.55289e-11	0.770967	5	0.250299	0.181281
IDL_L	15	58737341	rs473224	T	G	LIPC	0	0.0717049	1.34088e-06	0.045412	9.38799e-10	0.744092	6	0.00102682	3.64587e-05
IDL_L	16	56991363	rs183130	T	C	CETP	4472	-0.0538095	0.000288872	-0.0587559	6.31595e-13	0.690915	5	0.603021	0.603021
IDL_L	16	56993324	rs3764261	A	C	CETP	2511	-0.0533624	0.000327815	-0.0587386	6.80729e-13	0.690628	5	0.607439	0.607439
IDL_L	16	56995236	rs1800775	A	C	CETP	599	-0.047566	0.00135798	-0.0504563	1.97766e-12	0.760385	7	0.226126	0.226126
IDL_L	16	56997233	rs1864163	A	G	CETP	0	0.0483854	0.00112349	0.0507891	6.53819e-13	0.767068	7	0.775264	0.775264
IDL_L	16	57004889	rs7205804	A	G	CETP	0	-0.0653034	1.07009e-05	-0.0452434	6.39914e-12	0.796779	8	0.977539	0.977539
IDL_L	19	11202306	rs6511720	T	G	LDLR	0	-0.10769	3.52051e-13	-0.108178	1.24961e-14	0.102607	5	2.99167e-05	2.99167e-05
IDL_L	19	11210912	rs2228671	T	C	LDLR	0	-0.089646	1.44647e-09	-0.0697618	1.39485e-10	0.459418	8	1.83115e-05	1.02421e-05
IDL_L	19	45242173	rs1531517	A	G	BCL3	9805	-0.0591837	6.70689e-05	-0.0475649	6.29788e-10	0.725414	5	0.0426944	4.91977e-08
IDL_L	19	45333834	rs4803760	T	C	BCAM	9155	-0.0761795	2.89891e-07	-0.0704335	1.92291e-13	0.578821	5	0.296019	0.105285
IDL_L	19	45373565	rs395908	A	G	NECTIN2	0	-0.0978723	3.96233e-11	-0.0967007	5.4373e-14	0.245165	4	0.0011304	1.07268e-05
IDL_L	19	45395266	rs157580	G	A	TOMM40	0	-0.0867074	4.89192e-09	-0.071344	5.44147e-12	0.509475	10	9.23195e-07	9.23195e-07
IDL_L	19	45415640	rs445925	A	G	APOC1	1864	-0.138852	5.68419e-21	-0.132634	1.69318e-39	0.526309	3	2.05114e-11	2.76258e-21
IDL_PL	1	55505647	rs11591147	T	G	PCSK9	0	-0.108467	2.4381e-13	-0.105109	1.72637e-21	0.440268	5	1.72992e-09	1.72992e-09
IDL_PL	1	109817192	rs7528419	G	A	CELSR2	0	-0.0826952	2.5017e-08	-0.0686556	1.18552e-09	0.42072	8	0.000433877	0.0159343
IDL_PL	1	109818530	rs646776	C	T	CELSR2	151	-0.0826967	2.46572e-08	-0.0689171	9.99825e-10	0.420939	8	0.000469817	0.0172481
IDL_PL	15	58478950	rs2077737	C	T	AQP9	839	0.0447748	0.00268975	0.0433283	8.29083e-10	0.770544	4	0.282919	0.282919
IDL_PL	15	58672134	rs12908474	C	T	LIPC	52041	0.0701659	2.29918e-06	0.0643851	1.57892e-14	0.675838	3	0.00279745	9.11245e-07
IDL_PL	15	58674695	rs4775041	C	G	LIPC	49480	0.0856339	8.20736e-09	0.0778421	2.91335e-20	0.67134	3	9.22755e-06	2.80833e-11
IDL_PL	15	58683227	rs12185071	T	C	LIPC	40948	0.0710203	1.72239e-06	0.0701154	8.29741e-16	0.650332	4	0.000817122	0.000675417
IDL_PL	15	58683366	rs1532085	A	G	LIPC	40809	0.0939888	2.4708e-10	0.0951035	5.12626e-46	0.789266	4	8.41555e-05	7.83563e-11
IDL_PL	15	58683410	rs12185072	T	C	LIPC	40765	0.071783	1.3256e-06	0.0708238	4.30662e-16	0.650228	4	0.000853933	0.000578469
IDL_PL	15	58685631	rs7497636	T	C	LIPC	38544	0.0703087	2.14837e-06	0.068776	2.94551e-15	0.649718	4	0.00157214	0.00127133
IDL_PL	15	58686939	rs261301	T	C	LIPC	37236	0.0720119	1.21063e-06	0.0690039	2.29508e-15	0.650144	4	0.0010255	0.000763059
IDL_PL	15	58690738	rs17821298	A	C	LIPC	33437	0.0565992	0.00013705	0.04212	2.71758e-10	0.792891	6	0.000184495	6.06369e-05
IDL_PL	15	58695337	rs16940213	T	C	LIPC	28838	0.065012	1.1831e-05	0.0599472	6.17987e-12	0.649917	4	0.00141089	0.00121996
IDL_PL	15	58710627	rs11071380	A	C	LIPC	13548	-0.0649168	1.22595e-05	-0.0627869	1.40675e-14	0.692388	3	0.00496471	1.64794e-11
IDL_PL	15	58723675	rs1800588	T	C	LIPC	500	0.0761161	2.87917e-07	0.0737145	7.56989e-23	0.73836	4	4.89824e-05	4.6016e-06
IDL_PL	15	58724524	rs6494005	G	A	LIPC	0	-0.0477184	0.00131288	-0.0505969	1.67582e-11	0.738302	4	0.0546972	0.000306212
IDL_PL	15	58725839	rs633695	G	A	LIPC	0	0.0627716	2.3538e-05	0.0572966	3.51582e-24	0.848705	5	0.000755201	0.000755201
IDL_PL	15	58727325	rs261332	A	G	LIPC	0	0.0654315	1.33686e-05	0.0599917	1.64947e-25	0.847491	4	0.00150694	0.00150694
IDL_PL	15	58730498	rs588136	C	T	LIPC	0	0.0796843	7.85895e-08	0.0824185	4.57685e-20	0.628033	4	8.08885e-05	6.30905e-05
IDL_PL	15	58737341	rs473224	T	G	LIPC	0	0.0666178	7.16701e-06	0.0532123	1.74311e-21	0.852111	9	0.00239527	0.00239527
IDL_PL	15	58740094	rs573922	C	T	LIPC	0	0.0676185	5.23421e-06	0.0739485	6.28415e-16	0.615236	5	0.000292529	7.79678e-08
IDL_PL	16	56991363	rs183130	T	C	CETP	4472	-0.0445104	0.00272704	-0.0540031	4.06491e-12	0.719997	6	0.273954	0.273954
IDL_PL	16	56993324	rs3764261	A	C	CETP	2511	-0.0440983	0.00300823	-0.0539675	4.4477e-12	0.719754	6	0.278707	0.278707
IDL_PL	16	56995236	rs1800775	A	C	CETP	599	-0.0387761	0.00905055	-0.047117	4.36018e-10	0.737175	8	0.0924881	0.0924881
IDL_PL	16	57004889	rs7205804	A	G	CETP	0	-0.0545385	0.000238387	-0.0486689	9.32609e-11	0.739607	9	0.596627	0.596627
IDL_PL	19	11202306	rs6511720	T	G	LDLR	0	-0.109084	1.769e-13	-0.0848951	1.98504e-14	0.438428	8	7.26468e-05	1.60988e-06
IDL_PL	19	11210912	rs2228671	T	C	LDLR	0	-0.0879099	3.01624e-09	-0.0875695	2.85954e-10	0.123137	7	2.4768e-05	0.00122865
IDL_PL	19	45333834	rs4803760	T	C	BCAM	9155	-0.0745607	5.1954e-07	-0.0727677	1.69178e-10	0.408921	3	0.24381	0.00316968
IDL_PL	19	45373565	rs395908	A	G	NECTIN2	0	-0.0950509	1.434e-10	-0.0749044	6.12579e-14	0.544404	7	0.00097691	8.20353e-07
IDL_PL	19	45395266	rs157580	G	A	TOMM40	0	-0.0785294	1.18645e-07	-0.0723624	2.5982e-11	0.461788	7	1.82458e-06	0.000204557
IDL_PL	19	45410002	rs769449	A	G	APOE	0	0.0604688	4.62412e-05	0.0322321	3.5938e-10	0.874837	13	0.00010796	6.12944e-06
IDL_PL	19	45415640	rs445925	A	G	APOC1	1864	-0.141626	9.48596e-22	-0.144007	5.33343e-33	0.332202	4	3.199e-12	3.199e-12
IDL_C	1	55505647	rs11591147	T	G	PCSK9	0	-0.110472	6.93681e-14	-0.101448	8.12016e-16	0.269418	6	3.93866e-11	3.93866e-11
IDL_C	1	55518467	rs2495477	G	A	PCSK9	0	-0.0884799	2.04773e-09	-0.0870547	2.25825e-14	0.396898	4	3.60008e-06	1.68898e-09
IDL_C	1	55521109	rs693668	G	A	PCSK9	0	-0.0848272	9.23864e-09	-0.0827572	4.26953e-15	0.483907	9	2.55343e-06	1.04845e-08
IDL_C	1	55538552	rs10493176	G	T	USP24	0	-0.0833131	1.69824e-08	-0.0701479	1.72255e-10	0.440889	6	0.000155278	2.83751e-06
IDL_C	1	55608005	rs1165226	C	T	USP24	0	-0.0690704	2.96869e-06	-0.0677756	8.28325e-10	0.43574	5	0.00210064	0.00210064
IDL_C	1	55711465	rs4927205	G	A	MIR4422HG	11614	-0.080578	4.91522e-08	-0.0680598	5.74162e-10	0.442657	7	2.63877e-05	3.65992e-08
IDL_C	10	56015656	rs11004183	A	G	PCDH15	0	-0.034281	0.0205217	-0.0332563	7.1447e-10	0.854268	10	0.784638	0.727285
IDL_C	15	58674695	rs4775041	C	G	LIPC	49480	0.0703546	2.01141e-06	0.0589752	3.64538e-12	0.661371	4	0.000280235	6.12242e-11
IDL_C	15	58679668	rs7350789	A	G	LIPC	44507	0.0727733	8.53094e-07	0.0628197	1.05754e-13	0.662846	4	0.00141081	0.00141081
IDL_C	15	58683227	rs12185071	T	C	LIPC	40948	0.0582861	8.14558e-05	0.0508018	6.56969e-11	0.713002	6	0.00219039	0.00219039
IDL_C	15	58683366	rs1532085	A	G	LIPC	40809	0.0764319	2.41973e-07	0.06879	4.13484e-16	0.662772	3	0.00165567	0.00165567
IDL_C	15	58685631	rs7497636	T	C	LIPC	38544	0.0584939	7.58288e-05	0.0507275	5.65743e-11	0.71526	7	0.00363814	0.00363814
IDL_C	15	58690754	rs415799	A	G	LIPC	33421	-0.0374439	0.0113938	-0.0433404	1.64821e-10	0.778144	5	0.00321506	0.00321506
IDL_C	15	58710627	rs11071380	A	C	LIPC	13548	-0.0517765	0.000464078	-0.0537111	5.79368e-10	0.64616	2	0.0364967	0.000688258
IDL_C	15	58723675	rs1800588	T	C	LIPC	500	0.0528243	0.000353203	0.0529243	8.45637e-10	0.649409	2	0.00166944	0.00166944
IDL_C	19	11202306	rs6511720	T	G	LDLR	0	-0.104556	1.37373e-12	-0.105052	3.9072e-13	0.0383175	3	3.66204e-05	1.22209e-07
IDL_C	19	11210912	rs2228671	T	C	LDLR	0	-0.0865214	4.61266e-09	-0.0831367	4.08551e-10	0.186808	5	1.74364e-05	5.36388e-06
IDL_C	19	45242173	rs1531517	A	G	BCL3	9805	-0.0608281	3.90765e-05	-0.047643	6.08764e-11	0.746549	8	0.0247746	1.01731e-08
IDL_C	19	45373565	rs395908	A	G	NECTIN2	0	-0.102537	3.70207e-12	-0.0644482	1.91117e-14	0.666361	10	0.000886942	5.07536e-07
IDL_C	19	45395266	rs157580	G	A	TOMM40	0	-0.0841122	1.22245e-08	-0.0789607	6.92193e-10	0.245558	4	1.61789e-06	6.67073e-06
IDL_C	19	45410002	rs769449	A	G	APOE	0	0.0584137	7.77558e-05	0.0592792	1.1488e-11	0.641119	6	6.23558e-05	6.23558e-05
IDL_C	19	45415640	rs445925	A	G	APOC1	1864	-0.14473	7.96024e-23	-0.139779	5.72816e-46	0.541987	3	5.21012e-12	8.79721e-24
IDL_CE	1	55085141	rs17395160	G	A	ACOT11	0	-0.0607113	3.91893e-05	-0.0394215	1.73752e-10	0.811818	11	0.00304019	0.127391
IDL_CE	1	55505647	rs11591147	T	G	PCSK9	0	-0.109136	1.31352e-13	-0.105999	1.35806e-17	0.285646	4	1.08542e-11	1.08542e-11
IDL_CE	1	55518467	rs2495477	G	A	PCSK9	0	-0.0900039	1.03885e-09	-0.0670213	5.66192e-11	0.511825	4	3.18946e-06	2.3835e-07
IDL_CE	1	55538552	rs10493176	G	T	USP24	0	-0.0847992	9.10823e-09	-0.0656933	7.05259e-10	0.473047	9	0.00010219	1.56834e-06
IDL_CE	15	58683366	rs1532085	A	G	LIPC	40809	0.0673525	5.28396e-06	0.0629485	1.37415e-10	0.550727	2	0.00649089	0.00385691
IDL_CE	19	11202306	rs6511720	T	G	LDLR	0	-0.103604	2.08955e-12	-0.104253	8.54679e-13	0.0231976	3	3.6452e-05	7.42972e-06
IDL_CE	19	11210912	rs2228671	T	C	LDLR	0	-0.0862918	4.9036e-09	-0.08707	1.46999e-12	0.300065	6	2.20156e-05	7.01575e-06
IDL_CE	19	45242173	rs1531517	A	G	BCL3	9805	-0.0601173	4.73145e-05	-0.0600826	1.82035e-13	0.682649	5	0.0310672	2.48207e-07
IDL_CE	19	45333834	rs4803760	T	C	BCAM	9155	-0.0741702	5.22736e-07	-0.0723986	1.75911e-12	0.508335	2	0.366923	0.990189
IDL_CE	19	45373565	rs395908	A	G	NECTIN2	0	-0.101828	4.97887e-12	-0.0978468	6.17009e-14	0.215726	5	0.00115894	1.2842e-06
IDL_CE	19	45395266	rs157580	G	A	TOMM40	0	-0.0850641	8.08697e-09	-0.0781635	5.55783e-10	0.267932	6	1.89697e-06	1.98106e-05
IDL_CE	19	45410002	rs769449	A	G	APOE	0	0.0579895	8.63292e-05	0.0398801	1.50088e-11	0.826013	7	5.03121e-05	5.03121e-05
IDL_CE	19	45415640	rs445925	A	G	APOC1	1864	-0.140228	1.50179e-21	-0.141735	6.24108e-41	0.470113	2	2.35751e-11	9.38188e-17
IDL_FC	1	55505647	rs11591147	T	G	PCSK9	0	-0.107046	4.33542e-13	-0.0958688	3.88024e-20	0.495734	8	4.28138e-09	2.62726e-14
IDL_FC	1	55518467	rs2495477	G	A	PCSK9	0	-0.079551	7.48722e-08	-0.0694368	8.1648e-10	0.412871	9	1.59972e-05	8.39508e-06
IDL_FC	1	55520864	rs557435	A	G	PCSK9	0	-0.0572426	0.000110766	-0.0544762	3.49785e-10	0.648948	9	1.7498e-05	9.27821e-09
IDL_FC	1	109817192	rs7528419	G	A	CELSR2	0	-0.0807064	4.95429e-08	-0.0777791	2.80627e-12	0.431161	10	0.000777338	0.00147732
IDL_FC	1	109817838	rs660240	T	C	CELSR2	0	-0.0791129	8.95448e-08	-0.0765185	6.21691e-12	0.431065	10	0.00105155	0.00614906
IDL_FC	1	109818530	rs646776	C	T	CELSR2	151	-0.0806997	4.90392e-08	-0.0779406	2.49172e-12	0.43107	10	0.000843187	0.0013933
IDL_FC	1	109822166	rs599839	G	A	PSRC1	10	-0.0795483	1.20842e-07	-0.0767988	1.1038e-11	0.431155	10	0.000809865	0.000809865
IDL_FC	10	56015656	rs11004183	A	G	PCDH15	0	-0.0403275	0.00649983	-0.0367544	1.23833e-10	0.841555	12	0.998412	0.998412
IDL_FC	15	58498259	rs12593703	T	C	AQP9	20148	0.0328597	0.0265864	0.0426871	9.76274e-10	0.768558	6	0.372206	0.434006
IDL_FC	15	58672134	rs12908474	C	T	LIPC	52041	0.0687445	3.46119e-06	0.0628084	1.42526e-13	0.662135	2	0.00198702	2.17236e-08
IDL_FC	15	58679668	rs7350789	A	G	LIPC	44507	0.0897606	1.30145e-09	0.0884351	3.79928e-10	0.0885522	2	5.9756e-05	4.21631e-09
IDL_FC	15	58683227	rs12185071	T	C	LIPC	40948	0.0708621	1.70762e-06	0.0704985	1.63264e-10	0.439718	3	0.00109603	3.71966e-05
IDL_FC	15	58683366	rs1532085	A	G	LIPC	40809	0.0945594	1.7269e-10	0.0946799	2.12489e-11	0.0886353	2	5.23318e-05	8.1522e-16
IDL_FC	15	58685631	rs7497636	T	C	LIPC	38544	0.0709663	1.61997e-06	0.0719852	6.68478e-11	0.438891	3	0.0021185	5.0812e-06
IDL_FC	15	58686939	rs261301	T	C	LIPC	37236	0.0724575	9.74506e-07	0.0681393	6.29172e-10	0.440091	3	0.00140406	1.64429e-06
IDL_FC	15	58723675	rs1800588	T	C	LIPC	500	0.0798382	6.78006e-08	0.078817	7.36252e-20	0.649408	2	2.29906e-05	3.71443e-06
IDL_FC	15	58725839	rs633695	G	A	LIPC	0	0.0658266	8.74185e-06	0.0661388	2.17861e-14	0.649191	2	0.000396587	0.000396587
IDL_FC	15	58727325	rs261332	A	G	LIPC	0	0.0693369	3.72982e-06	0.0681491	8.13296e-15	0.648992	2	0.000661132	0.000661132
IDL_FC	15	58730498	rs588136	C	T	LIPC	0	0.0832475	1.84441e-08	0.0774873	2.49578e-20	0.669224	3	4.52619e-05	4.52619e-05
IDL_FC	15	58737341	rs473224	T	G	LIPC	0	0.0709179	1.65476e-06	0.0793716	2.70309e-13	0.455428	5	0.00104917	0.000988811
IDL_FC	19	11202306	rs6511720	T	G	LDLR	0	-0.103118	2.98641e-12	-0.0785067	5.74189e-11	0.341702	7	6.31831e-05	6.31831e-05
IDL_FC	19	45333834	rs4803760	T	C	BCAM	9155	-0.0794526	8.17247e-08	-0.0754612	1.37966e-12	0.477428	5	0.239875	0.178658
IDL_FC	19	45373565	rs395908	A	G	NECTIN2	0	-0.0987922	2.33729e-11	-0.0784806	3.17022e-12	0.417756	9	0.000782635	6.74708e-07
IDL_FC	19	45395266	rs157580	G	A	TOMM40	0	-0.077039	1.90582e-07	-0.0655995	7.09153e-11	0.532105	8	3.48211e-06	0.000550626
IDL_FC	19	45401666	rs8106922	G	A	TOMM40	0	0.0594354	5.95226e-05	0.0428909	9.7879e-10	0.767112	12	0.000149724	0.000149724
IDL_FC	19	45415640	rs445925	A	G	APOC1	1864	-0.147465	1.40569e-23	-0.136852	2.26701e-41	0.515631	5	8.94865e-13	8.94865e-13
IDL_TG	15	58380442	rs12910902	T	C	LOC283665	15538	0.0794024	8.82411e-08	0.0695671	5.09691e-14	0.609779	8	0.00397984	2.34136e-05
IDL_TG	15	58456850	rs12441883	A	G	AQP9	0	0.0849716	1.08433e-08	0.0744703	3.49356e-18	0.664925	8	1.76427e-06	8.72553e-09
IDL_TG	15	58478950	rs2077737	C	T	AQP9	839	0.111034	9.02586e-14	0.110434	2.97224e-25	0.485708	5	6.02968e-07	4.45409e-14
IDL_TG	15	58498259	rs12593703	T	C	AQP9	20148	0.0779346	1.53875e-07	0.0603877	4.58453e-14	0.706518	8	0.0014204	5.52055e-05
IDL_TG	15	58501481	rs1663251	G	T	AQP9	23370	0.0917719	6.31125e-10	0.0872518	3.75064e-18	0.538299	5	7.15989e-07	2.25119e-15
IDL_TG	15	58504678	rs1663253	C	T	AQP9	26567	0.0964055	8.26515e-11	0.096656	1.4984e-20	0.504898	4	7.52716e-07	5.79659e-11
IDL_TG	15	58506421	rs10518967	T	C	AQP9	28310	0.0748045	4.7223e-07	0.0556676	3.28803e-11	0.677732	6	0.049448	0.0569982
IDL_TG	15	58525399	rs2899620	A	G	AQP9	47288	0.0862979	6.13937e-09	0.0702178	7.35829e-16	0.653012	8	3.8887e-05	8.6831e-07
IDL_TG	15	58534468	rs2414555	G	A	AQP9	56357	0.0719386	1.28756e-06	0.0673684	1.19971e-10	0.50224	6	0.00850528	0.632288
IDL_TG	15	58541083	rs2414558	T	C	AQP9	62972	0.0717073	1.39717e-06	0.0580464	7.60359e-11	0.637153	6	0.00481416	0.0111171
IDL_TG	15	58646332	rs4622454	T	C	LIPC	77843	0.0838383	1.62147e-08	0.0583527	2.05674e-12	0.685452	12	5.18136e-05	0.000208899
IDL_TG	15	58649477	rs8037464	C	T	LIPC	74698	0.081494	4.08873e-08	0.0791398	2.77479e-11	0.358629	7	0.000244463	0.00206559
IDL_TG	15	58666679	rs185481	T	C	LIPC	57496	-0.0770469	2.11574e-07	-0.0560165	2.79831e-12	0.706118	12	1.00591e-05	0.00023631
IDL_TG	15	58672134	rs12908474	C	T	LIPC	52041	0.172618	1.4653e-31	0.168689	5.39634e-51	0.415016	5	5.0618e-20	3.96778e-20
IDL_TG	15	58674695	rs4775041	C	G	LIPC	49480	0.201687	1.33245e-42	0.188593	6.05104e-70	0.468137	6	7.58258e-29	3.01253e-37
IDL_TG	15	58679668	rs7350789	A	G	LIPC	44507	0.214842	2.28989e-48	0.206612	3.50437e-73	0.388486	5	3.76492e-30	4.65653e-43
IDL_TG	15	58683227	rs12185071	T	C	LIPC	40948	0.152582	5.9449e-25	0.139297	2.28564e-40	0.494089	8	2.70159e-17	9.83512e-18
IDL_TG	15	58683366	rs1532085	A	G	LIPC	40809	0.220224	1.1505e-50	0.216208	5.59315e-85	0.423097	6	3.34179e-32	8.44822e-40
IDL_TG	15	58683410	rs12185072	T	C	LIPC	40765	0.149994	3.60065e-24	0.143628	6.80695e-43	0.494166	8	4.93555e-18	1.23824e-21
IDL_TG	15	58683697	rs16940167	C	T	LIPC	40478	0.150402	2.61679e-24	0.14391	4.86065e-43	0.493644	8	4.70597e-18	1.26943e-21
IDL_TG	15	58684478	rs17821274	T	C	LIPC	39697	0.0812454	4.47809e-08	0.0723084	4.72193e-12	0.503123	6	1.60049e-05	1.2651e-11
IDL_TG	15	58685631	rs7497636	T	C	LIPC	38544	0.145391	8.21476e-23	0.124497	4.03376e-36	0.546789	8	1.79803e-15	1.72332e-17
IDL_TG	15	58685970	rs8042174	C	T	LIPC	38205	-0.0756186	3.52765e-07	-0.0710496	8.70963e-15	0.615834	7	4.3731e-05	3.01546e-05
IDL_TG	15	58686939	rs261301	T	C	LIPC	37236	0.14664	3.52081e-23	0.137536	1.13817e-38	0.483606	6	9.88856e-16	3.77523e-16
IDL_TG	15	58687880	rs493258	C	T	LIPC	36295	-0.179291	5.76872e-34	-0.179291	5.76872e-34	0	0	4.97573e-23	6.58932e-31
IDL_TG	15	58689187	rs11855284	C	T	LIPC	34988	0.115074	1.1605e-14	0.104167	2.17877e-19	0.396265	3	3.50599e-09	3.74059e-12
IDL_TG	15	58690738	rs17821298	A	C	LIPC	33437	0.113887	1.52515e-14	0.0966618	7.78889e-24	0.577788	9	4.36697e-14	8.10194e-17
IDL_TG	15	58690754	rs415799	A	G	LIPC	33421	-0.155483	7.28855e-26	-0.148546	1.58144e-42	0.454544	5	6.04987e-21	9.9209e-22
IDL_TG	15	58692007	rs440183	G	A	LIPC	32168	0.075428	3.74129e-07	0.0644643	5.63109e-10	0.507866	7	1.53862e-08	1.42407e-10
IDL_TG	15	58692202	rs12708454	C	A	LIPC	31973	0.0883891	2.6323e-09	0.0879732	2.02283e-16	0.476947	3	2.27654e-06	5.99717e-11
IDL_TG	15	58695337	rs16940213	T	C	LIPC	28838	0.138157	9.95135e-21	0.133755	3.52032e-26	0.269751	5	2.78594e-14	3.22556e-20
IDL_TG	15	58697072	rs16940223	C	T	LIPC	27103	0.0990845	2.35265e-11	0.0769251	4.42957e-16	0.590604	9	4.1291e-07	1.03304e-07
IDL_TG	15	58699937	rs13329672	T	C	LIPC	24238	0.103814	2.63622e-12	0.0985274	2.1423e-18	0.421113	2	3.15133e-09	1.45293e-11
IDL_TG	15	58710627	rs11071380	A	C	LIPC	13548	-0.171217	4.25912e-31	-0.169553	7.29713e-51	0.407002	5	9.80321e-19	1.45261e-24
IDL_TG	15	58712203	rs11857380	G	T	LIPC	11972	0.11214	3.96293e-14	0.102673	2.68223e-22	0.488777	4	2.5053e-11	5.24765e-14
IDL_TG	15	58719741	rs11635491	A	G	LIPC	4434	0.161847	6.19864e-28	0.157934	3.86822e-46	0.431669	4	2.10916e-16	5.17095e-17
IDL_TG	15	58720431	rs4774297	C	A	LIPC	3744	0.101677	7.06509e-12	0.0957646	7.72918e-17	0.397842	3	1.20859e-06	2.54791e-07
IDL_TG	15	58723675	rs1800588	T	C	LIPC	500	0.210187	2.27962e-46	0.209595	1.39761e-87	0.471278	5	3.17925e-27	7.12569e-36
IDL_TG	15	58724524	rs6494005	G	A	LIPC	0	-0.131891	5.21301e-19	-0.125622	1.41833e-34	0.516109	3	2.63402e-10	3.05925e-16
IDL_TG	15	58725839	rs633695	G	A	LIPC	0	0.181279	1.01234e-34	0.180007	1.37134e-65	0.481336	4	7.66596e-20	3.17023e-27
IDL_TG	15	58727325	rs261332	A	G	LIPC	0	0.178045	8.57426e-33	0.173959	2.78044e-57	0.458228	4	1.09081e-16	2.47554e-23
IDL_TG	15	58729144	rs17190517	T	C	LIPC	0	-0.110547	8.75017e-14	-0.104973	2.11206e-23	0.491985	7	1.30531e-07	1.01943e-11
IDL_TG	15	58730498	rs588136	C	T	LIPC	0	0.211148	9.40537e-47	0.208949	3.69467e-75	0.390359	4	7.44938e-26	8.76648e-34
IDL_TG	15	58730889	rs12914035	G	A	LIPC	0	-0.0710309	1.72885e-06	-0.0498218	6.3347e-10	0.703562	12	0.00162153	0.920747
IDL_TG	15	58735449	rs261337	C	T	LIPC	0	0.0834629	1.88438e-08	0.0515396	5.32393e-11	0.71809	12	1.80288e-08	1.10436e-10
IDL_TG	15	58737341	rs473224	T	G	LIPC	0	0.163354	1.96891e-28	0.156414	1.62113e-52	0.510787	7	6.05294e-13	3.19136e-18
IDL_TG	15	58738760	rs17269264	A	G	LIPC	0	-0.120609	3.90921e-16	-0.115491	1.78486e-21	0.327397	6	6.90961e-10	6.90961e-10
IDL_TG	15	58740094	rs573922	C	T	LIPC	0	0.174108	4.09713e-32	0.156808	1.27428e-57	0.552873	8	2.70839e-20	9.60454e-21
IDL_TG	15	58743709	rs8041059	T	C	LIPC	0	-0.124541	4.21391e-17	-0.116544	3.01193e-23	0.370986	8	1.00269e-10	1.67925e-11
IDL_TG	15	58847263	rs7178362	C	T	LIPC	0	0.0519041	0.000476835	0.0549526	9.55333e-10	0.631113	7	0.00713413	0.0539719
IDL_TG	15	59476088	rs11632157	A	C	MYO1E	0	0.0518796	0.000486554	0.048161	7.59162e-10	0.720026	9	0.00259336	0.0255021
IDL_TG	16	56991363	rs183130	T	C	CETP	4472	-0.0651781	1.1479e-05	-0.0619067	1.38214e-10	0.575361	5	0.484957	0.49613
IDL_TG	16	56993324	rs3764261	A	C	CETP	2511	-0.0652025	1.15779e-05	-0.0621137	1.24205e-10	0.575373	5	0.493015	0.504902
IDL_TG	16	56995236	rs1800775	A	C	CETP	599	-0.0708207	1.86901e-06	-0.0767015	2.61961e-11	0.398069	4	0.758673	0.758673
L_LDL_P	1	55085141	rs17395160	G	A	ACOT11	0	-0.05106	0.000580864	-0.0389584	9.55284e-10	0.813743	13	0.0382525	0.0382525
L_LDL_P	1	55505647	rs11591147	T	G	PCSK9	0	-0.0898102	1.38126e-09	-0.0722506	3.14671e-23	0.756599	12	1.17238e-09	1.15253e-14
L_LDL_P	1	55521109	rs693668	G	A	PCSK9	0	-0.0707215	1.86429e-06	-0.0510924	4.5486e-12	0.751011	14	4.51332e-05	4.51332e-05
L_LDL_P	1	109817192	rs7528419	G	A	CELSR2	0	-0.0907432	9.48553e-10	-0.069332	3.18523e-10	0.448798	10	0.000189152	4.96211e-05
L_LDL_P	1	109817838	rs660240	T	C	CELSR2	0	-0.0896022	1.51452e-09	-0.0684445	5.2928e-10	0.448673	10	0.000247479	8.00769e-05
L_LDL_P	1	109818530	rs646776	C	T	CELSR2	151	-0.0908677	8.84579e-10	-0.0697828	2.40701e-10	0.448683	10	0.000201232	0.000201232
L_LDL_P	1	109822166	rs599839	G	A	PSRC1	10	-0.0907361	1.69569e-09	-0.0702538	3.53806e-10	0.448222	10	0.000158571	0.000158571
L_LDL_P	15	58672134	rs12908474	C	T	LIPC	52041	0.0521615	0.000446771	0.0603847	4.74271e-10	0.572061	6	0.00850557	0.00850557
L_LDL_P	19	11202306	rs6511720	T	G	LDLR	0	-0.109771	1.23964e-13	-0.0965506	7.24507e-17	0.390187	10	0.000119159	1.09358e-09
L_LDL_P	19	11210912	rs2228671	T	C	LDLR	0	-0.0884334	2.422e-09	-0.0695318	1.71797e-10	0.461534	11	4.141e-05	1.12135e-07
L_LDL_P	19	45242173	rs1531517	A	G	BCL3	9805	-0.0574926	0.000108184	-0.0326334	3.40726e-10	0.87547	19	0.0337994	1.23286e-07
L_LDL_P	19	45373565	rs395908	A	G	NECTIN2	0	-0.0907788	9.17258e-10	-0.073727	4.50206e-11	0.431925	12	0.000627204	0.592719
L_LDL_P	19	45410002	rs769449	A	G	APOE	0	0.0721381	1.15932e-06	0.0452262	1.12698e-14	0.84248	19	1.58698e-05	4.85798e-07
L_LDL_P	19	45415640	rs445925	A	G	APOC1	1864	-0.136369	3.03582e-20	-0.119924	2.62912e-28	0.459181	5	2.33667e-13	5.34094e-24
L_LDL_L	1	55505647	rs11591147	T	G	PCSK9	0	-0.0913722	6.9923e-10	-0.0865021	6.64708e-26	0.687851	8	1.06255e-09	5.82926e-15
L_LDL_L	1	55518467	rs2495477	G	A	PCSK9	0	-0.0788443	1.03572e-07	-0.0626371	6.48572e-11	0.582053	14	2.88385e-05	2.88385e-05
L_LDL_L	1	55521109	rs693668	G	A	PCSK9	0	-0.0724136	1.03849e-06	-0.0591432	5.6502e-13	0.693064	15	3.45515e-05	1.62621e-09
L_LDL_L	1	55711465	rs4927205	G	A	MIR4422HG	11614	-0.0745417	4.98578e-07	-0.0557299	9.07654e-10	0.623462	13	0.000117286	4.65126e-08
L_LDL_L	1	109818530	rs646776	C	T	CELSR2	151	-0.0906748	9.43488e-10	-0.0769115	3.88966e-10	0.314545	10	0.000246147	0.000564396
L_LDL_L	15	58723675	rs1800588	T	C	LIPC	500	0.0476328	0.00132944	0.0606095	5.13962e-13	0.676995	7	0.000779184	0.000779184
L_LDL_L	15	58730498	rs588136	C	T	LIPC	0	0.0517916	0.000485062	0.0617108	2.34844e-13	0.674851	7	0.00100755	0.00100755
L_LDL_L	15	58737341	rs473224	T	G	LIPC	0	0.0479435	0.00123636	0.0558962	1.86076e-10	0.648109	9	0.0117188	1.25472e-05
L_LDL_L	15	58740094	rs573922	C	T	LIPC	0	0.0498679	0.000782496	0.0571657	1.20878e-11	0.674289	6	0.000832991	9.88844e-09
L_LDL_L	16	57004889	rs7205804	A	G	CETP	0	-0.0437159	0.00321833	-0.0485813	1.20495e-10	0.738433	7	0.685195	0.685195
L_LDL_L	19	11202306	rs6511720	T	G	LDLR	0	-0.109275	1.55805e-13	-0.0927888	4.85424e-14	0.310184	9	0.000109662	1.15752e-09
L_LDL_L	19	11210912	rs2228671	T	C	LDLR	0	-0.0881571	2.67099e-09	-0.078989	1.30819e-10	0.313644	10	3.44616e-05	0.20334
L_LDL_L	19	45242173	rs1531517	A	G	BCL3	9805	-0.0591787	6.69095e-05	-0.0422248	8.16783e-13	0.839111	15	0.0253043	7.28905e-07
L_LDL_L	19	45333834	rs4803760	T	C	BCAM	9155	-0.0661603	8.43257e-06	-0.0304795	1.01121e-09	0.884334	14	0.189306	0.00665919
L_LDL_L	19	45373565	rs395908	A	G	NECTIN2	0	-0.0923476	4.59633e-10	-0.0734779	3.19624e-12	0.493208	7	0.000501894	7.46161e-07
L_LDL_L	19	45410002	rs769449	A	G	APOE	0	0.0722316	1.11036e-06	0.0510427	5.79952e-12	0.747978	13	1.753e-05	6.69821e-07
L_LDL_L	19	45415640	rs445925	A	G	APOC1	1864	-0.140186	2.48073e-21	-0.142778	1.10175e-28	0.24193	3	1.28291e-13	1.28291e-13
L_LDL_L	1	109817192	rs7528419	G	A	CELSR2	0	-0.090526	1.02203e-09	-0.0637957	8.7341e-09	0.44295	11	0.000230042	0.000482513
L_LDL_PL	1	55505647	rs11591147	T	G	PCSK9	0	-0.0926173	3.8658e-10	-0.0696918	4.09824e-22	0.757755	11	1.71961e-09	1.71961e-09
L_LDL_PL	1	109817192	rs7528419	G	A	CELSR2	0	-0.0868533	4.47393e-09	-0.0728527	6.19194e-11	0.433874	10	0.000271629	0.000271629
L_LDL_PL	1	109817838	rs660240	T	C	CELSR2	0	-0.0853953	7.99123e-09	-0.0722255	1.29549e-10	0.423682	8	0.00034153	0.00034153
L_LDL_PL	1	109818530	rs646776	C	T	CELSR2	151	-0.086913	4.30572e-09	-0.0737937	3.32982e-11	0.434996	11	0.000287558	0.000287558
L_LDL_PL	1	109822166	rs599839	G	A	PSRC1	10	-0.0865828	8.4918e-09	-0.0731834	1.07891e-10	0.431515	9	0.000227009	6.26197e-07
L_LDL_PL	15	58683366	rs1532085	A	G	LIPC	40809	0.0555136	0.000184487	0.0631935	1.16168e-12	0.636566	5	0.0115786	0.000529514
L_LDL_PL	15	58737341	rs473224	T	G	LIPC	0	0.0430715	0.00366342	0.0408465	2.71624e-12	0.838702	8	0.0401916	0.000869326
L_LDL_PL	15	58740094	rs573922	C	T	LIPC	0	0.0446125	0.00262332	0.0534817	2.70649e-11	0.701503	5	0.00363439	1.00916e-05
L_LDL_PL	16	57004889	rs7205804	A	G	CETP	0	-0.0419242	0.00466735	-0.047622	4.39658e-12	0.778826	8	0.835261	0.835261
L_LDL_PL	19	11202306	rs6511720	T	G	LDLR	0	-0.105539	9.45337e-13	-0.101355	8.77312e-16	0.274459	9	0.000335231	4.22683e-05
L_LDL_PL	19	11210912	rs2228671	T	C	LDLR	0	-0.0854617	7.64887e-09	-0.0716492	9.48235e-11	0.440871	12	8.71233e-05	2.98182e-05
L_LDL_PL	19	45373565	rs395908	A	G	NECTIN2	0	-0.0947142	1.53741e-10	-0.0659455	1.80689e-11	0.559557	15	0.000664732	3.53134e-07
L_LDL_PL	19	45410002	rs769449	A	G	APOE	0	0.0702507	2.0992e-06	0.0473215	6.10214e-13	0.798605	17	1.60721e-05	9.19408e-06
L_LDL_PL	19	45415640	rs445925	A	G	APOC1	1864	-0.141713	7.97169e-22	-0.141246	4.99904e-24	0.103657	2	5.56636e-13	1.65503e-18
L_LDL_C	1	55505647	rs11591147	T	G	PCSK9	0	-0.0933939	2.79487e-10	-0.0928221	2.92101e-16	0.408365	3	8.4898e-10	2.41099e-15
L_LDL_C	1	55518467	rs2495477	G	A	PCSK9	0	-0.0815823	3.56099e-08	-0.0522661	8.51279e-11	0.701812	14	1.73789e-05	2.44243e-06
L_LDL_C	1	55521109	rs693668	G	A	PCSK9	0	-0.0754042	3.54906e-07	-0.0475969	9.25312e-11	0.7502	7	2.08228e-05	6.0695e-10
L_LDL_C	1	55538552	rs10493176	G	T	USP24	0	-0.0779036	1.44076e-07	-0.0831347	3.31943e-10	0.201183	4	0.000481517	0.00625249
L_LDL_C	1	55711465	rs4927205	G	A	MIR4422HG	11614	-0.0764949	2.41418e-07	-0.0659179	1.63492e-11	0.561701	11	9.72433e-05	7.86584e-08
L_LDL_C	1	109817192	rs7528419	G	A	CELSR2	0	-0.0905668	9.65547e-10	-0.0840855	4.82645e-12	0.325184	7	0.000350156	0.00513568
L_LDL_C	1	109817838	rs660240	T	C	CELSR2	0	-0.0892659	1.65028e-09	-0.0831776	7.90872e-12	0.325596	7	0.000457464	0.000457464
L_LDL_C	1	109818530	rs646776	C	T	CELSR2	151	-0.0907827	8.66319e-10	-0.0844287	3.81382e-12	0.325577	7	0.000375684	0.00898846
L_LDL_C	1	109822166	rs599839	G	A	PSRC1	10	-0.090465	1.79221e-09	-0.0785598	2.14221e-11	0.391238	7	0.000331388	0.00621047
L_LDL_C	16	57004889	rs7205804	A	G	CETP	0	-0.0404132	0.00640882	-0.0453345	6.79612e-12	0.7967	9	0.695661	0.695661
L_LDL_C	19	11202306	rs6511720	T	G	LDLR	0	-0.108546	2.13453e-13	-0.110815	1.75899e-16	0.171597	3	7.77325e-05	1.44439e-06
L_LDL_C	19	11210912	rs2228671	T	C	LDLR	0	-0.0875799	3.26717e-09	-0.0794965	1.17909e-10	0.305463	8	2.07665e-05	6.52227e-05
L_LDL_C	19	45373565	rs395908	A	G	NECTIN2	0	-0.0949802	1.38675e-10	-0.0791531	3.06804e-10	0.280336	7	0.000303656	0.530212
L_LDL_C	19	45410002	rs769449	A	G	APOE	0	0.0727781	8.97092e-07	0.0542121	7.19386e-13	0.735879	11	2.21603e-05	1.64011e-06
L_LDL_C	19	45415640	rs445925	A	G	APOC1	1864	-0.146979	2.34409e-23	-0.146812	3.05346e-24	0.0416764	1	3.64217e-14	6.55809e-25
L_LDL_CE	1	55505647	rs11591147	T	G	PCSK9	0	-0.0909494	8.17677e-10	-0.082326	7.49651e-25	0.703521	9	6.7533e-10	6.7533e-10
L_LDL_CE	1	55518316	rs2483205	T	C	PCSK9	0	-0.0514471	0.000521679	-0.0450734	3.81807e-10	0.760692	13	0.0295615	0.00502258
L_LDL_CE	1	55518467	rs2495477	G	A	PCSK9	0	-0.080478	5.49992e-08	-0.0489184	4.43569e-10	0.717818	15	1.86289e-05	8.73662e-08
L_LDL_CE	1	55520864	rs557435	A	G	PCSK9	0	-0.0450074	0.00241148	-0.0378271	2.31905e-10	0.834201	12	9.04598e-05	9.04598e-05
L_LDL_CE	1	55521109	rs693668	G	A	PCSK9	0	-0.0741001	5.69168e-07	-0.0530392	5.7777e-11	0.698369	7	2.747e-05	7.81257e-08
L_LDL_CE	1	55608005	rs1165226	C	T	USP24	0	-0.0698541	2.44594e-06	-0.0534735	1.21261e-09	0.645082	10	0.00871958	0.00871958
L_LDL_CE	1	109817192	rs7528419	G	A	CELSR2	0	-0.0918108	5.75551e-10	-0.0857232	1.02265e-11	0.27787	10	0.000295713	0.000859697
L_LDL_CE	1	109817838	rs660240	T	C	CELSR2	0	-0.0905759	9.63391e-10	-0.0849449	1.5436e-11	0.277941	10	0.000380134	0.00128866
L_LDL_CE	1	109818530	rs646776	C	T	CELSR2	151	-0.0920378	5.13434e-10	-0.0860546	8.32217e-12	0.277966	10	0.000315633	0.000942539
L_LDL_CE	1	109822166	rs599839	G	A	PSRC1	10	-0.0917615	1.06296e-09	-0.0845221	4.96265e-11	0.270046	9	0.000269336	0.000328184
L_LDL_CE	16	57004889	rs7205804	A	G	CETP	0	-0.0426251	0.00404933	-0.0421636	7.98128e-10	0.781559	6	0.803494	0.803494
L_LDL_CE	19	11202306	rs6511720	T	G	LDLR	0	-0.10894	1.78525e-13	-0.0981931	1.26964e-13	0.200434	9	8.03076e-05	1.18757e-09
L_LDL_CE	19	45242173	rs1531517	A	G	BCL3	9805	-0.0614066	3.47324e-05	-0.0375264	1.26296e-09	0.822922	13	0.0148487	0.0148487
L_LDL_CE	19	45373565	rs395908	A	G	NECTIN2	0	-0.0942898	1.91569e-10	-0.0748749	4.4355e-12	0.466097	11	0.000360639	0.00588746
L_LDL_CE	19	45395266	rs157580	G	A	TOMM40	0	-0.0770744	1.95644e-07	-0.0603813	8.72249e-10	0.557148	9	2.35848e-06	1.62196e-05
L_LDL_CE	19	45410002	rs769449	A	G	APOE	0	0.0738473	6.24878e-07	0.0547856	5.56824e-11	0.679031	9	1.71235e-05	1.77103e-06
L_LDL_CE	19	45415640	rs445925	A	G	APOC1	1864	-0.142719	4.38175e-22	-0.119709	4.87249e-44	0.655606	9	5.35343e-14	1.85442e-22
L_LDL_FC	1	55505647	rs11591147	T	G	PCSK9	0	-0.0973774	4.39113e-11	-0.0931139	1.33321e-24	0.613839	6	3.36491e-09	1.00734e-14
L_LDL_FC	1	55518467	rs2495477	G	A	PCSK9	0	-0.0822219	2.64877e-08	-0.0671435	9.33676e-10	0.447266	11	1.54486e-05	6.07542e-08
L_LDL_FC	1	55520864	rs557435	A	G	PCSK9	0	-0.0522482	0.000415904	-0.0422064	8.59307e-11	0.799854	8	4.72894e-05	2.61167e-06
L_LDL_FC	1	109817192	rs7528419	G	A	CELSR2	0	-0.0853418	7.95176e-09	-0.0846664	8.98229e-11	0.221101	8	0.000457015	2.80643e-05
L_LDL_FC	15	58683410	rs12185072	T	C	LIPC	40765	0.0492518	0.000880434	0.0535637	5.61446e-10	0.65406	5	0.010432	0.010432
L_LDL_FC	15	58683697	rs16940167	C	T	LIPC	40478	0.048931	0.000946802	0.0534245	6.14767e-10	0.653868	5	0.00924331	1.59742e-05
L_LDL_FC	15	58723675	rs1800588	T	C	LIPC	500	0.0446741	0.00254726	0.0677429	2.32623e-16	0.681991	7	0.00144106	0.00144106
L_LDL_FC	15	58725839	rs633695	G	A	LIPC	0	0.0356728	0.0160142	0.0577713	2.78845e-12	0.681758	6	0.00804543	0.00846774
L_LDL_FC	15	58727325	rs261332	A	G	LIPC	0	0.0404194	0.00700978	0.0547733	1.06278e-11	0.704664	7	0.0100227	0.000367678
L_LDL_FC	15	58730498	rs588136	C	T	LIPC	0	0.0490248	0.000930938	0.0677862	1.42394e-17	0.704862	7	0.00183599	0.00183599
L_LDL_FC	15	58737341	rs473224	T	G	LIPC	0	0.0470442	0.00148392	0.0532098	1.69834e-11	0.708003	9	0.0112092	0.0112092
L_LDL_FC	15	58740094	rs573922	C	T	LIPC	0	0.0471374	0.0014583	0.0599017	3.9403e-14	0.707029	8	0.00314142	0.00205468
L_LDL_FC	19	11202306	rs6511720	T	G	LDLR	0	-0.10483	1.26321e-12	-0.081581	1.46641e-13	0.439455	7	8.54167e-05	8.67684e-10
L_LDL_FC	19	45373565	rs395908	A	G	NECTIN2	0	-0.0956527	9.61558e-11	-0.0907787	1.4381e-13	0.30739	6	0.000301811	0.000301811
L_LDL_FC	19	45410002	rs769449	A	G	APOE	0	0.0679093	4.42172e-06	0.0578278	4.31691e-12	0.676237	12	5.56921e-05	1.93239e-07
L_LDL_FC	19	45415640	rs445925	A	G	APOC1	1864	-0.153763	1.65599e-25	-0.125944	5.61162e-40	0.576096	6	1.9558e-14	6.20589e-17
L_LDL_TG	1	55505647	rs11591147	T	G	PCSK9	0	-0.0367232	0.0129479	-0.0492401	1.13089e-10	0.720606	7	8.86794e-05	8.86794e-05
L_LDL_TG	15	58380442	rs12910902	T	C	LOC283665	15538	0.0683172	3.68669e-06	0.0595429	2.08477e-10	0.587623	9	0.000408728	0.000408728
L_LDL_TG	15	58456850	rs12441883	A	G	AQP9	0	0.0752755	3.52475e-07	0.0600143	5.1431e-15	0.719216	11	2.13804e-07	2.13804e-07
L_LDL_TG	15	58478950	rs2077737	C	T	AQP9	839	0.0961951	8.48596e-11	0.084413	1.97379e-12	0.341272	8	3.78504e-08	3.78504e-08
L_LDL_TG	15	58501481	rs1663251	G	T	AQP9	23370	0.074945	3.86545e-07	0.0628559	4.07016e-10	0.529197	9	1.47764e-07	6.48399e-12
L_LDL_TG	15	58504678	rs1663253	C	T	AQP9	26567	0.0818259	2.97642e-08	0.0710812	2.73289e-10	0.412504	6	4.41129e-08	4.41129e-08
L_LDL_TG	15	58513632	rs7162995	T	C	AQP9	35521	0.066311	7.06874e-06	0.0653838	6.28168e-10	0.479336	8	0.0180813	0.227458
L_LDL_TG	15	58646332	rs4622454	T	C	LIPC	77843	0.0891351	1.51707e-09	0.0783518	1.92301e-13	0.472173	9	2.01456e-05	2.27799e-06
L_LDL_TG	15	58649477	rs8037464	C	T	LIPC	74698	0.0874527	3.11455e-09	0.0821769	4.27691e-12	0.348986	6	5.75296e-05	1.94609e-05
L_LDL_TG	15	58660025	rs11857958	T	G	LOC107986400		-0.0728817	7.89449e-07	-0.0608812	2.91197e-11	0.605939	11	0.000607843	0.000607843
L_LDL_TG	15	58666679	rs185481	T	C	LIPC	57496	-0.0823718	2.37846e-08	-0.0755269	1.29061e-11	0.422814	9	2.19966e-06	7.27411e-07
L_LDL_TG	15	58672134	rs12908474	C	T	LIPC	52041	0.158339	4.59847e-27	0.157088	9.10471e-39	0.318912	6	2.93147e-23	5.18482e-29
L_LDL_TG	15	58674695	rs4775041	C	G	LIPC	49480	0.189958	2.41104e-38	0.189958	2.41104e-38	0	0	1.21686e-34	1.29653e-40
L_LDL_TG	15	58679668	rs7350789	A	G	LIPC	44507	0.198904	4.64432e-42	0.197547	2.97737e-53	0.221433	4	3.35406e-34	3.35406e-34
L_LDL_TG	15	58683227	rs12185071	T	C	LIPC	40948	0.14444	9.25476e-23	0.143385	2.86803e-26	0.152186	4	9.42839e-20	1.23519e-20
L_LDL_TG	15	58683366	rs1532085	A	G	LIPC	40809	0.200642	1.0864e-42	0.196168	1.57656e-54	0.251018	4	1.61031e-36	2.2967e-45
L_LDL_TG	15	58683410	rs12185072	T	C	LIPC	40765	0.1384	5.11346e-21	0.126479	8.85676e-26	0.32469	6	2.43602e-20	1.84012e-21
L_LDL_TG	15	58683697	rs16940167	C	T	LIPC	40478	0.138769	3.91607e-21	0.126578	7.88146e-26	0.324639	6	2.34759e-20	5.98337e-21
L_LDL_TG	15	58685631	rs7497636	T	C	LIPC	38544	0.137838	7.09545e-21	0.129542	5.24495e-27	0.323623	4	1.07059e-17	4.06509e-18
L_LDL_TG	15	58685970	rs8042174	C	T	LIPC	38205	-0.0720601	1.05244e-06	-0.076055	5.8408e-13	0.479789	5	4.6038e-05	4.6038e-05
L_LDL_TG	15	58686939	rs261301	T	C	LIPC	37236	0.139738	2.05237e-21	0.133479	4.44439e-30	0.358787	6	5.73087e-18	1.91093e-18
L_LDL_TG	15	58687880	rs493258	C	T	LIPC	36295	-0.163419	9.40781e-29	-0.160843	4.82968e-31	0.105505	3	1.39599e-26	1.39599e-26
L_LDL_TG	15	58689187	rs11855284	C	T	LIPC	34988	0.107286	4.57911e-13	0.103417	1.21349e-13	0.114928	5	4.53431e-10	1.07179e-12
L_LDL_TG	15	58690738	rs17821298	A	C	LIPC	33437	0.108116	2.17838e-13	0.0820609	5.34471e-14	0.447483	7	6.28554e-16	2.93328e-16
L_LDL_TG	15	58690754	rs415799	A	G	LIPC	33421	-0.142456	3.54171e-22	-0.139366	2.16187e-28	0.259899	5	2.88185e-24	2.88185e-24
L_LDL_TG	15	58692202	rs12708454	C	A	LIPC	31973	0.0770006	1.83952e-07	0.0791211	1.03287e-09	0.226915	6	9.29142e-07	1.73499e-08
L_LDL_TG	15	58695337	rs16940213	T	C	LIPC	28838	0.133024	1.55165e-19	0.128678	2.81667e-27	0.339332	5	9.11039e-17	5.57652e-17
L_LDL_TG	15	58697072	rs16940223	C	T	LIPC	27103	0.0977163	3.37493e-11	0.0961754	7.30127e-16	0.339411	5	5.68998e-09	5.68998e-09
L_LDL_TG	15	58699937	rs13329672	T	C	LIPC	24238	0.0924695	3.71413e-10	0.0878659	2.47335e-10	0.114489	4	6.92131e-10	3.59855e-12
L_LDL_TG	15	58710627	rs11071380	A	C	LIPC	13548	-0.154189	9.3686e-26	-0.151309	7.10047e-28	0.11391	5	3.25664e-21	3.25664e-21
L_LDL_TG	15	58712203	rs11857380	G	T	LIPC	11972	0.0984002	2.54574e-11	0.0947114	5.37097e-12	0.131916	4	3.42446e-12	8.34706e-16
L_LDL_TG	15	58719741	rs11635491	A	G	LIPC	4434	0.154322	8.31645e-26	0.152089	4.97256e-35	0.292549	6	3.35235e-19	3.5649e-25
L_LDL_TG	15	58720431	rs4774297	C	A	LIPC	3744	0.0986466	2.21561e-11	0.0934839	6.25527e-16	0.37903	8	3.09448e-07	3.09448e-07
L_LDL_TG	15	58723675	rs1800588	T	C	LIPC	500	0.196942	2.72272e-41	0.206872	2.50347e-62	0.270447	5	5.2961e-33	5.38211e-42
L_LDL_TG	15	58724524	rs6494005	G	A	LIPC	0	-0.121816	1.32405e-16	-0.111725	2.98405e-21	0.352746	8	3.37708e-12	3.37708e-12
L_LDL_TG	15	58725839	rs633695	G	A	LIPC	0	0.170333	3.77177e-31	0.177089	7.67952e-46	0.270819	5	8.77745e-24	5.04694e-28
L_LDL_TG	15	58727325	rs261332	A	G	LIPC	0	0.168577	7.09949e-30	0.167078	8.20606e-36	0.18453	5	8.98797e-21	6.15672e-27
L_LDL_TG	15	58729144	rs17190517	T	C	LIPC	0	-0.100211	1.06018e-11	-0.0957133	4.86379e-17	0.394801	8	6.80445e-09	4.4399e-09
L_LDL_TG	15	58730498	rs588136	C	T	LIPC	0	0.198427	7.20583e-42	0.206176	8.60997e-60	0.244835	3	4.25211e-31	4.71891e-38
L_LDL_TG	15	58735449	rs261337	C	T	LIPC	0	0.083038	1.83526e-08	0.0870086	6.63619e-11	0.181759	4	5.47077e-09	4.28432e-09
L_LDL_TG	15	58737341	rs473224	T	G	LIPC	0	0.15478	5.9322e-26	0.149503	2.60964e-45	0.469302	6	2.09376e-15	9.68442e-19
L_LDL_TG	15	58738760	rs17269264	A	G	LIPC	0	-0.114902	6.17898e-15	-0.108357	2.06425e-27	0.53079	9	1.13494e-11	1.13494e-11
L_LDL_TG	15	58740094	rs573922	C	T	LIPC	0	0.16544	1.89144e-29	0.168702	1.24503e-41	0.270076	5	2.43312e-22	1.11893e-24
L_LDL_TG	15	58743709	rs8041059	T	C	LIPC	0	-0.11895	6.74665e-16	-0.102475	7.3777e-23	0.493229	10	3.31967e-12	3.11474e-13
L_LDL_TG	15	59153303	rs661367	G	A	MINDY2	0	0.0577671	9.13198e-05	0.0568131	3.87206e-10	0.611739	9	3.93426e-05	1.20694e-05
L_LDL_TG	19	11202306	rs6511720	T	G	LDLR	0	-0.0831685	1.72857e-08	-0.0851593	1.70798e-10	0.180586	3	0.00888109	0.00888109
M_LDL_P	1	55505647	rs11591147	T	G	PCSK9	0	-0.0690449	3.33786e-06	-0.0631528	3.93973e-17	0.742915	5	7.96097e-09	7.96097e-09
M_LDL_P	1	55521109	rs693668	G	A	PCSK9	0	-0.0576549	0.000103817	-0.0496463	7.29359e-10	0.704389	3	0.000254061	4.12472e-07
M_LDL_P	1	55538552	rs10493176	G	T	USP24	0	-0.0657457	9.57867e-06	-0.0429264	3.98165e-11	0.808038	10	0.00134338	0.000152063
M_LDL_P	1	109817192	rs7528419	G	A	CELSR2	0	-0.0882428	2.80034e-09	-0.0735097	6.96257e-10	0.357874	6	0.000159555	0.00312064
M_LDL_P	1	109817838	rs660240	T	C	CELSR2	0	-0.0872709	4.11457e-09	-0.0726147	1.0874e-09	0.358392	6	0.000198208	0.0047608
M_LDL_P	1	109818530	rs646776	C	T	CELSR2	151	-0.0884738	2.50227e-09	-0.0737822	5.81194e-10	0.358405	6	0.000169919	0.00340734
M_LDL_P	1	109822166	rs599839	G	A	PSRC1	10	-0.0882582	4.7882e-09	-0.0747837	6.17021e-10	0.359374	7	0.000128171	0.0016553
M_LDL_P	12	121420260	rs7979473	A	G	HNF1A	0	-0.0300421	0.0437783	-0.0238511	1.0824e-09	0.929889	13	0.755609	0.755609
M_LDL_P	19	11202306	rs6511720	T	G	LDLR	0	-0.101262	8.58489e-12	-0.0781684	4.52239e-11	0.362404	6	0.000282643	1.57142e-09
M_LDL_P	19	45410002	rs769449	A	G	APOE	0	0.0753817	3.83406e-07	0.0575217	6.57062e-12	0.681509	7	1.67655e-06	2.93412e-08
M_LDL_P	19	45415640	rs445925	A	G	APOC1	1864	-0.124214	5.22488e-17	-0.126198	6.55434e-22	0.215438	2	1.22582e-14	5.94746e-17
M_LDL_L	1	55505647	rs11591147	T	G	PCSK9	0	-0.0702664	2.22212e-06	-0.0708822	2.41847e-16	0.658825	4	8.45739e-09	8.45739e-09
M_LDL_L	1	55538552	rs10493176	G	T	USP24	0	-0.0668122	6.82119e-06	-0.0771086	9.88975e-10	0.27784	4	0.00143555	0.000389752
M_LDL_L	1	109817192	rs7528419	G	A	CELSR2	0	-0.0881898	2.84414e-09	-0.0821562	2.44008e-12	0.377223	6	0.000183034	0.000269211
M_LDL_L	1	109817838	rs660240	T	C	CELSR2	0	-0.0871592	4.28078e-09	-0.0809846	4.84876e-12	0.377406	6	0.000226844	0.000119169
M_LDL_L	1	109818530	rs646776	C	T	CELSR2	151	-0.0884384	2.52354e-09	-0.0823206	2.13887e-12	0.377413	6	0.000195184	0.000268833
M_LDL_L	1	109822166	rs599839	G	A	PSRC1	10	-0.0881884	4.8959e-09	-0.082519	4.80532e-12	0.373531	6	0.00015076	2.1547e-05
M_LDL_L	15	58730498	rs588136	C	T	LIPC	0	0.0301154	0.0428365	0.0501621	3.0416e-10	0.711629	4	0.0110117	2.36261e-20
M_LDL_L	19	11202306	rs6511720	T	G	LDLR	0	-0.100789	1.06453e-11	-0.100789	1.06453e-11	0	0	0.000274558	3.18143e-09
M_LDL_L	19	11210912	rs2228671	T	C	LDLR	0	-0.079076	9.86851e-08	-0.0783513	1.07218e-10	0.331416	5	6.13874e-05	0.0230228
M_LDL_L	19	45410002	rs769449	A	G	APOE	0	0.0757736	3.31935e-07	0.0576411	3.1306e-12	0.689249	7	1.72817e-06	7.8646e-08
M_LDL_L	19	45415640	rs445925	A	G	APOC1	1864	-0.127935	5.81665e-18	-0.127935	5.81665e-18	0	0	6.14259e-15	6.41097e-17
M_LDL_PL	1	55505647	rs11591147	T	G	PCSK9	0	-0.0692662	2.88619e-06	-0.066583	8.31918e-20	0.749243	5	1.36416e-08	2.1083e-12
M_LDL_PL	1	109817192	rs7528419	G	A	CELSR2	0	-0.0867177	4.64475e-09	-0.0689636	8.41498e-13	0.571893	8	0.000207653	0.000570317
M_LDL_PL	1	109817838	rs660240	T	C	CELSR2	0	-0.0854799	7.60967e-09	-0.0679889	1.70191e-12	0.572326	8	0.000230238	0.00121641
M_LDL_PL	1	109818530	rs646776	C	T	CELSR2	151	-0.0867705	4.49461e-09	-0.0739744	5.13932e-12	0.472469	8	0.0002069	0.000529752
M_LDL_PL	1	109822166	rs599839	G	A	PSRC1	10	-0.0870284	7.02982e-09	-0.0701189	7.18456e-13	0.573632	9	0.000122823	0.000276245
M_LDL_PL	11	116660686	rs2266788	G	A	APOA5	0	0.0721252	1.12376e-06	0.0655922	1.13281e-09	0.468014	5	0.0358953	0.0235095
M_LDL_PL	19	11202306	rs6511720	T	G	LDLR	0	-0.0973265	4.61586e-11	-0.103246	9.4355e-16	0.242167	3	0.00207642	1.91769e-07
M_LDL_PL	19	11210912	rs2228671	T	C	LDLR	0	-0.0801718	5.97164e-08	-0.078775	1.66314e-10	0.303303	3	0.000730436	4.42324e-06
M_LDL_PL	19	45373565	rs395908	A	G	NECTIN2	0	-0.0881014	2.5932e-09	-0.0737067	1.12707e-11	0.460188	11	0.00283502	0.393046
M_LDL_PL	19	45395266	rs157580	G	A	TOMM40	0	-0.07044	1.9356e-06	-0.0611779	1.24409e-09	0.533352	8	1.62412e-05	5.80941e-06
M_LDL_PL	19	45410002	rs769449	A	G	APOE	0	0.0765361	2.32219e-07	0.0427849	1.08503e-15	0.863613	12	2.24547e-06	1.95726e-07
M_LDL_PL	19	45415640	rs445925	A	G	APOC1	1864	-0.123215	7.404e-17	-0.119919	1.56693e-25	0.39178	4	1.179e-10	6.23755e-21
M_LDL_C	1	55505647	rs11591147	T	G	PCSK9	0	-0.0722613	1.11267e-06	-0.0644385	4.68927e-20	0.772713	8	6.91126e-09	2.06535e-15
M_LDL_C	1	55518467	rs2495477	G	A	PCSK9	0	-0.0688099	3.49283e-06	-0.0773225	5.42181e-10	0.293776	4	5.07848e-05	5.07848e-05
M_LDL_C	1	55538552	rs10493176	G	T	USP24	0	-0.0677046	5.04318e-06	-0.0642646	6.42791e-11	0.558672	5	0.00130873	0.00401165
M_LDL_C	19	11202306	rs6511720	T	G	LDLR	0	-0.098778	2.62139e-11	-0.0974531	4.50579e-12	0.0975669	3	0.000174977	3.22387e-10
M_LDL_C	19	45408836	rs405509	T	G	APOE	170	0.0343175	0.0208531	0.0242984	9.25599e-10	0.925541	13	0.655871	0.764305
M_LDL_C	19	45410002	rs769449	A	G	APOE	0	0.0749915	4.29369e-07	0.0592319	8.3459e-12	0.657192	8	2.30638e-06	3.31364e-07
M_LDL_C	19	45415640	rs445925	A	G	APOC1	1864	-0.13365	1.67913e-19	-0.118304	1.67006e-25	0.411407	3	2.96755e-16	2.25752e-21
M_LDL_CE	1	55505647	rs11591147	T	G	PCSK9	0	-0.0714336	1.47264e-06	-0.0572069	1.65822e-18	0.804291	10	5.31701e-09	8.31945e-17
M_LDL_CE	1	109817192	rs7528419	G	A	CELSR2	0	-0.0863804	5.7887e-09	-0.0734606	1.33071e-10	0.406064	6	0.000323842	0.000113344
M_LDL_CE	1	109817838	rs660240	T	C	CELSR2	0	-0.0853034	8.80601e-09	-0.0728622	1.83741e-10	0.406085	6	0.00041512	0.00012962
M_LDL_CE	1	109818530	rs646776	C	T	CELSR2	151	-0.086722	4.95441e-09	-0.0655402	2.0238e-10	0.516955	7	0.000354948	0.000114158
M_LDL_CE	1	109822166	rs599839	G	A	PSRC1	10	-0.0861043	1.08245e-08	-0.0648922	5.60001e-10	0.517321	8	0.000304816	3.01751e-06
M_LDL_CE	19	11202306	rs6511720	T	G	LDLR	0	-0.0991152	2.23709e-11	-0.095859	4.68647e-15	0.318026	7	0.000137005	1.10769e-09
M_LDL_CE	19	45410002	rs769449	A	G	APOE	0	0.0739983	6.08213e-07	0.0515352	8.40794e-11	0.712631	11	2.46375e-06	1.15494e-07
M_LDL_CE	19	45415640	rs445925	A	G	APOC1	1864	-0.129292	2.41946e-18	-0.124085	1.56963e-20	0.184906	2	2.60166e-16	8.14263e-19
M_LDL_FC	1	55505647	rs11591147	T	G	PCSK9	0	-0.0735147	6.92038e-07	-0.0675752	4.39963e-20	0.747166	10	5.03188e-08	2.2659e-17
M_LDL_FC	1	55521109	rs693668	G	A	PCSK9	0	-0.0685331	3.70063e-06	-0.0649151	1.41078e-10	0.530929	9	0.000363855	4.53591e-10
M_LDL_FC	1	55538552	rs10493176	G	T	USP24	0	-0.0728279	8.7722e-07	-0.0549445	4.12175e-10	0.64546	11	0.00287904	9.27973e-08
M_LDL_FC	1	109818530	rs646776	C	T	CELSR2	151	-0.0857421	6.96759e-09	-0.056942	1.26095e-09	0.598206	14	0.000356224	0.000463951
M_LDL_FC	19	11202306	rs6511720	T	G	LDLR	0	-0.0929593	3.33339e-10	-0.0921653	2.73593e-10	0.0283196	4	0.00063836	7.71142e-08
M_LDL_FC	19	45373565	rs395908	A	G	NECTIN2	0	-0.0925838	3.94826e-10	-0.0775029	2.19137e-11	0.388812	11	0.000299907	0.00315229
M_LDL_FC	19	45408836	rs405509	T	G	APOE	170	0.0404083	0.00641931	0.0320789	1.05176e-12	0.901732	13	0.523908	0.450634
M_LDL_FC	19	45410002	rs769449	A	G	APOE	0	0.076325	2.54751e-07	0.0378787	2.55847e-13	0.872818	16	1.66445e-06	7.95778e-07
M_LDL_FC	19	45415640	rs445925	A	G	APOC1	1864	-0.148544	7.75803e-24	-0.12283	7.28495e-33	0.51094	7	7.11633e-16	3.38658e-26
M_LDL_TG	15	58478950	rs2077737	C	T	AQP9	839	0.0722238	1.00423e-06	0.084712	7.38958e-14	0.402332	7	1.04854e-07	1.01743e-07
M_LDL_TG	15	58646332	rs4622454	T	C	LIPC	77843	0.0683843	3.2782e-06	0.0772202	8.50182e-10	0.26018	4	0.000135369	0.000205651
M_LDL_TG	15	58649477	rs8037464	C	T	LIPC	74698	0.0705271	1.61261e-06	0.0719866	3.33329e-10	0.383385	7	0.00032294	0.000136183
M_LDL_TG	15	58672134	rs12908474	C	T	LIPC	52041	0.125611	1.0874e-17	0.137997	4.12117e-32	0.352207	5	6.24925e-22	2.3054e-30
M_LDL_TG	15	58674695	rs4775041	C	G	LIPC	49480	0.152768	1.89882e-25	0.15852	5.66474e-37	0.265731	4	1.24475e-32	1.62898e-43
M_LDL_TG	15	58679668	rs7350789	A	G	LIPC	44507	0.157974	3.4382e-27	0.164233	9.79012e-40	0.265643	4	2.44973e-31	8.80796e-32
M_LDL_TG	15	58683227	rs12185071	T	C	LIPC	40948	0.115944	2.72634e-15	0.123953	1.91184e-27	0.38287	7	1.05437e-18	3.81122e-20
M_LDL_TG	15	58683366	rs1532085	A	G	LIPC	40809	0.158037	3.7104e-27	0.16396	2.09766e-39	0.263089	4	1.20894e-33	9.82686e-49
M_LDL_TG	15	58683410	rs12185072	T	C	LIPC	40765	0.109705	7.64303e-14	0.109705	7.64303e-14	0	0	2.27696e-19	7.57886e-23
M_LDL_TG	15	58683697	rs16940167	C	T	LIPC	40478	0.110057	6.27425e-14	0.12472	1.13549e-28	0.402255	7	2.15905e-19	8.51581e-23
M_LDL_TG	15	58685631	rs7497636	T	C	LIPC	38544	0.109734	7.35758e-14	0.120411	5.8609e-26	0.382353	7	1.21737e-16	1.35286e-17
M_LDL_TG	15	58685970	rs8042174	C	T	LIPC	38205	-0.0548668	0.000190514	-0.063067	1.10067e-09	0.491683	6	0.000496357	0.000483418
M_LDL_TG	15	58686939	rs261301	T	C	LIPC	37236	0.11188	2.38181e-14	0.121023	3.134e-26	0.382951	7	7.33089e-17	8.74341e-18
M_LDL_TG	15	58687880	rs493258	C	T	LIPC	36295	-0.130427	5.73757e-19	-0.131796	6.09175e-26	0.263103	3	3.23095e-25	2.81396e-29
M_LDL_TG	15	58690738	rs17821298	A	C	LIPC	33437	0.0885312	1.64936e-09	0.0917073	1.95747e-15	0.372394	6	1.23683e-14	2.97613e-15
M_LDL_TG	15	58690754	rs415799	A	G	LIPC	33421	-0.114416	6.30406e-15	-0.120362	6.15983e-22	0.266101	5	1.82274e-22	7.58114e-25
M_LDL_TG	15	58695337	rs16940213	T	C	LIPC	28838	0.10949	8.39109e-14	0.116095	4.79165e-25	0.402123	7	6.20586e-16	5.43322e-17
M_LDL_TG	15	58697072	rs16940223	C	T	LIPC	27103	0.0818343	2.51231e-08	0.0896242	2.44098e-14	0.350044	5	5.32298e-09	2.21516e-10
M_LDL_TG	15	58699937	rs13329672	T	C	LIPC	24238	0.0721765	9.19646e-07	0.0875961	9.06227e-14	0.352278	5	6.92776e-09	2.25462e-09
M_LDL_TG	15	58710627	rs11071380	A	C	LIPC	13548	-0.120792	1.76505e-16	-0.125546	9.49928e-24	0.265632	4	6.99468e-19	2.53595e-19
M_LDL_TG	15	58719741	rs11635491	A	G	LIPC	4434	0.131807	2.33474e-19	0.149373	2.86508e-40	0.396743	6	2.83995e-19	8.49435e-22
M_LDL_TG	15	58720431	rs4774297	C	A	LIPC	3744	0.0865014	3.86093e-09	0.0931686	1.41327e-16	0.399888	7	1.4093e-07	3.11531e-05
M_LDL_TG	15	58723675	rs1800588	T	C	LIPC	500	0.164588	1.98031e-29	0.164588	1.98031e-29	0	0	1.48915e-32	4.40483e-41
M_LDL_TG	15	58724524	rs6494005	G	A	LIPC	0	-0.099686	1.11902e-11	-0.115511	9.32025e-23	0.347492	7	1.0211e-11	8.13576e-13
M_LDL_TG	15	58725839	rs633695	G	A	LIPC	0	0.142478	2.22636e-22	0.1586	6.41105e-40	0.317174	5	1.00032e-23	1.12963e-30
M_LDL_TG	15	58727325	rs261332	A	G	LIPC	0	0.143223	4.04993e-22	0.155663	1.00429e-37	0.317424	5	7.20272e-21	3.11753e-26
M_LDL_TG	15	58729144	rs17190517	T	C	LIPC	0	-0.0823137	2.09277e-08	-0.0797804	1.59638e-16	0.552452	9	5.94472e-09	5.92062e-09
M_LDL_TG	15	58730498	rs588136	C	T	LIPC	0	0.165623	9.19508e-30	0.184854	1.98392e-55	0.335132	6	1.46475e-30	5.78788e-35
M_LDL_TG	15	58737341	rs473224	T	G	LIPC	0	0.133256	9.32852e-20	0.133256	9.32852e-20	0	0	5.29164e-15	3.09377e-18
M_LDL_TG	15	58738760	rs17269264	A	G	LIPC	0	-0.097977	2.47657e-11	-0.104825	1.14597e-20	0.402074	7	4.54941e-11	9.52375e-12
M_LDL_TG	15	58740094	rs573922	C	T	LIPC	0	0.140339	9.51643e-22	0.157961	3.80656e-45	0.399883	7	2.63881e-21	8.40956e-25
M_LDL_TG	15	58743709	rs8041059	T	C	LIPC	0	-0.101512	4.67083e-12	-0.103987	1.72566e-19	0.374092	7	1.13711e-11	9.47646e-14
S_LDL_P	1	55505647	rs11591147	T	G	PCSK9	0	-0.0598893	5.56753e-05	-0.0516836	1.30176e-16	0.822038	6	2.68549e-07	2.68549e-07
S_LDL_P	1	55518467	rs2495477	G	A	PCSK9	0	-0.0641356	1.56944e-05	-0.0602249	2.08103e-10	0.593025	7	0.000541662	1.01284e-09
S_LDL_P	1	109817192	rs7528419	G	A	CELSR2	0	-0.087299	4.1517e-09	-0.0723295	7.88433e-10	0.373891	5	0.000141848	0.00530902
S_LDL_P	1	109817838	rs660240	T	C	CELSR2	0	-0.0865376	5.58242e-09	-0.0714729	1.2132e-09	0.374376	5	0.000161	0.00913204
S_LDL_P	1	109818530	rs646776	C	T	CELSR2	151	-0.0875572	3.67549e-09	-0.0725223	6.87102e-10	0.374384	5	0.000146996	0.0064576
S_LDL_P	2	21263900	rs1367117	A	G	APOB	0	0.0516755	0.000509923	0.0435924	9.58089e-10	0.77021	10	0.112	0.112
S_LDL_P	15	59453384	rs2306791	C	T	MYO1E	0	-0.0270759	0.0688289	-0.0346676	8.56416e-13	0.89272	8	0.584613	0.584613
S_LDL_P	19	11202306	rs6511720	T	G	LDLR	0	-0.0940979	2.27027e-10	-0.0701766	1.99437e-11	0.503494	5	0.000862398	2.39989e-08
S_LDL_P	19	45410002	rs769449	A	G	APOE	0	0.0739245	6.43659e-07	0.059924	9.08572e-13	0.680217	6	2.58821e-07	2.22282e-09
S_LDL_P	19	45415640	rs445925	A	G	APOC1	1864	-0.116676	3.6116e-15	-0.123396	4.07744e-23	0.291829	2	9.28083e-15	9.15596e-27
S_LDL_L	1	55505647	rs11591147	T	G	PCSK9	0	-0.0615078	3.46182e-05	-0.0546277	2.0358e-19	0.831531	7	2.11365e-07	4.32515e-14
S_LDL_L	1	109817192	rs7528419	G	A	CELSR2	0	-0.0873252	4.0653e-09	-0.0844205	4.7599e-13	0.382225	7	0.000170486	0.010043
S_LDL_L	1	109817838	rs660240	T	C	CELSR2	0	-0.0864782	5.66166e-09	-0.0823376	5.64025e-13	0.407997	7	0.000194017	0.0117952
S_LDL_L	1	109818530	rs646776	C	T	CELSR2	151	-0.0875899	3.58968e-09	-0.0847658	3.75218e-13	0.382079	7	0.000177055	0.0113627
S_LDL_L	19	11202306	rs6511720	T	G	LDLR	0	-0.0934639	2.96235e-10	-0.0889425	1.57228e-10	0.123409	4	0.000825951	1.1368e-09
S_LDL_L	19	45415640	rs445925	A	G	APOC1	1864	-0.120853	3.52665e-16	-0.1188	4.58058e-19	0.192634	2	3.91234e-15	2.75413e-18
S_LDL_PL	1	109817192	rs7528419	G	A	CELSR2	0	-0.0802541	5.50089e-08	-0.0678135	4.6075e-10	0.451969	4	0.000793978	0.00129084
S_LDL_PL	1	109817838	rs660240	T	C	CELSR2	0	-0.0796246	6.93972e-08	-0.0674738	5.51687e-10	0.45237	4	0.000745051	0.00179409
S_LDL_PL	1	109818530	rs646776	C	T	CELSR2	151	-0.0803043	5.34849e-08	-0.0710561	2.49345e-10	0.416753	4	0.000756888	0.0012254
S_LDL_PL	1	109822166	rs599839	G	A	PSRC1	10	-0.0803371	8.50155e-08	-0.0723805	2.513e-10	0.413454	4	0.000493376	0.000509615
S_LDL_PL	15	59453384	rs2306791	C	T	MYO1E	0	-0.04066	0.00597579	-0.0415454	1.3221e-10	0.798276	5	0.409967	0.322175
S_LDL_PL	19	45408836	rs405509	T	G	APOE	170	0.0324148	0.0283578	0.0302148	1.01879e-09	0.877096	9	0.47207	0.386676
S_LDL_PL	19	45415640	rs445925	A	G	APOC1	1864	-0.113242	1.60247e-14	-0.113242	1.60247e-14	0	0	1.20495e-10	3.86261e-21
S_LDL_C	1	55505647	rs11591147	T	G	PCSK9	0	-0.068723	3.59634e-06	-0.0651106	6.95347e-20	0.764565	5	1.88222e-08	1.88222e-08
S_LDL_C	1	55518467	rs2495477	G	A	PCSK9	0	-0.0683048	4.08009e-06	-0.0677612	2.33786e-10	0.478975	9	7.74856e-05	6.76895e-10
S_LDL_C	1	109817192	rs7528419	G	A	CELSR2	0	-0.085631	7.7332e-09	-0.078924	1.76832e-11	0.373341	7	0.000247264	0.00349269
S_LDL_C	1	109817838	rs660240	T	C	CELSR2	0	-0.0845603	1.17012e-08	-0.0781919	2.65683e-11	0.373377	7	0.000303829	0.00337297
S_LDL_C	1	109818530	rs646776	C	T	CELSR2	151	-0.0859749	6.62281e-09	-0.0791483	1.51029e-11	0.37339	7	0.000265804	0.00241534
S_LDL_C	1	109822166	rs599839	G	A	PSRC1	10	-0.0853266	1.44995e-08	-0.0812595	1.43875e-11	0.360597	6	0.000222928	0.000737964
S_LDL_C	19	11202306	rs6511720	T	G	LDLR	0	-0.0946922	1.63676e-10	-0.0992835	2.18699e-14	0.228955	2	0.000290928	3.23187e-10
S_LDL_C	19	45415640	rs445925	A	G	APOC1	1864	-0.130175	1.37826e-18	-0.120513	1.40053e-24	0.36511	5	4.64953e-17	6.61864e-26
S_LDL_CE	1	109822166	rs599839	G	A	PSRC1	10	-0.084586	1.89941e-08	-0.0762099	3.372e-10	0.34848	3	0.000207438	9.36748e-06
S_LDL_CE	19	11202306	rs6511720	T	G	LDLR	0	-0.0961477	8.38253e-11	-0.0926611	3.29849e-14	0.317823	3	0.000188114	8.726e-09
S_LDL_CE	19	11210912	rs2228671	T	C	LDLR	0	-0.0741228	5.65877e-07	-0.0733221	7.52988e-10	0.352021	4	2.55991e-05	1.26712e-06
S_LDL_CE	19	45410002	rs769449	A	G	APOE	0	0.0735011	7.08862e-07	0.0441242	4.36376e-12	0.812468	16	7.20224e-07	2.88002e-11
S_LDL_CE	19	45415640	rs445925	A	G	APOC1	1864	-0.127975	5.01711e-18	-0.126154	2.4409e-21	0.189993	2	1.30266e-17	2.99707e-19
S_LDL_FC	1	55505647	rs11591147	T	G	PCSK9	0	-0.0591275	6.39141e-05	-0.053519	1.77079e-13	0.750312	5	1.82186e-06	1.82186e-06
S_LDL_FC	1	55538552	rs10493176	G	T	USP24	0	-0.0715504	1.29789e-06	-0.0603692	1.27268e-09	0.543815	9	0.0115988	7.23733e-05
S_LDL_FC	1	109817192	rs7528419	G	A	CELSR2	0	-0.0847497	9.85134e-09	-0.0731838	6.32868e-11	0.42456	10	0.000529461	0.000529461
S_LDL_FC	1	109817838	rs660240	T	C	CELSR2	0	-0.083688	1.48912e-08	-0.0734793	7.39505e-11	0.41528	9	0.000571218	0.000571218
S_LDL_FC	1	109818530	rs646776	C	T	CELSR2	151	-0.0849505	8.9781e-09	-0.0732254	6.02527e-11	0.424862	10	0.000529044	0.000867554
S_LDL_FC	1	109822166	rs599839	G	A	PSRC1	10	-0.0845608	1.77621e-08	-0.0656544	8.8622e-10	0.489221	12	0.000423401	5.39389e-06
S_LDL_FC	19	11202306	rs6511720	T	G	LDLR	0	-0.0818379	3.04842e-08	-0.0755448	3.01665e-10	0.340424	6	0.00317515	9.88106e-09
S_LDL_FC	19	45415640	rs445925	A	G	APOC1	1864	-0.131333	5.27307e-19	-0.125289	9.08807e-23	0.248702	2	1.13263e-13	5.36824e-22
S_LDL_TG	15	58672134	rs12908474	C	T	LIPC	52041	0.106953	4.01384e-13	0.0949006	2.29539e-15	0.334612	4	5.07428e-11	8.98014e-20
S_LDL_TG	15	58674695	rs4775041	C	G	LIPC	49480	0.130223	9.83951e-19	0.121157	4.53472e-24	0.333123	3	4.88541e-17	6.35602e-19
S_LDL_TG	15	58679668	rs7350789	A	G	LIPC	44507	0.131393	4.28251e-19	0.119721	9.81902e-26	0.390291	4	3.10919e-17	1.19586e-18
S_LDL_TG	15	58683227	rs12185071	T	C	LIPC	40948	0.100556	9.05682e-12	0.100556	9.05682e-12	0	0	2.70833e-12	3.66443e-18
S_LDL_TG	15	58683366	rs1532085	A	G	LIPC	40809	0.128148	3.39682e-18	0.120904	8.52489e-25	0.355364	3	1.29462e-17	4.03289e-19
S_LDL_TG	15	58683410	rs12185072	T	C	LIPC	40765	0.0905993	8.06771e-10	0.0970224	1.17901e-17	0.400913	4	1.06906e-11	1.55664e-19
S_LDL_TG	15	58683697	rs16940167	C	T	LIPC	40478	0.0915575	5.27552e-10	0.0971972	1.00967e-17	0.400859	4	1.01629e-11	1.5098e-19
S_LDL_TG	15	58685631	rs7497636	T	C	LIPC	38544	0.0927581	3.10406e-10	0.0893413	2.55686e-14	0.360205	3	5.96583e-11	5.37535e-17
S_LDL_TG	15	58686939	rs261301	T	C	LIPC	37236	0.0950733	1.11164e-10	0.0950733	1.11164e-10	0	0	4.57649e-11	2.18961e-17
S_LDL_TG	15	58687880	rs493258	C	T	LIPC	36295	-0.111651	3.53066e-14	-0.111651	3.53066e-14	0	0	7.25835e-12	2.33362e-22
S_LDL_TG	15	58690738	rs17821298	A	C	LIPC	33437	0.0703077	1.88205e-06	0.0732712	2.59199e-11	0.437871	6	1.42599e-08	2.61346e-13
S_LDL_TG	15	58690754	rs415799	A	G	LIPC	33421	-0.0943642	1.56412e-10	-0.0943642	1.56412e-10	0	0	1.5692e-10	1.3154e-10
S_LDL_TG	15	58695337	rs16940213	T	C	LIPC	28838	0.0949775	1.16366e-10	0.0949775	1.16366e-10	0	0	7.52713e-10	1.8119e-16
S_LDL_TG	15	58710627	rs11071380	A	C	LIPC	13548	-0.101743	5.08529e-12	-0.101743	5.08529e-12	0	0	7.19682e-09	8.33097e-18
S_LDL_TG	15	58719741	rs11635491	A	G	LIPC	4434	0.101908	4.65296e-12	0.106984	1.30461e-21	0.412996	4	1.10723e-09	3.41542e-21
S_LDL_TG	15	58720431	rs4774297	C	A	LIPC	3744	0.0722978	9.55104e-07	0.0470525	7.77834e-10	0.719502	11	3.02099e-05	6.87082e-09
S_LDL_TG	15	58723675	rs1800588	T	C	LIPC	500	0.125971	1.11132e-17	0.123577	3.85935e-19	0.115956	2	5.69257e-16	4.93558e-37
S_LDL_TG	15	58724524	rs6494005	G	A	LIPC	0	-0.0764889	2.16821e-07	-0.0844812	1.3977e-14	0.439126	7	6.46635e-06	6.11207e-11
S_LDL_TG	15	58725839	rs633695	G	A	LIPC	0	0.106949	3.90434e-13	0.106949	3.90434e-13	0	0	4.20078e-11	1.28756e-12
S_LDL_TG	15	58727325	rs261332	A	G	LIPC	0	0.10715	6.53568e-13	0.107546	7.49445e-16	0.19553	4	8.7642e-10	2.03321e-10
S_LDL_TG	15	58729144	rs17190517	T	C	LIPC	0	-0.0641522	1.37678e-05	-0.0564397	1.20712e-12	0.698021	9	4.25867e-06	1.90267e-08
S_LDL_TG	15	58730498	rs588136	C	T	LIPC	0	0.124855	2.20808e-17	0.124855	2.20808e-17	0	0	1.8833e-15	1.45206e-34
S_LDL_TG	15	58737341	rs473224	T	G	LIPC	0	0.0979762	2.97928e-11	0.0954748	1.30419e-13	0.231497	5	1.2759e-06	1.99619e-07
S_LDL_TG	15	58738760	rs17269264	A	G	LIPC	0	-0.0753648	3.23981e-07	-0.0822864	4.32858e-13	0.39967	5	1.18266e-05	6.74116e-06
S_LDL_TG	15	58740094	rs573922	C	T	LIPC	0	0.105585	7.78528e-13	0.105585	7.78528e-13	0	0	1.91597e-12	5.67567e-18
S_LDL_TG	15	58743709	rs8041059	T	C	LIPC	0	-0.079007	8.53857e-08	-0.0816885	3.43241e-13	0.41415	8	5.45819e-08	1.49847e-12
XL_HDL_P	11	61551356	rs174535	C	T	MYRF	0	-0.0768759	3.4631e-10	-0.0783863	4.58515e-13	0.205722	7	1.32742e-05	1.32742e-05
XL_HDL_P	11	61557803	rs102275	C	T	TMEM258	0	-0.0775802	2.39196e-10	-0.0785494	4.12532e-13	0.205696	7	1.55263e-05	1.55263e-05
XL_HDL_P	11	61569830	rs174546	T	C	FADS1	0	-0.0779884	1.91941e-10	-0.079686	1.87484e-13	0.205722	7	1.28444e-05	1.28444e-05
XL_HDL_P	11	61570783	rs174547	C	T	FADS1	0	-0.0772275	2.92596e-10	-0.0787041	1.14488e-13	0.236491	7	1.30884e-05	1.30884e-05
XL_HDL_P	11	61571348	rs174548	G	C	FADS1	0	-0.0716499	5.09771e-09	-0.0736384	4.96971e-12	0.22937	7	1.16384e-05	1.16384e-05
XL_HDL_P	11	61571478	rs174550	C	T	FADS1	0	-0.0779884	1.91941e-10	-0.079686	1.87484e-13	0.205722	7	1.28444e-05	1.28444e-05
XL_HDL_P	11	61597972	rs1535	G	A	FADS2	0	-0.0777185	2.23405e-10	-0.0794873	6.53797e-14	0.236119	7	9.71134e-06	9.71134e-06
XL_HDL_P	11	61603510	rs174576	A	C	FADS2	0	-0.0778955	2.01069e-10	-0.0796179	5.88341e-14	0.236114	7	1.40911e-05	1.40911e-05
XL_HDL_P	11	61604814	rs174577	A	C	FADS2	0	-0.0780091	1.9014e-10	-0.0798646	4.90857e-14	0.236343	7	1.31675e-05	1.31675e-05
XL_HDL_P	11	61609750	rs174583	T	C	FADS2	0	-0.0778037	2.11151e-10	-0.0796858	5.62197e-14	0.235989	7	1.56609e-05	1.56609e-05
XL_HDL_P	15	58672134	rs12908474	C	T	LIPC	52041	0.062997	2.72654e-07	0.0680035	5.25578e-17	0.525919	9	1.66444e-08	1.01828e-11
XL_HDL_P	15	58674695	rs4775041	C	G	LIPC	49480	0.0927279	3.81301e-14	0.0930743	1.62254e-27	0.478915	9	3.40547e-13	6.67554e-19
XL_HDL_P	15	58679668	rs7350789	A	G	LIPC	44507	0.0872724	1.00199e-12	0.093623	6.20681e-28	0.478938	8	2.42604e-12	5.81438e-21
XL_HDL_P	15	58683227	rs12185071	T	C	LIPC	40948	0.0573831	2.85436e-06	0.0612728	1.08119e-11	0.430542	6	8.47996e-08	7.32187e-08
XL_HDL_P	15	58683366	rs1532085	A	G	LIPC	40809	0.0908106	1.2511e-13	0.0925609	5.81437e-26	0.454473	7	5.15133e-14	2.84631e-24
XL_HDL_P	15	58683410	rs12185072	T	C	LIPC	40765	0.0594997	1.19578e-06	0.0557541	8.28896e-11	0.477669	8	1.13229e-08	3.36925e-13
XL_HDL_P	15	58683697	rs16940167	C	T	LIPC	40478	0.0594627	1.19682e-06	0.0579175	6.55997e-11	0.445793	7	9.86599e-09	2.51724e-13
XL_HDL_P	15	58685631	rs7497636	T	C	LIPC	38544	0.0582303	1.98248e-06	0.0575145	8.38681e-11	0.447663	8	4.38468e-08	1.89905e-12
XL_HDL_P	15	58686939	rs261301	T	C	LIPC	37236	0.0571304	3.08665e-06	0.0586755	7.53292e-11	0.430061	7	6.51647e-08	4.15101e-12
XL_HDL_P	15	58687880	rs493258	C	T	LIPC	36295	-0.0723756	3.46675e-09	-0.0677742	3.32121e-15	0.475678	8	4.14012e-12	4.94454e-20
XL_HDL_P	15	58690754	rs415799	A	G	LIPC	33421	-0.068086	2.71746e-08	-0.0578084	1.27174e-12	0.524158	9	1.60674e-10	6.93302e-16
XL_HDL_P	15	58710627	rs11071380	A	C	LIPC	13548	-0.0631739	2.50707e-07	-0.0597629	1.08665e-11	0.454807	9	4.31405e-11	6.43908e-19
XL_HDL_P	15	58723675	rs1800588	T	C	LIPC	500	0.0858797	2.23908e-12	0.0838389	4.195e-22	0.465168	4	2.5176e-15	1.40594e-21
XL_HDL_P	15	58725839	rs633695	G	A	LIPC	0	0.0717759	4.52417e-09	0.0616469	2.06333e-14	0.530987	6	4.77469e-13	5.03762e-14
XL_HDL_P	15	58727325	rs261332	A	G	LIPC	0	0.0645646	1.91051e-07	0.0604063	3.56727e-13	0.516786	5	1.7513e-09	1.04136e-13
XL_HDL_P	15	58730498	rs588136	C	T	LIPC	0	0.0784177	1.4989e-10	0.0724886	1.05266e-18	0.515659	5	7.34446e-14	6.88584e-20
XL_HDL_P	15	58740094	rs573922	C	T	LIPC	0	0.0649053	1.16652e-07	0.0658278	2.43455e-14	0.471387	4	3.4365e-08	2.11923e-13
XL_HDL_P	16	56991363	rs183130	T	C	CETP	4472	0.0950199	8.16195e-15	0.0962673	2.2143e-23	0.353739	9	3.38549e-16	1.00736e-19
XL_HDL_P	16	56993324	rs3764261	A	C	CETP	2511	0.0948941	9.23322e-15	0.0963172	1.39187e-22	0.331844	8	3.46337e-16	2.41641e-20
XL_HDL_P	16	56995236	rs1800775	A	C	CETP	599	0.0699445	1.12085e-08	0.0664878	1.02898e-13	0.438714	9	4.27486e-08	4.27486e-08
XL_HDL_P	16	56997233	rs1864163	A	G	CETP	0	-0.0695071	1.40092e-08	-0.0756476	5.07303e-14	0.307142	6	9.5678e-09	2.83571e-09
XL_HDL_P	16	57002732	rs9939224	T	G	CETP	0	-0.0821786	1.88268e-11	-0.0801593	2.02567e-15	0.30044	8	2.72533e-10	2.05128e-12
XL_HDL_P	16	57004889	rs7205804	A	G	CETP	0	0.0769121	3.28588e-10	0.0616725	1.98454e-12	0.458039	8	3.97101e-09	9.69323e-11
XL_HDL_P	16	57007451	rs289714	G	A	CETP	0	-0.0632374	2.39645e-07	-0.064276	1.48505e-10	0.308916	5	7.85721e-08	2.93366e-08
XL_HDL_P	20	44534651	rs6065904	A	G	PLTP	0	-0.0932302	2.46218e-14	-0.0896283	2.1858e-14	0.0759167	4	2.56224e-12	1.11992e-12
XL_HDL_P	20	44545048	rs4810479	C	T	PLTP	4044	-0.0815301	2.71079e-11	-0.0796805	5.0884e-16	0.33341	7	4.75732e-10	4.40408e-12
XL_HDL_P	20	44547068	rs17447545	G	A	PLTP	6064	-0.0782801	1.60682e-10	-0.0646196	7.02967e-13	0.432898	14	3.92569e-07	6.5682e-09
XL_HDL_P	20	44569930	rs6065908	T	C	PCIF1	0	-0.0829381	1.24108e-11	-0.0695231	1.29319e-14	0.430819	13	3.0281e-07	1.33531e-08
XL_HDL_P	20	44576502	rs7679	C	T	PCIF1	0	-0.082884	1.27435e-11	-0.0686444	5.80323e-14	0.417581	12	3.0281e-07	1.33531e-08
XL_HDL_L	6	36613812	rs6457931	G	T	MIR3925	23522	0.076779	1.9161e-07	0.0834499	1.23559e-09	0.130506	6	0.0289213	0.0201947
XL_HDL_L	11	61547237	rs108499	T	C	MYRF	0	-0.0631071	1.72827e-05	-0.0506099	1.28893e-10	0.695883	11	0.00030931	0.00030931
XL_HDL_L	11	61557803	rs102275	C	T	TMEM258	0	-0.0789286	7.51773e-08	-0.0789719	2.27538e-10	0.274493	7	2.0784e-06	3.31174e-06
XL_HDL_L	15	58674695	rs4775041	C	G	LIPC	49480	0.0813789	3.10472e-08	0.092342	2.87793e-18	0.468001	5	2.64992e-07	1.42013e-08
XL_HDL_L	15	58679668	rs7350789	A	G	LIPC	44507	0.0821032	2.24136e-08	0.0922205	2.77764e-18	0.468288	5	4.63965e-07	1.80316e-08
XL_HDL_L	15	58683366	rs1532085	A	G	LIPC	40809	0.0853106	6.51301e-09	0.0951767	5.42096e-23	0.555361	6	9.11148e-08	9.11148e-08
XL_HDL_L	15	58683410	rs12185072	T	C	LIPC	40765	0.0572654	9.72753e-05	0.0588779	2.35493e-11	0.626302	8	0.000174385	3.53789e-05
XL_HDL_L	15	58683697	rs16940167	C	T	LIPC	40478	0.0568619	0.000108046	0.0589066	2.27786e-11	0.625883	8	0.000170539	3.34302e-05
XL_HDL_L	15	58687880	rs493258	C	T	LIPC	36295	-0.0627385	1.96633e-05	-0.0813229	1.43415e-10	0.251189	5	1.9986e-06	6.23292e-16
XL_HDL_L	15	58690754	rs415799	A	G	LIPC	33421	-0.0584876	6.89055e-05	-0.0679319	1.25178e-11	0.522223	6	4.10555e-06	4.10555e-06
XL_HDL_L	15	58710627	rs11071380	A	C	LIPC	13548	-0.0566742	0.000114651	-0.0729364	3.99375e-14	0.55545	7	2.24444e-05	2.24444e-05
XL_HDL_L	15	58723675	rs1800588	T	C	LIPC	500	0.0769825	1.56396e-07	0.0773104	2.05471e-14	0.512816	7	1.79072e-10	4.51155e-17
XL_HDL_L	15	58725839	rs633695	G	A	LIPC	0	0.059661	4.88431e-05	0.070107	5.28927e-14	0.582871	6	1.47838e-07	8.00568e-10
XL_HDL_L	15	58727325	rs261332	A	G	LIPC	0	0.0618437	3.20252e-05	0.0645671	7.22772e-11	0.543492	8	2.07452e-07	2.53731e-09
XL_HDL_L	15	58730498	rs588136	C	T	LIPC	0	0.07011	1.81002e-06	0.0753692	1.93008e-14	0.537902	7	2.72963e-09	1.30757e-15
XL_HDL_L	16	56991363	rs183130	T	C	CETP	4472	0.104724	9.20447e-13	0.105479	4.8429e-15	0.152788	3	2.64187e-12	1.32871e-13
XL_HDL_L	16	56993324	rs3764261	A	C	CETP	2511	0.104416	1.11723e-12	0.105011	6.59876e-15	0.153228	3	2.74329e-12	1.51158e-13
XL_HDL_L	16	56995236	rs1800775	A	C	CETP	599	0.0783872	9.34666e-08	0.0750405	1.3595e-10	0.35951	7	3.84551e-07	3.1885e-13
XL_HDL_L	16	56997233	rs1864163	A	G	CETP	0	-0.0815705	2.75854e-08	-0.0764125	3.72144e-11	0.373635	6	4.1477e-05	3.37026e-09
XL_HDL_L	16	57002732	rs9939224	T	G	CETP	0	-0.0999098	9.51837e-12	-0.0863161	6.70871e-14	0.375906	7	2.84491e-08	2.75539e-15
XL_HDL_L	20	44534651	rs6065904	A	G	PLTP	0	-0.0913923	4.63328e-10	-0.0672916	2.70974e-14	0.622862	11	1.84481e-07	4.83575e-09
XL_HDL_L	20	44545048	rs4810479	C	T	PLTP	4044	-0.0776199	1.23795e-07	-0.0608297	1.76714e-11	0.606221	8	3.98375e-06	8.52017e-09
XL_HDL_L	20	44576502	rs7679	C	T	PCIF1	0	-0.0814754	2.83586e-08	-0.0789592	4.94318e-12	0.384717	7	3.69132e-05	1.13256e-07
XL_HDL_PL	11	61547237	rs108499	T	C	MYRF	0	-0.0567415	4.2e-06	-0.0579193	1.4025e-11	0.490623	8	0.000254915	0.000254915
XL_HDL_PL	11	61551356	rs174535	C	T	MYRF	0	-0.072188	4.72156e-09	-0.0734919	1.99008e-13	0.325914	10	3.83419e-06	1.94568e-05
XL_HDL_PL	11	61557803	rs102275	C	T	TMEM258	0	-0.0729338	3.27884e-09	-0.0753303	5.00954e-14	0.32486	9	4.39144e-06	2.28223e-05
XL_HDL_PL	11	61560081	rs174538	A	G	TMEM258	0	-0.0590121	1.72043e-06	-0.0566257	1.16978e-12	0.553377	10	0.000102324	2.70789e-06
XL_HDL_PL	11	61569830	rs174546	T	C	FADS1	0	-0.0733093	2.71471e-09	-0.0706941	1.89643e-14	0.417853	11	3.71666e-06	4.52253e-06
XL_HDL_PL	11	61570783	rs174547	C	T	FADS1	0	-0.0726579	3.80684e-09	-0.069946	3.49469e-14	0.418669	11	3.82448e-06	4.55347e-06
XL_HDL_PL	11	61571348	rs174548	G	C	FADS1	0	-0.067301	4.90139e-08	-0.0654734	1.63384e-11	0.361295	9	4.80951e-06	1.01222e-05
XL_HDL_PL	11	61571478	rs174550	C	T	FADS1	0	-0.0733093	2.71471e-09	-0.0706941	1.89643e-14	0.417853	11	3.71666e-06	4.52253e-06
XL_HDL_PL	11	61597972	rs1535	G	A	FADS2	0	-0.0730505	3.11313e-09	-0.0728211	1.04815e-15	0.435544	12	2.89458e-06	4.05576e-06
XL_HDL_PL	11	61603510	rs174576	A	C	FADS2	0	-0.0734327	2.54625e-09	-0.073291	6.73203e-16	0.435486	12	4.25883e-06	3.5767e-05
XL_HDL_PL	11	61604814	rs174577	A	C	FADS2	0	-0.0736353	2.31267e-09	-0.0736526	4.74339e-16	0.435987	12	3.9312e-06	0.000181471
XL_HDL_PL	11	61609750	rs174583	T	C	FADS2	0	-0.0733364	2.66972e-09	-0.0705643	2.87518e-15	0.451016	12	4.64339e-06	0.000188604
XL_HDL_PL	15	58456850	rs12441883	A	G	AQP9	0	0.0609375	7.70159e-07	0.0607606	4.95292e-12	0.466462	9	1.67081e-05	1.10302e-08
XL_HDL_PL	15	58666679	rs185481	T	C	LIPC	57496	-0.0479448	0.0001005	-0.0514456	1.07835e-09	0.504859	11	0.00878431	0.00699725
XL_HDL_PL	15	58672134	rs12908474	C	T	LIPC	52041	0.0609056	7.8215e-07	0.0738573	1.2985e-18	0.508797	6	1.5755e-08	4.66545e-12
XL_HDL_PL	15	58674695	rs4775041	C	G	LIPC	49480	0.0896269	3.63327e-13	0.0912298	1.11515e-29	0.542009	8	8.10239e-13	3.89317e-20
XL_HDL_PL	15	58679668	rs7350789	A	G	LIPC	44507	0.08569	3.45894e-12	0.0954479	3.79559e-30	0.509017	6	8.15257e-12	1.04576e-26
XL_HDL_PL	15	58683227	rs12185071	T	C	LIPC	40948	0.0578262	2.75406e-06	0.0606324	6.53061e-15	0.571651	10	2.35417e-07	1.30238e-14
XL_HDL_PL	15	58683366	rs1532085	A	G	LIPC	40809	0.0926743	5.56891e-14	0.0927562	8.50568e-30	0.529402	5	8.54901e-14	3.88266e-30
XL_HDL_PL	15	58683410	rs12185072	T	C	LIPC	40765	0.0639273	2.13925e-07	0.0643186	9.53262e-16	0.548564	7	1.73416e-08	5.73569e-14
XL_HDL_PL	15	58683697	rs16940167	C	T	LIPC	40478	0.0635104	2.52475e-07	0.0642498	9.6898e-16	0.548682	7	1.54192e-08	4.42194e-14
XL_HDL_PL	15	58685631	rs7497636	T	C	LIPC	38544	0.0588919	1.75211e-06	0.0620607	2.62168e-14	0.53379	6	1.50171e-07	1.33785e-13
XL_HDL_PL	15	58686939	rs261301	T	C	LIPC	37236	0.0577818	2.73844e-06	0.0608962	4.9364e-14	0.540551	6	2.12012e-07	3.81035e-14
XL_HDL_PL	15	58687880	rs493258	C	T	LIPC	36295	-0.0737893	2.14022e-09	-0.0773521	9.04965e-19	0.470137	3	3.05085e-12	1.28439e-20
XL_HDL_PL	15	58690738	rs17821298	A	C	LIPC	33437	0.0466292	0.000154335	0.0478976	1.00092e-09	0.565108	9	1.19061e-06	3.90538e-12
XL_HDL_PL	15	58690754	rs415799	A	G	LIPC	33421	-0.0709211	8.62821e-09	-0.0640919	3.35046e-16	0.563441	7	1.33365e-10	8.33316e-16
XL_HDL_PL	15	58695337	rs16940213	T	C	LIPC	28838	0.0559829	5.54011e-06	0.0564473	1.73946e-12	0.549104	8	3.00974e-08	1.28841e-14
XL_HDL_PL	15	58710627	rs11071380	A	C	LIPC	13548	-0.0641644	1.9279e-07	-0.0662808	1.20519e-10	0.287017	4	2.18715e-11	1.80779e-20
XL_HDL_PL	15	58719741	rs11635491	A	G	LIPC	4434	0.0556616	6.25344e-06	0.0507906	5.34892e-11	0.574701	9	2.0515e-09	8.93737e-13
XL_HDL_PL	15	58723675	rs1800588	T	C	LIPC	500	0.0897644	3.03664e-13	0.0872452	2.27024e-27	0.541818	8	1.15867e-15	1.10059e-19
XL_HDL_PL	15	58725839	rs633695	G	A	LIPC	0	0.0760383	6.59833e-10	0.066152	2.16307e-17	0.568416	6	3.31061e-13	8.61079e-20
XL_HDL_PL	15	58727325	rs261332	A	G	LIPC	0	0.0689705	3.18344e-08	0.0656544	6.19187e-17	0.572774	10	8.73042e-10	1.67985e-14
XL_HDL_PL	15	58730498	rs588136	C	T	LIPC	0	0.0841054	8.49251e-12	0.0833278	2.17324e-25	0.54707	7	3.74148e-14	3.04762e-20
XL_HDL_PL	15	58737341	rs473224	T	G	LIPC	0	0.065126	1.24868e-07	0.060865	1.06767e-13	0.529913	8	2.95843e-08	1.06699e-11
XL_HDL_PL	15	58740094	rs573922	C	T	LIPC	0	0.0686619	2.52153e-08	0.0679639	3.64368e-17	0.542177	9	6.08388e-08	2.0989e-19
XL_HDL_PL	16	56991363	rs183130	T	C	CETP	4472	0.0897876	3.08257e-13	0.0850158	7.31472e-17	0.299448	4	2.78942e-16	7.08613e-18
XL_HDL_PL	16	56993324	rs3764261	A	C	CETP	2511	0.0895456	3.69542e-13	0.0848419	8.88597e-17	0.29939	4	2.91902e-16	7.85533e-18
XL_HDL_PL	16	56995236	rs1800775	A	C	CETP	599	0.0662711	7.54116e-08	0.0711295	1.92387e-13	0.364195	4	2.48592e-08	8.49797e-14
XL_HDL_PL	16	56997233	rs1864163	A	G	CETP	0	-0.0686058	2.62414e-08	-0.0668493	4.83372e-11	0.304485	6	9.08014e-09	6.14992e-09
XL_HDL_PL	16	57002732	rs9939224	T	G	CETP	0	-0.0774747	3.15526e-10	-0.0735554	1.19383e-14	0.380623	5	1.24891e-10	7.05393e-11
XL_HDL_PL	16	57007451	rs289714	G	A	CETP	0	-0.0607329	8.20667e-07	-0.0621491	9.05364e-11	0.374218	6	4.46448e-08	4.91793e-16
XL_HDL_PL	20	44534651	rs6065904	A	G	PLTP	0	-0.0899144	2.73994e-13	-0.0780936	1.56932e-12	0.186379	6	4.48769e-12	2.71606e-14
XL_HDL_PL	20	44545048	rs4810479	C	T	PLTP	4044	-0.0812086	4.26338e-11	-0.0813137	5.66808e-13	0.153572	6	1.90748e-10	6.93592e-12
XL_HDL_PL	20	44547068	rs17447545	G	A	PLTP	6064	-0.0752009	1.02741e-09	-0.0620865	1.40772e-10	0.364426	6	5.93205e-07	3.70365e-07
XL_HDL_PL	20	44569930	rs6065908	T	C	PCIF1	0	-0.0807634	5.49469e-11	-0.065605	3.00831e-12	0.397246	6	5.59851e-07	5.59851e-07
XL_HDL_PL	20	44576502	rs7679	C	T	PCIF1	0	-0.0807276	5.57976e-11	-0.0656984	2.83142e-12	0.396882	6	5.59851e-07	5.59851e-07
XL_HDL_PL	11	47539697	rs4752845	C	T	CELF1	0	-0.0752908	9.63034e-10	-0.0521102	1.29681e-07	0.342221	8	0.000567392	0.408336
XL_HDL_PL	11	47583121	rs12798346	T	C	PTPMT1	3861	-0.0753983	9.17354e-10	-0.0524013	1.10026e-07	0.342537	8	0.00042488	0.345172
XL_HDL_PL	16	57004889	rs7205804	A	G	CETP	0	0.075585	8.3634e-10	0.0624072	6.71173e-09	0.226071	5	3.20025e-09	2.01979e-11
XL_HDL_C	11	61569830	rs174546	T	C	FADS1	0	-0.0774413	1.32365e-07	-0.0787379	1.04902e-10	0.304622	7	1.18095e-05	1.18095e-05
XL_HDL_C	11	61570783	rs174547	C	T	FADS1	0	-0.0770594	1.53957e-07	-0.078313	1.33146e-10	0.30481	7	1.18649e-05	1.18649e-05
XL_HDL_C	11	61571478	rs174550	C	T	FADS1	0	-0.0774413	1.32365e-07	-0.0787379	1.04902e-10	0.304622	7	1.18095e-05	1.18095e-05
XL_HDL_C	15	58679668	rs7350789	A	G	LIPC	44507	0.0584452	7.00168e-05	0.0665491	1.98369e-10	0.482301	7	8.6816e-06	1.19815e-07
XL_HDL_C	15	58683366	rs1532085	A	G	LIPC	40809	0.0581008	7.90833e-05	0.0672107	2.80683e-10	0.465077	6	4.19324e-06	9.40428e-08
XL_HDL_C	16	56991363	rs183130	T	C	CETP	4472	0.0993733	1.26142e-11	0.0873693	5.52037e-13	0.313534	7	1.27671e-11	1.50341e-13
XL_HDL_C	16	56993324	rs3764261	A	C	CETP	2511	0.0992503	1.38909e-11	0.0858447	3.10227e-14	0.39943	7	1.31948e-11	1.56093e-13
XL_HDL_C	16	57002732	rs9939224	T	G	CETP	0	-0.0932107	2.11568e-10	-0.090347	1.73668e-11	0.161289	6	1.72778e-07	7.92866e-10
XL_HDL_C	20	44534651	rs6065904	A	G	PLTP	0	-0.0879453	2.05719e-09	-0.0689144	1.64945e-11	0.503145	8	3.48783e-07	7.9076e-09
XL_HDL_C	20	44569930	rs6065908	T	C	PCIF1	0	-0.0789283	7.62075e-08	-0.0727511	7.79903e-10	0.345733	9	2.29047e-05	1.3303e-07
XL_HDL_C	20	44576502	rs7679	C	T	PCIF1	0	-0.0786666	8.43515e-08	-0.0725193	9.11087e-10	0.345325	10	2.29047e-05	1.3303e-07
XL_HDL_CE	11	61569830	rs174546	T	C	FADS1	0	-0.077041	1.52677e-07	-0.0770542	8.6888e-10	0.263142	6	1.02296e-05	1.02296e-05
XL_HDL_CE	11	61570783	rs174547	C	T	FADS1	0	-0.0766888	1.75485e-07	-0.0766784	1.05869e-09	0.263238	6	1.0285e-05	1.0285e-05
XL_HDL_CE	11	61571478	rs174550	C	T	FADS1	0	-0.077041	1.52677e-07	-0.0770542	8.6888e-10	0.263142	6	1.02296e-05	1.02296e-05
XL_HDL_CE	11	61597972	rs1535	G	A	FADS2	0	-0.0759094	2.33125e-07	-0.0763961	1.21672e-09	0.263187	6	9.06979e-06	9.06979e-06
XL_HDL_CE	11	61603510	rs174576	A	C	FADS2	0	-0.07643	1.91232e-07	-0.0746044	6.76289e-10	0.315396	6	1.29536e-05	1.29536e-05
XL_HDL_CE	11	61604814	rs174577	A	C	FADS2	0	-0.07643	1.91232e-07	-0.0746044	6.76289e-10	0.315396	6	1.29536e-05	1.29536e-05
XL_HDL_CE	16	56991363	rs183130	T	C	CETP	4472	0.0940023	1.48829e-10	0.0903928	1.12862e-12	0.246034	6	4.22578e-11	2.73651e-13
XL_HDL_CE	16	56993324	rs3764261	A	C	CETP	2511	0.093943	1.58272e-10	0.0903351	1.2e-12	0.24647	6	4.40877e-11	2.85516e-13
XL_HDL_CE	20	44534651	rs6065904	A	G	PLTP	0	-0.0877084	2.25503e-09	-0.071873	3.60604e-10	0.382394	6	1.51152e-07	4.36066e-09
XL_HDL_CE	20	44545048	rs4810479	C	T	PLTP	4044	-0.0753919	2.82029e-07	-0.0714115	5.91955e-10	0.375976	8	9.65655e-06	1.03234e-09
XL_HDL_CE	20	44569930	rs6065908	T	C	PCIF1	0	-0.0789499	7.51024e-08	-0.0780404	9.64259e-11	0.320564	8	6.61523e-06	3.56418e-08
XL_HDL_CE	20	44576502	rs7679	C	T	PCIF1	0	-0.0786762	8.35393e-08	-0.0779528	1.03122e-10	0.320164	8	6.61523e-06	3.56418e-08
XL_HDL_CE	16	57002732	rs9939224	T	G	CETP	0	-0.0896348	1.00108e-09	-0.0748409	6.67807e-09	0.22425	6	6.30421e-07	3.27205e-09
XL_HDL_FC	1	55521109	rs693668	G	A	PCSK9	0	-0.0692657	2.49668e-06	-0.074948	6.13421e-10	0.317404	8	0.0227161	0.00853109
XL_HDL_FC	15	58683366	rs1532085	A	G	LIPC	40809	0.0555624	0.000165048	0.0620621	2.65703e-11	0.589423	8	1.92879e-06	6.85043e-09
XL_HDL_FC	16	56991363	rs183130	T	C	CETP	4472	0.0986509	1.9352e-11	0.0961749	5.15774e-15	0.294716	4	2.69784e-12	3.30707e-13
XL_HDL_FC	16	56993324	rs3764261	A	C	CETP	2511	0.0983852	2.2703e-11	0.0958285	6.7374e-15	0.294846	4	2.7187e-12	1.14476e-13
XL_HDL_FC	16	56995236	rs1800775	A	C	CETP	599	0.0736535	5.59347e-07	0.0820563	1.39145e-11	0.313441	6	2.47207e-07	1.34378e-11
XL_HDL_FC	16	56997233	rs1864163	A	G	CETP	0	-0.0759419	2.47013e-07	-0.0781214	1.76261e-11	0.369567	6	1.15482e-05	5.70126e-06
XL_HDL_FC	16	57002732	rs9939224	T	G	CETP	0	-0.0926823	2.88796e-10	-0.0879331	3.76071e-13	0.316288	7	1.38687e-08	3.67124e-09
XL_HDL_FC	16	57007451	rs289714	G	A	CETP	0	-0.0669887	5.30699e-06	-0.0792366	2.42345e-11	0.344018	6	0.000180222	4.90894e-07
XL_HDL_FC	20	44534651	rs6065904	A	G	PLTP	0	-0.0807036	4.07336e-08	-0.0612723	2.4538e-12	0.635525	13	3.92257e-06	3.92257e-06
XL_HDL_FC	20	44545048	rs4810479	C	T	PLTP	4044	-0.0672095	4.95211e-06	-0.0584619	1.16391e-10	0.610001	13	5.04701e-05	2.03637e-06
XL_HDL_TG	15	58478950	rs2077737	C	T	AQP9	839	0.0802764	1.5417e-10	0.0729016	5.64337e-10	0.121619	8	5.8459e-07	6.79151e-07
XL_HDL_TG	15	58672134	rs12908474	C	T	LIPC	52041	0.136885	4.0743e-28	0.1369	2.72214e-28	0.00746503	4	6.5755e-15	8.04099e-21
XL_HDL_TG	15	58674695	rs4775041	C	G	LIPC	49480	0.164097	1.00214e-39	0.160291	4.01494e-42	0.100303	5	6.43466e-23	4.17814e-34
XL_HDL_TG	15	58679668	rs7350789	A	G	LIPC	44507	0.165061	2.65017e-40	0.163116	9.49774e-44	0.100912	6	3.477e-26	3.68133e-33
XL_HDL_TG	15	58683227	rs12185071	T	C	LIPC	40948	0.111477	4.03529e-19	0.109384	1.37605e-20	0.109784	7	2.56743e-15	1.21814e-18
XL_HDL_TG	15	58683366	rs1532085	A	G	LIPC	40809	0.169355	2.8995e-42	0.169468	3.56805e-47	0.10377	6	7.30999e-28	2.18645e-38
XL_HDL_TG	15	58683410	rs12185072	T	C	LIPC	40765	0.109763	1.33784e-18	0.10995	8.41882e-21	0.109335	6	1.05552e-15	1.29617e-21
XL_HDL_TG	15	58683697	rs16940167	C	T	LIPC	40478	0.110958	5.44549e-19	0.110475	5.20185e-21	0.109844	7	7.45007e-16	1.00291e-21
XL_HDL_TG	15	58685631	rs7497636	T	C	LIPC	38544	0.106698	1.14232e-17	0.106247	1.55422e-19	0.109594	7	4.94425e-15	5.32141e-17
XL_HDL_TG	15	58686939	rs261301	T	C	LIPC	37236	0.106629	1.19991e-17	0.10564	2.47516e-19	0.109567	6	5.41144e-15	6.70635e-17
XL_HDL_TG	15	58687880	rs493258	C	T	LIPC	36295	-0.139373	4.24897e-29	-0.139163	4.18162e-29	0.00427866	3	1.85066e-19	5.95314e-24
XL_HDL_TG	15	58689187	rs11855284	C	T	LIPC	34988	0.0873393	3.24607e-12	0.0794592	1.70614e-11	0.113261	8	9.61923e-08	2.18047e-08
XL_HDL_TG	15	58690738	rs17821298	A	C	LIPC	33437	0.074099	2.92906e-09	0.075108	1.43244e-10	0.117967	6	1.06722e-11	2.50451e-15
XL_HDL_TG	15	58690754	rs415799	A	G	LIPC	33421	-0.124147	2.1798e-23	-0.122427	1.11045e-25	0.119668	9	9.76437e-18	1.24851e-20
XL_HDL_TG	15	58695337	rs16940213	T	C	LIPC	28838	0.0936317	6.14426e-14	0.0919612	5.28617e-15	0.109428	5	6.35838e-14	1.60091e-16
XL_HDL_TG	15	58710627	rs11071380	A	C	LIPC	13548	-0.12607	4.48904e-24	-0.126093	3.32614e-24	0.00613898	2	5.20367e-16	1.15116e-21
XL_HDL_TG	15	58712203	rs11857380	G	T	LIPC	11972	0.0888546	1.06661e-12	0.0893719	6.89163e-13	0.00575117	1	1.19062e-06	4.18684e-09
XL_HDL_TG	15	58719741	rs11635491	A	G	LIPC	4434	0.0918084	1.84035e-13	0.0919218	1.57846e-13	0.00374968	1	4.00079e-13	2.90306e-16
XL_HDL_TG	15	58723675	rs1800588	T	C	LIPC	500	0.145044	1.99512e-31	0.144294	6.98353e-32	0.0253038	2	6.24921e-23	6.24921e-23
XL_HDL_TG	15	58724524	rs6494005	G	A	LIPC	0	-0.0803562	1.2154e-10	-0.0787063	6.45077e-11	0.0693259	6	5.6236e-12	8.7371e-15
XL_HDL_TG	15	58725839	rs633695	G	A	LIPC	0	0.117838	3.15592e-21	0.11781	2.80393e-21	0.00374903	1	4.57614e-18	1.17166e-23
XL_HDL_TG	15	58727325	rs261332	A	G	LIPC	0	0.116627	2.33852e-20	0.117227	1.07293e-22	0.0994982	5	2.02975e-15	5.03756e-20
XL_HDL_TG	15	58730498	rs588136	C	T	LIPC	0	0.139426	3.87275e-29	0.135783	1.63903e-30	0.0950207	5	3.87774e-22	2.89445e-26
XL_HDL_TG	15	58737341	rs473224	T	G	LIPC	0	0.109891	1.19562e-18	0.110171	1.69479e-20	0.0913818	5	2.59521e-11	1.14798e-14
XL_HDL_TG	15	58740094	rs573922	C	T	LIPC	0	0.115655	1.70933e-20	0.114697	4.46798e-22	0.0909339	5	5.33759e-14	2.9145e-18
L_HDL_P	8	19819536	rs327	G	T	LPL	0	0.0664933	8.80265e-08	0.0688771	3.97038e-10	0.20836	4	5.97016e-07	8.80154e-08
L_HDL_P	11	47529947	rs7124681	A	C	CELF1	0	-0.0838374	1.43347e-11	-0.0792113	4.8053e-11	0.0595199	5	0.00351779	0.104475
L_HDL_P	11	47539697	rs4752845	C	T	CELF1	0	-0.0890151	7.35911e-13	-0.0848068	2.59456e-13	0.125347	6	0.000879632	0.112483
L_HDL_P	11	47583121	rs12798346	T	C	PTPMT1	3861	-0.0890013	7.46581e-13	-0.0849288	2.40053e-13	0.125492	6	0.000707572	0.137943
L_HDL_P	11	47648042	rs4752856	A	G	MTCH2	0	-0.0884831	9.98591e-13	-0.0843338	3.48335e-13	0.125369	6	0.00081883	0.106753
L_HDL_P	11	47663049	rs10838738	G	A	MTCH2	0	-0.0884602	1.02141e-12	-0.0843014	3.57184e-13	0.125521	6	0.000827676	0.114142
L_HDL_P	11	47807774	rs2290850	C	T	NUP160	0	-0.0824994	3.05648e-11	-0.080752	3.12077e-12	0.127002	6	0.00246313	0.153916
L_HDL_P	11	116660686	rs2266788	G	A	APOA5	0	-0.0431706	0.000522562	-0.0475302	6.10265e-10	0.596922	2	8.39453e-05	8.39453e-05
L_HDL_P	11	116662579	rs651821	C	T	APOA5	0	-0.0413397	0.000893888	-0.0435438	1.02938e-09	0.64764	3	9.82945e-05	9.82945e-05
L_HDL_P	15	58456850	rs12441883	A	G	AQP9	0	0.0717221	7.9088e-09	0.0781755	3.4616e-16	0.390714	5	2.5068e-05	6.09029e-10
L_HDL_P	15	58478950	rs2077737	C	T	AQP9	839	0.0634053	3.73554e-07	0.0476489	3.3968e-13	0.699843	10	0.00143894	0.00517399
L_HDL_P	15	58666679	rs185481	T	C	LIPC	57496	-0.0526384	2.2902e-05	-0.0487373	3.95505e-12	0.657366	10	0.00146118	1.33271e-05
L_HDL_P	15	58672134	rs12908474	C	T	LIPC	52041	0.0790438	2.01493e-10	0.0890696	6.02564e-29	0.565501	6	5.25475e-10	1.13809e-25
L_HDL_P	15	58674695	rs4775041	C	G	LIPC	49480	0.11233	1.53659e-19	0.114749	1.55666e-46	0.560357	6	8.59617e-14	4.68868e-22
L_HDL_P	15	58679668	rs7350789	A	G	LIPC	44507	0.112196	1.49804e-19	0.117967	2.11105e-42	0.493347	5	3.12919e-12	7.69424e-36
L_HDL_P	15	58683227	rs12185071	T	C	LIPC	40948	0.0769672	5.96367e-10	0.0735749	1.94179e-22	0.608177	7	7.65677e-07	4.30371e-15
L_HDL_P	15	58683366	rs1532085	A	G	LIPC	40809	0.120991	1.91778e-22	0.11361	4.72502e-50	0.597268	5	3.58452e-14	3.58452e-14
L_HDL_P	15	58683410	rs12185072	T	C	LIPC	40765	0.0855814	5.55827e-12	0.0748304	3.6723e-23	0.607967	7	1.01089e-07	4.616e-17
L_HDL_P	15	58683697	rs16940167	C	T	LIPC	40478	0.0845158	9.86512e-12	0.074458	5.56611e-23	0.607839	6	9.29436e-08	3.59773e-17
L_HDL_P	15	58685631	rs7497636	T	C	LIPC	38544	0.0759214	9.73138e-10	0.0692504	4.55272e-20	0.607714	6	5.27363e-07	2.22214e-14
L_HDL_P	15	58686939	rs261301	T	C	LIPC	37236	0.0752692	1.35482e-09	0.0688491	7.36406e-20	0.607896	6	5.46245e-07	3.20232e-14
L_HDL_P	15	58687880	rs493258	C	T	LIPC	36295	-0.0942442	3.24934e-14	-0.0893468	9.45125e-32	0.60069	7	6.8787e-13	4.30016e-18
L_HDL_P	15	58689187	rs11855284	C	T	LIPC	34988	0.0666366	9.42436e-08	0.0590029	3.10868e-15	0.618845	6	9.37244e-06	1.58685e-08
L_HDL_P	15	58690738	rs17821298	A	C	LIPC	33437	0.0641069	2.45908e-07	0.0428627	5.53043e-11	0.698373	9	4.18655e-06	2.33183e-12
L_HDL_P	15	58690754	rs415799	A	G	LIPC	33421	-0.0861529	4.01575e-12	-0.0842604	6.23062e-21	0.45978	3	1.48215e-11	1.50197e-27
L_HDL_P	15	58695337	rs16940213	T	C	LIPC	28838	0.0715825	8.2509e-09	0.061147	1.12231e-16	0.624722	7	1.56837e-07	2.62873e-14
L_HDL_P	15	58699937	rs13329672	T	C	LIPC	24238	0.0536662	1.59456e-05	0.0550544	2.50086e-11	0.540372	6	0.000116803	4.57011e-11
L_HDL_P	15	58710627	rs11071380	A	C	LIPC	13548	-0.0841204	1.26712e-11	-0.0840578	1.84447e-22	0.499294	6	1.38952e-11	2.24654e-18
L_HDL_P	15	58719741	rs11635491	A	G	LIPC	4434	0.0842809	1.125e-11	0.0745173	5.53843e-26	0.651045	6	1.57735e-10	8.17329e-16
L_HDL_P	15	58723675	rs1800588	T	C	LIPC	500	0.120862	1.80088e-22	0.118458	1.80487e-42	0.489574	5	2.40937e-16	7.16254e-36
L_HDL_P	15	58724524	rs6494005	G	A	LIPC	0	-0.0644261	2.16012e-07	-0.0647066	1.58334e-18	0.624881	4	3.58936e-07	2.95377e-10
L_HDL_P	15	58725839	rs633695	G	A	LIPC	0	0.102028	1.94474e-16	0.0826699	1.03822e-25	0.574781	5	3.62848e-14	1.24988e-16
L_HDL_P	15	58727325	rs261332	A	G	LIPC	0	0.0946008	5.09176e-14	0.0786849	3.60798e-30	0.674014	6	1.71323e-10	1.71323e-10
L_HDL_P	15	58730498	rs588136	C	T	LIPC	0	0.116088	7.75413e-21	0.0999925	2.34267e-45	0.648776	5	7.26509e-15	9.68143e-33
L_HDL_P	15	58737341	rs473224	T	G	LIPC	0	0.0907129	2.70008e-13	0.0839077	3.2601e-29	0.613018	4	2.14324e-07	3.66334e-18
L_HDL_P	15	58738760	rs17269264	A	G	LIPC	0	-0.0551312	9.14155e-06	-0.0527293	1.09217e-12	0.62224	7	2.57978e-06	1.08121e-14
L_HDL_P	15	58740094	rs573922	C	T	LIPC	0	0.0983059	2.37793e-15	0.0884151	2.62751e-32	0.613926	5	5.37293e-07	2.52933e-21
L_HDL_P	15	58743709	rs8041059	T	C	LIPC	0	-0.0529427	2.04839e-05	-0.0556485	8.55544e-14	0.61713	6	0.000166262	2.31973e-10
L_HDL_P	15	59304635	rs8028764	T	C	RNF111	0	0.061647	6.95762e-07	0.0595005	8.49834e-10	0.377034	4	4.36649e-05	0.000123933
L_HDL_P	15	59353863	rs16940987	A	C	RNF111	0	0.0519178	2.95006e-05	0.0480854	5.60778e-11	0.628456	6	0.0281202	0.00155112
L_HDL_P	15	59453384	rs2306791	C	T	MYO1E	0	0.0515627	3.38975e-05	0.0440358	8.58051e-12	0.705732	9	0.00271166	0.00471712
L_HDL_P	15	59458663	rs12442723	C	T	MYO1E	0	0.0557404	7.2672e-06	0.0471743	2.18997e-11	0.654995	9	0.0163975	0.000719047
L_HDL_P	15	59476088	rs11632157	A	C	MYO1E	0	0.0555778	7.8817e-06	0.0502988	1.94788e-12	0.646954	10	0.00160343	1.49105e-07
L_HDL_P	15	59505191	rs7165001	T	C	MYO1E	0	0.0544274	1.18796e-05	0.0513062	3.1668e-12	0.626336	6	0.00148375	1.95742e-06
L_HDL_P	16	56991363	rs183130	T	C	CETP	4472	0.110752	4.39818e-19	0.110752	4.39818e-19	0	0	7.69362e-13	3.47605e-14
L_HDL_P	16	56993324	rs3764261	A	C	CETP	2511	0.110567	5.27908e-19	0.110567	5.27908e-19	0	0	8.2974e-13	3.805e-14
L_HDL_P	16	56995236	rs1800775	A	C	CETP	599	0.0756968	1.10629e-09	0.0737714	4.79803e-11	0.178938	2	6.07955e-07	6.07955e-07
L_HDL_P	16	56997233	rs1864163	A	G	CETP	0	-0.0827224	2.79534e-11	-0.0826742	6.33016e-14	0.20595	2	5.1926e-07	5.1926e-07
L_HDL_P	16	57002732	rs9939224	T	G	CETP	0	-0.0902874	3.50416e-13	-0.0869097	2.77678e-16	0.25906	3	3.08707e-09	3.08707e-09
L_HDL_P	16	57004889	rs7205804	A	G	CETP	0	0.0887104	8.88052e-13	0.0887104	8.88052e-13	0	0	6.15834e-07	2.60205e-07
L_HDL_P	16	57007451	rs289714	G	A	CETP	0	-0.0788657	2.12023e-10	-0.0773019	3.73933e-13	0.257626	7	1.6322e-07	6.30605e-09
L_HDL_P	20	44547068	rs17447545	G	A	PLTP	6064	-0.0627743	4.40098e-07	-0.064415	4.9605e-10	0.296692	7	0.000451091	5.32497e-06
L_HDL_P	20	44569930	rs6065908	T	C	PCIF1	0	-0.0669229	7.25612e-08	-0.0684251	3.92906e-11	0.296685	7	0.00102629	1.00817e-06
L_HDL_P	20	44576502	rs7679	C	T	PCIF1	0	-0.0667518	7.82818e-08	-0.0682409	4.42218e-11	0.296729	7	0.00102629	1.00817e-06
L_HDL_L	15	58378185	rs7170471	A	G	LOC283665	13281	0.0547062	0.000203246	0.0538281	6.378e-10	0.637417	4	0.0237036	0.0237036
L_HDL_L	15	58384199	rs12911981	C	T	LOC283665	19295	0.0582899	7.54187e-05	0.0551051	2.49149e-10	0.637417	4	0.0242934	0.0242934
L_HDL_L	15	58478950	rs2077737	C	T	AQP9	839	0.0572356	0.000109407	0.0448365	4.56417e-12	0.792572	8	0.00923782	0.00923782
L_HDL_L	15	58672134	rs12908474	C	T	LIPC	52041	0.0695739	2.32912e-06	0.0743589	1.87142e-19	0.673262	8	1.49456e-05	1.98655e-15
L_HDL_L	15	58674695	rs4775041	C	G	LIPC	49480	0.10502	9.76254e-13	0.100943	2.00195e-29	0.615938	6	2.56074e-07	9.6977e-14
L_HDL_L	15	58679668	rs7350789	A	G	LIPC	44507	0.108462	1.59386e-13	0.110197	1.75891e-34	0.610146	4	1.19024e-06	1.19024e-06
L_HDL_L	15	58683227	rs12185071	T	C	LIPC	40948	0.0791677	7.53726e-08	0.0770852	1.52715e-17	0.610221	6	0.00278829	0.00278829
L_HDL_L	15	58683366	rs1532085	A	G	LIPC	40809	0.116555	2.34669e-15	0.114003	1.06101e-36	0.610149	5	1.19741e-07	1.19741e-07
L_HDL_L	15	58683410	rs12185072	T	C	LIPC	40765	0.0902726	8.43019e-10	0.0869296	8.37461e-13	0.312019	3	0.000687759	0.000687759
L_HDL_L	15	58683697	rs16940167	C	T	LIPC	40478	0.0886851	1.62933e-09	0.0877496	7.17346e-13	0.302492	3	0.00071439	0.00071439
L_HDL_L	15	58685631	rs7497636	T	C	LIPC	38544	0.0815288	2.96931e-08	0.0771675	1.29935e-17	0.610101	5	0.00342036	5.67819e-05
L_HDL_L	15	58686939	rs261301	T	C	LIPC	37236	0.0805905	4.28018e-08	0.0765607	2.28448e-17	0.610412	5	0.00349676	0.00349676
L_HDL_L	15	58687880	rs493258	C	T	LIPC	36295	-0.0857796	5.63534e-09	-0.0851124	1.7941e-25	0.677835	6	7.69963e-07	7.81956e-11
L_HDL_L	15	58690754	rs415799	A	G	LIPC	33421	-0.0805423	4.45687e-08	-0.0775548	7.37489e-21	0.669295	6	2.72886e-06	2.72886e-06
L_HDL_L	15	58695337	rs16940213	T	C	LIPC	28838	0.0739019	5.10046e-07	0.068958	1.49009e-14	0.616274	6	0.00169524	0.00169524
L_HDL_L	15	58710627	rs11071380	A	C	LIPC	13548	-0.0805186	4.46678e-08	-0.0834352	1.53914e-24	0.678079	8	3.13098e-05	4.85243e-19
L_HDL_L	15	58719741	rs11635491	A	G	LIPC	4434	0.0817098	2.80956e-08	0.0632098	3.96568e-25	0.811209	6	4.52127e-05	2.50245e-10
L_HDL_L	15	58720431	rs4774297	C	A	LIPC	3744	0.035754	0.0152135	0.0382811	2.22261e-10	0.816109	6	0.0468731	0.00211347
L_HDL_L	15	58723675	rs1800588	T	C	LIPC	500	0.124491	2.21554e-17	0.124863	1.12241e-22	0.241146	4	1.05752e-10	1.05752e-10
L_HDL_L	15	58724524	rs6494005	G	A	LIPC	0	-0.0605198	3.96467e-05	-0.0653622	2.01683e-20	0.754317	4	0.000642954	3.32054e-11
L_HDL_L	15	58725839	rs633695	G	A	LIPC	0	0.0995489	1.28135e-11	0.0995532	4.24387e-14	0.192724	2	5.90992e-08	8.99285e-16
L_HDL_L	15	58727325	rs261332	A	G	LIPC	0	0.100209	1.66405e-11	0.0806575	8.03393e-35	0.789865	5	2.90752e-08	2.14097e-11
L_HDL_L	15	58730498	rs588136	C	T	LIPC	0	0.119762	3.53155e-16	0.119762	3.53155e-16	0	0	4.46413e-10	4.6057e-13
L_HDL_L	15	58737341	rs473224	T	G	LIPC	0	0.0945419	1.27535e-10	0.0893281	8.02565e-25	0.637058	3	1.58833e-05	2.03774e-09
L_HDL_L	15	58738760	rs17269264	A	G	LIPC	0	-0.0517237	0.000443249	-0.0578186	5.08013e-12	0.663504	6	0.00137959	0.00137959
L_HDL_L	15	58740094	rs573922	C	T	LIPC	0	0.100684	7.534e-12	0.0970136	3.75371e-14	0.236073	3	0.000510331	2.69377e-11
L_HDL_L	15	58743709	rs8041059	T	C	LIPC	0	-0.0514883	0.000471913	-0.048095	5.48373e-11	0.737735	5	0.00838983	0.00838983
L_HDL_L	15	59458663	rs12442723	C	T	MYO1E	0	0.0453279	0.00208453	0.0423661	9.86866e-10	0.763189	5	0.0986647	9.32171e-05
L_HDL_L	15	59505191	rs7165001	T	C	MYO1E	0	0.0465083	0.00158696	0.0467684	1.70689e-10	0.738033	6	0.0321453	0.000158371
L_HDL_L	16	56991363	rs183130	T	C	CETP	4472	0.120223	2.69625e-16	0.120223	2.69625e-16	0	0	2.42395e-10	2.42395e-10
L_HDL_L	16	56993324	rs3764261	A	C	CETP	2511	0.119908	3.38619e-16	0.119908	3.38619e-16	0	0	2.61169e-10	2.61169e-10
L_HDL_L	16	56995236	rs1800775	A	C	CETP	599	0.0867154	3.77143e-09	0.0863385	5.73054e-12	0.269055	3	2.92627e-06	5.5805e-07
L_HDL_L	16	56997233	rs1864163	A	G	CETP	0	-0.102423	3.25915e-12	-0.0958117	2.06025e-14	0.269375	4	0.00013654	4.29561e-06
L_HDL_L	16	57002732	rs9939224	T	G	CETP	0	-0.103267	2.11899e-12	-0.090917	3.93068e-13	0.269769	4	3.19453e-07	3.19453e-07
L_HDL_L	16	57004889	rs7205804	A	G	CETP	0	0.102834	2.58133e-12	0.0991606	1.39033e-18	0.404297	6	3.05794e-06	1.31203e-07
L_HDL_PL	2	27730940	rs1260326	T	C	GCKR	0	-0.0470019	0.000154166	-0.0448067	5.92264e-10	0.636653	6	0.185646	0.0464126
L_HDL_PL	8	19819536	rs327	G	T	LPL	0	0.0714074	8.90213e-09	0.0640513	6.70266e-10	0.29255	7	3.26735e-07	2.64366e-08
L_HDL_PL	11	47529947	rs7124681	A	C	CELF1	0	-0.0856147	5.08272e-12	-0.0803819	2.62621e-12	0.139105	6	0.00397649	0.11311
L_HDL_PL	11	47539697	rs4752845	C	T	CELF1	0	-0.0901606	3.57976e-13	-0.0863776	5.46356e-14	0.139067	6	0.000979517	0.163757
L_HDL_PL	11	47583121	rs12798346	T	C	PTPMT1	3861	-0.090096	3.74812e-13	-0.0760094	6.60247e-13	0.265754	7	0.000799553	0.141717
L_HDL_PL	11	47648042	rs4752856	A	G	MTCH2	0	-0.0896632	4.77803e-13	-0.075675	8.28792e-13	0.265433	7	0.000905013	0.155424
L_HDL_PL	11	47663049	rs10838738	G	A	MTCH2	0	-0.0896061	4.99076e-13	-0.0858284	7.84194e-14	0.139224	6	0.000916922	0.160382
L_HDL_PL	11	47807774	rs2290850	C	T	NUP160	0	-0.0836425	1.57172e-11	-0.0727592	3.36283e-11	0.21256	7	0.00260617	0.196371
L_HDL_PL	11	116660686	rs2266788	G	A	APOA5	0	-0.040751	0.00105033	-0.045296	8.45052e-10	0.623681	2	0.00014768	0.00014768
L_HDL_PL	11	116662579	rs651821	C	T	APOA5	0	-0.0396203	0.00144269	-0.045628	5.60752e-10	0.625935	3	0.000181785	0.000181785
L_HDL_PL	15	58478950	rs2077737	C	T	AQP9	839	0.0597084	1.67938e-06	0.0440825	1.44969e-11	0.700207	9	0.0039479	0.0039479
L_HDL_PL	15	58498259	rs12593703	T	C	AQP9	20148	0.0667438	7.5733e-08	0.0673182	5.3195e-12	0.367962	6	0.000144369	3.34975e-05
L_HDL_PL	15	58504678	rs1663253	C	T	AQP9	26567	0.0596194	1.57195e-06	0.0634375	1.03088e-09	0.289815	7	0.000775113	0.000125726
L_HDL_PL	15	58666679	rs185481	T	C	LIPC	57496	-0.0507462	4.40648e-05	-0.0420893	2.62943e-10	0.687174	12	0.00234107	2.28117e-06
L_HDL_PL	15	58672134	rs12908474	C	T	LIPC	52041	0.0743027	2.20455e-09	0.0828848	3.45162e-27	0.594083	6	3.47654e-09	1.32462e-23
L_HDL_PL	15	58674695	rs4775041	C	G	LIPC	49480	0.107353	5.36501e-18	0.108924	1.11426e-43	0.574644	7	1.70516e-12	2.76814e-18
L_HDL_PL	15	58679668	rs7350789	A	G	LIPC	44507	0.106175	1.10138e-17	0.098793	1.02023e-42	0.635999	8	8.11958e-11	4.62449e-26
L_HDL_PL	15	58683227	rs12185071	T	C	LIPC	40948	0.0741014	2.4536e-09	0.0704018	5.71006e-20	0.593418	6	3.45053e-06	6.21112e-15
L_HDL_PL	15	58683366	rs1532085	A	G	LIPC	40809	0.114421	2.97612e-20	0.106351	1.36504e-48	0.631629	8	1.49959e-12	1.53812e-34
L_HDL_PL	15	58683410	rs12185072	T	C	LIPC	40765	0.0822453	3.45435e-11	0.0673182	2.07356e-19	0.614776	7	6.55061e-07	3.31863e-15
L_HDL_PL	15	58683697	rs16940167	C	T	LIPC	40478	0.0813114	5.59568e-11	0.0713925	8.01574e-21	0.598889	7	6.0434e-07	3.48759e-15
L_HDL_PL	15	58685631	rs7497636	T	C	LIPC	38544	0.0728336	4.39262e-09	0.0667774	7.53766e-18	0.586494	5	2.39145e-06	3.30168e-14
L_HDL_PL	15	58686939	rs261301	T	C	LIPC	37236	0.0723943	5.44812e-09	0.0612207	3.37715e-16	0.611649	6	2.40886e-06	4.10312e-14
L_HDL_PL	15	58687880	rs493258	C	T	LIPC	36295	-0.0887535	8.72558e-13	-0.0890019	3.46622e-31	0.595005	7	1.45814e-11	3.53992e-14
L_HDL_PL	15	58689187	rs11855284	C	T	LIPC	34988	0.0639842	2.9268e-07	0.0671854	8.0754e-20	0.627082	8	3.42314e-05	7.84086e-08
L_HDL_PL	15	58690738	rs17821298	A	C	LIPC	33437	0.0616236	6.90076e-07	0.0445334	7.40832e-11	0.671894	9	1.37095e-05	1.37095e-05
L_HDL_PL	15	58690754	rs415799	A	G	LIPC	33421	-0.0800774	1.11526e-10	-0.0775432	1.95025e-26	0.630172	7	1.82071e-10	7.14532e-25
L_HDL_PL	15	58695337	rs16940213	T	C	LIPC	28838	0.0690822	2.61413e-08	0.0609438	1.18711e-16	0.625471	8	7.46961e-07	7.46961e-07
L_HDL_PL	15	58699937	rs13329672	T	C	LIPC	24238	0.0515406	3.36843e-05	0.0570677	6.10733e-15	0.62974	10	0.000236766	6.56147e-12
L_HDL_PL	15	58710627	rs11071380	A	C	LIPC	13548	-0.0788943	2.0874e-10	-0.0724138	1.21953e-20	0.585377	7	2.1033e-10	2.49523e-18
L_HDL_PL	15	58719741	rs11635491	A	G	LIPC	4434	0.0833722	1.80558e-11	0.0815871	7.57924e-22	0.511148	8	7.5702e-10	1.99481e-14
L_HDL_PL	15	58720431	rs4774297	C	A	LIPC	3744	0.0440272	0.000392806	0.0442104	1.32898e-10	0.667939	8	0.000343559	7.63996e-12
L_HDL_PL	15	58723675	rs1800588	T	C	LIPC	500	0.11712	3.2241e-21	0.116549	8.61288e-43	0.507364	6	7.20101e-15	3.47241e-26
L_HDL_PL	15	58724524	rs6494005	G	A	LIPC	0	-0.06155	7.17124e-07	-0.0630311	2.86775e-18	0.636225	7	2.06598e-06	1.83988e-08
L_HDL_PL	15	58725839	rs633695	G	A	LIPC	0	0.0981754	2.39619e-15	0.0801285	3.96852e-24	0.571485	6	5.33681e-13	8.92347e-16
L_HDL_PL	15	58727325	rs261332	A	G	LIPC	0	0.0918125	2.64453e-13	0.0889194	2.51084e-24	0.496329	4	9.85728e-10	1.71255e-21
L_HDL_PL	15	58730498	rs588136	C	T	LIPC	0	0.112085	1.50445e-19	0.101441	1.26816e-48	0.660672	7	1.0778e-13	6.31576e-25
L_HDL_PL	15	58737341	rs473224	T	G	LIPC	0	0.0887842	8.20038e-13	0.0822992	4.86351e-27	0.596254	4	1.13047e-06	5.59497e-16
L_HDL_PL	15	58738760	rs17269264	A	G	LIPC	0	-0.0533654	1.72849e-05	-0.0535932	1.13127e-12	0.608918	7	1.44454e-05	2.67237e-09
L_HDL_PL	15	58740094	rs573922	C	T	LIPC	0	0.0958183	1.12684e-14	0.0862438	1.03127e-30	0.611404	6	3.20953e-06	6.58119e-17
L_HDL_PL	15	58743709	rs8041059	T	C	LIPC	0	-0.0515984	3.26339e-05	-0.0463448	4.46706e-11	0.655198	9	0.000414741	8.96003e-11
L_HDL_PL	15	59453384	rs2306791	C	T	MYO1E	0	0.0504714	4.89359e-05	0.0487049	1.37376e-12	0.668831	8	0.00578654	0.00199278
L_HDL_PL	15	59458663	rs12442723	C	T	MYO1E	0	0.0557745	7.06499e-06	0.0538696	1.64822e-10	0.519302	3	0.0342306	0.0342306
L_HDL_PL	15	59476088	rs11632157	A	C	MYO1E	0	0.0557832	7.18391e-06	0.0547617	1.89731e-11	0.548881	6	0.00334521	8.12478e-08
L_HDL_PL	15	59498881	rs11852359	T	G	MYO1E	0	0.0457669	0.000230529	0.0393839	1.24315e-09	0.702072	9	0.0787791	0.0787791
L_HDL_PL	16	56991363	rs183130	T	C	CETP	4472	0.109802	8.30184e-19	0.110832	3.82691e-21	0.0995193	3	2.53936e-12	2.53936e-12
L_HDL_PL	16	56993324	rs3764261	A	C	CETP	2511	0.109606	1.00366e-18	0.110669	4.64098e-21	0.0993855	3	2.75313e-12	2.75313e-12
L_HDL_PL	16	56995236	rs1800775	A	C	CETP	599	0.0744367	2.02333e-09	0.0766871	1.41471e-10	0.0708385	3	6.79661e-07	6.79661e-07
L_HDL_PL	16	56997233	rs1864163	A	G	CETP	0	-0.0811797	6.26501e-11	-0.0829834	3.99072e-12	0.0702002	2	4.90734e-07	4.90734e-07
L_HDL_PL	16	57002732	rs9939224	T	G	CETP	0	-0.0907761	2.51226e-13	-0.0888373	3.49023e-14	0.103989	3	5.51289e-09	5.51289e-09
L_HDL_PL	16	57004889	rs7205804	A	G	CETP	0	0.0869933	2.33063e-12	0.0674566	2.41779e-15	0.510383	8	1.474e-06	2.2817e-06
L_HDL_PL	16	57007451	rs289714	G	A	CETP	0	-0.0805578	8.36735e-11	-0.0781604	7.82771e-12	0.147127	3	1.77485e-07	2.36892e-12
L_HDL_PL	20	44534651	rs6065904	A	G	PLTP	0	-0.0711009	1.01411e-08	-0.0647388	4.11203e-10	0.294236	6	9.74287e-06	2.85772e-06
L_HDL_PL	20	44547068	rs17447545	G	A	PLTP	6064	-0.0617181	6.72256e-07	-0.0579291	1.68769e-10	0.450487	7	0.00214322	0.00214322
L_HDL_PL	20	44569930	rs6065908	T	C	PCIF1	0	-0.0654766	1.35001e-07	-0.063201	3.94002e-12	0.445914	6	0.0054439	0.00356869
L_HDL_PL	20	44576502	rs7679	C	T	PCIF1	0	-0.0653013	1.4573e-07	-0.0631766	4.06405e-12	0.445677	6	0.0054439	0.00356869
L_HDL_C	15	58672134	rs12908474	C	T	LIPC	52041	0.0612222	3.2758e-05	0.0574955	1.04933e-18	0.789443	7	4.56285e-05	2.9746e-10
L_HDL_C	15	58674695	rs4775041	C	G	LIPC	49480	0.0937843	1.95175e-10	0.0959077	8.8928e-27	0.616468	2	1.51911e-06	4.79852e-13
L_HDL_C	15	58679668	rs7350789	A	G	LIPC	44507	0.097283	3.77226e-11	0.100589	1.64112e-29	0.618299	4	4.53378e-06	2.88665e-09
L_HDL_C	15	58683227	rs12185071	T	C	LIPC	40948	0.0706671	1.60599e-06	0.0673518	2.67271e-14	0.627192	4	0.00737398	1.03454e-05
L_HDL_C	15	58683366	rs1532085	A	G	LIPC	40809	0.104795	1.1146e-12	0.101145	5.27602e-32	0.64511	5	5.06933e-07	2.65669e-14
L_HDL_C	15	58683410	rs12185072	T	C	LIPC	40765	0.081266	3.37614e-08	0.0668398	1.61158e-17	0.702554	5	0.00186092	0.00186092
L_HDL_C	15	58683697	rs16940167	C	T	LIPC	40478	0.079535	6.47592e-08	0.0667409	1.62422e-17	0.702205	3	0.00191099	0.00191099
L_HDL_C	15	58685631	rs7497636	T	C	LIPC	38544	0.0735195	5.86307e-07	0.0599373	3.94265e-15	0.717324	4	0.00856067	5.38172e-05
L_HDL_C	15	58686939	rs261301	T	C	LIPC	37236	0.0723719	8.78021e-07	0.0598853	4.08668e-15	0.717524	4	0.00905874	2.08188e-05
L_HDL_C	15	58687880	rs493258	C	T	LIPC	36295	-0.0766543	1.95162e-07	-0.0759447	7.48524e-12	0.425491	5	2.35972e-06	1.75692e-18
L_HDL_C	15	58690738	rs17821298	A	C	LIPC	33437	0.0656258	8.26899e-06	0.0506685	6.31094e-12	0.735503	8	0.00511772	0.00511772
L_HDL_C	15	58690754	rs415799	A	G	LIPC	33421	-0.0731849	6.72869e-07	-0.0550803	2.32629e-20	0.82047	8	8.9339e-06	8.9339e-06
L_HDL_C	15	58695337	rs16940213	T	C	LIPC	28838	0.0662287	6.84335e-06	0.0629165	1.11639e-12	0.627102	4	0.00417286	6.44811e-05
L_HDL_C	15	58710627	rs11071380	A	C	LIPC	13548	-0.0721641	9.55185e-07	-0.0771136	3.0508e-19	0.645206	5	7.26577e-05	5.26008e-17
L_HDL_C	15	58719741	rs11635491	A	G	LIPC	4434	0.0728297	7.56333e-07	0.0501064	4.12645e-17	0.820678	8	0.000100258	1.12776e-11
L_HDL_C	15	58723675	rs1800588	T	C	LIPC	500	0.112067	2.39568e-14	0.111298	3.63498e-19	0.278257	5	3.51531e-10	1.01719e-17
L_HDL_C	15	58724524	rs6494005	G	A	LIPC	0	-0.0540303	0.000245253	-0.0483604	5.02636e-15	0.808718	8	0.000845325	1.16199e-09
L_HDL_C	15	58725839	rs633695	G	A	LIPC	0	0.0904417	7.90414e-10	0.0832318	2.03153e-28	0.723149	6	1.25399e-07	1.26399e-08
L_HDL_C	15	58727325	rs261332	A	G	LIPC	0	0.0906634	1.14855e-09	0.0829956	1.86793e-27	0.721773	5	5.25544e-08	6.71348e-09
L_HDL_C	15	58730498	rs588136	C	T	LIPC	0	0.107894	2.15921e-13	0.0980113	9.51295e-39	0.721735	4	1.86276e-09	1.29428e-16
L_HDL_C	15	58737341	rs473224	T	G	LIPC	0	0.0854233	6.40611e-09	0.0805302	1.01735e-26	0.723118	6	1.4712e-05	4.3097e-14
L_HDL_C	15	58738760	rs17269264	A	G	LIPC	0	-0.0454552	0.00202996	-0.0476456	4.5258e-10	0.717385	5	0.00135253	5.44536e-09
L_HDL_C	15	58740094	rs573922	C	T	LIPC	0	0.0909086	6.50717e-10	0.087659	5.48456e-12	0.248672	2	0.000697192	2.88866e-07
L_HDL_C	15	58743709	rs8041059	T	C	LIPC	0	-0.0447127	0.0024072	-0.0520415	6.27247e-12	0.721805	6	0.0111543	4.28352e-06
L_HDL_C	15	59505191	rs7165001	T	C	MYO1E	0	0.0427875	0.00367777	0.0386137	1.18494e-10	0.81857	5	0.0336832	0.0347167
L_HDL_C	16	56991363	rs183130	T	C	CETP	4472	0.124044	3.01431e-17	0.116895	2.13202e-20	0.255762	3	3.80896e-11	2.81174e-14
L_HDL_C	16	56993324	rs3764261	A	C	CETP	2511	0.123734	3.80932e-17	0.116712	2.61898e-20	0.255615	3	4.13683e-11	2.69215e-14
L_HDL_C	16	56995236	rs1800775	A	C	CETP	599	0.092878	2.73978e-10	0.092878	2.73978e-10	0	0	1.93138e-06	1.24272e-07
L_HDL_C	16	56997233	rs1864163	A	G	CETP	0	-0.108034	2.01589e-13	-0.101326	8.31897e-16	0.262775	4	0.000114729	2.18525e-07
L_HDL_C	16	57002732	rs9939224	T	G	CETP	0	-0.107662	2.38698e-13	-0.107541	2.04202e-13	0.00942076	3	1.70203e-07	4.53942e-10
L_HDL_C	16	57004889	rs7205804	A	G	CETP	0	0.108707	1.37437e-13	0.108707	1.37437e-13	0	0	1.19954e-06	2.3684e-07
L_HDL_C	16	57007451	rs289714	G	A	CETP	0	-0.0884747	1.80655e-09	-0.0908015	2.57415e-14	0.336585	3	0.000192109	2.14787e-07
L_HDL_CE	15	58378185	rs7170471	A	G	LOC283665	13281	0.0515273	0.000471602	0.0496878	1.41008e-10	0.710544	4	0.0252039	0.0252039
L_HDL_CE	15	58384199	rs12911981	C	T	LOC283665	19295	0.05538	0.000171268	0.0508488	1.06724e-10	0.701389	3	0.026109	0.026109
L_HDL_CE	15	58456850	rs12441883	A	G	AQP9	0	0.0748327	3.87923e-07	0.0768782	4.71371e-14	0.512108	5	0.0242577	0.00188217
L_HDL_CE	15	58672134	rs12908474	C	T	LIPC	52041	0.0621832	2.47569e-05	0.0689957	4.54791e-19	0.711115	6	3.31736e-05	3.13411e-11
L_HDL_CE	15	58674695	rs4775041	C	G	LIPC	49480	0.0942026	1.64803e-10	0.0974889	5.65045e-16	0.326206	3	1.1234e-06	1.67213e-13
L_HDL_CE	15	58679668	rs7350789	A	G	LIPC	44507	0.0976387	3.25856e-11	0.0988711	6.04499e-31	0.648255	4	2.94235e-06	5.90768e-15
L_HDL_CE	15	58683227	rs12185071	T	C	LIPC	40948	0.0708447	1.52639e-06	0.0714021	1.37471e-15	0.619647	3	0.00611066	0.00611066
L_HDL_CE	15	58683366	rs1532085	A	G	LIPC	40809	0.105121	9.67981e-13	0.104586	9.30517e-32	0.619327	2	2.95359e-07	2.95359e-07
L_HDL_CE	15	58683410	rs12185072	T	C	LIPC	40765	0.081375	3.27699e-08	0.0772749	6.28605e-11	0.349541	3	0.0014607	3.26464e-05
L_HDL_CE	15	58683697	rs16940167	C	T	LIPC	40478	0.0796536	6.26554e-08	0.0766409	8.7444e-11	0.34972	3	0.00150947	3.51073e-05
L_HDL_CE	15	58685631	rs7497636	T	C	LIPC	38544	0.0735367	5.88855e-07	0.0708773	2.12285e-15	0.619766	4	0.00719746	0.00719746
L_HDL_CE	15	58686939	rs261301	T	C	LIPC	37236	0.0723503	8.93567e-07	0.0701705	3.96194e-15	0.620052	4	0.00762905	0.00667674
L_HDL_CE	15	58687880	rs493258	C	T	LIPC	36295	-0.0770026	1.73676e-07	-0.0734429	5.76189e-22	0.718064	5	1.56753e-06	9.67163e-11
L_HDL_CE	15	58689187	rs11855284	C	T	LIPC	34988	0.0410363	0.0056406	0.0478617	5.60257e-10	0.715803	6	0.00287599	9.86507e-08
L_HDL_CE	15	58690738	rs17821298	A	C	LIPC	33437	0.0655913	8.42999e-06	0.0482234	1.31983e-10	0.727206	5	0.00437727	0.00437727
L_HDL_CE	15	58690754	rs415799	A	G	LIPC	33421	-0.0736035	5.86728e-07	-0.0683887	2.19315e-18	0.704518	4	6.4501e-06	6.4501e-06
L_HDL_CE	15	58695337	rs16940213	T	C	LIPC	28838	0.0659054	7.6518e-06	0.0626232	1.32455e-12	0.628976	5	0.00356183	0.00356183
L_HDL_CE	15	58710627	rs11071380	A	C	LIPC	13548	-0.0726458	8.16136e-07	-0.073175	7.4389e-22	0.718753	7	5.25772e-05	4.63529e-15
L_HDL_CE	15	58719741	rs11635491	A	G	LIPC	4434	0.0726143	8.23641e-07	0.0608645	6.65131e-21	0.790768	6	9.29726e-05	3.35244e-08
L_HDL_CE	15	58723675	rs1800588	T	C	LIPC	500	0.111573	3.18727e-14	0.113157	1.00402e-23	0.403703	5	2.32417e-10	4.45501e-13
L_HDL_CE	15	58724524	rs6494005	G	A	LIPC	0	-0.0539014	0.000255238	-0.0607975	1.00551e-19	0.778838	6	0.00071406	3.59087e-10
L_HDL_CE	15	58725839	rs633695	G	A	LIPC	0	0.0897371	1.08542e-09	0.0903441	1.06928e-15	0.40679	6	1.0192e-07	3.13382e-13
L_HDL_CE	15	58727325	rs261332	A	G	LIPC	0	0.0898052	1.66925e-09	0.0947728	9.2669e-17	0.407189	6	4.3334e-08	2.67332e-09
L_HDL_CE	15	58730498	rs588136	C	T	LIPC	0	0.107137	3.24504e-13	0.0911498	2.87434e-30	0.691991	4	1.28486e-09	2.99434e-12
L_HDL_CE	15	58737341	rs473224	T	G	LIPC	0	0.0841644	1.08025e-08	0.0647606	1.27055e-22	0.782955	6	1.33606e-05	4.38245e-10
L_HDL_CE	15	58738760	rs17269264	A	G	LIPC	0	-0.0447988	0.00236589	-0.0442614	6.81478e-10	0.749661	6	0.00132017	0.000297849
L_HDL_CE	15	58740094	rs573922	C	T	LIPC	0	0.0902378	8.82175e-10	0.0902378	8.82175e-10	0	0	0.000616941	0.000616941
L_HDL_CE	15	58743709	rs8041059	T	C	LIPC	0	-0.0441215	0.00275882	-0.05455	2.02529e-12	0.709451	4	0.0103546	0.0103546
L_HDL_CE	15	59476088	rs11632157	A	C	MYO1E	0	0.0432912	0.00334152	0.0392923	2.58885e-10	0.808144	8	0.0389075	0.000482443
L_HDL_CE	15	59505191	rs7165001	T	C	MYO1E	0	0.0431395	0.00341919	0.0373794	2.27712e-10	0.82494	6	0.0325507	0.000755423
L_HDL_CE	16	56991363	rs183130	T	C	CETP	4472	0.125195	1.57388e-17	0.116509	7.46557e-21	0.278487	4	4.26879e-11	4.26879e-11
L_HDL_CE	16	56993324	rs3764261	A	C	CETP	2511	0.124879	2.00062e-17	0.116305	9.36038e-21	0.278366	4	4.62335e-11	4.62335e-11
L_HDL_CE	16	56995236	rs1800775	A	C	CETP	599	0.094285	1.49062e-10	0.094285	1.49062e-10	0	0	2.27657e-06	5.59248e-09
L_HDL_CE	16	56997233	rs1864163	A	G	CETP	0	-0.108439	1.67563e-13	-0.10126	3.21043e-16	0.284708	5	0.000114689	1.88861e-08
L_HDL_CE	16	57002732	rs9939224	T	G	CETP	0	-0.108587	1.519e-13	-0.106124	1.69236e-21	0.417316	5	1.75219e-07	1.75219e-07
L_HDL_CE	16	57004889	rs7205804	A	G	CETP	0	0.109829	7.86093e-14	0.109829	7.86093e-14	0	0	1.31682e-06	4.19448e-09
L_HDL_CE	16	57007451	rs289714	G	A	CETP	0	-0.0887104	1.66027e-09	-0.0831616	8.18856e-14	0.421446	8	0.000172116	1.45224e-05
L_HDL_CE	20	44534651	rs6065904	A	G	PLTP	0	-0.0667616	5.81542e-06	-0.0635255	7.78874e-11	0.550342	6	8.48519e-06	8.48519e-06
L_HDL_FC	15	58456850	rs12441883	A	G	AQP9	0	0.073833	5.302e-07	0.0686789	1.55437e-11	0.511979	7	0.0336248	0.000164217
L_HDL_FC	15	58672134	rs12908474	C	T	LIPC	52041	0.0581137	7.90887e-05	0.0657587	1.30414e-15	0.672827	7	0.000105621	7.19396e-10
L_HDL_FC	15	58674695	rs4775041	C	G	LIPC	49480	0.0917545	4.5271e-10	0.0980235	9.22405e-32	0.660555	6	3.45833e-06	3.99785e-15
L_HDL_FC	15	58679668	rs7350789	A	G	LIPC	44507	0.0951324	9.54572e-11	0.103129	8.05552e-35	0.65757	5	1.39143e-05	1.39143e-05
L_HDL_FC	15	58683227	rs12185071	T	C	LIPC	40948	0.06933	2.44831e-06	0.0704559	3.73818e-17	0.66166	7	0.0126301	3.32229e-05
L_HDL_FC	15	58683366	rs1532085	A	G	LIPC	40809	0.102539	3.16483e-12	0.102008	3.5686e-29	0.602034	4	2.15855e-06	2.15855e-06
L_HDL_FC	15	58683410	rs12185072	T	C	LIPC	40765	0.0799709	5.3525e-08	0.0776978	8.20656e-12	0.39358	3	0.00378476	0.00378476
L_HDL_FC	15	58683697	rs16940167	C	T	LIPC	40478	0.078223	1.02431e-07	0.0769528	1.25982e-11	0.393639	3	0.00381801	0.00381801
L_HDL_FC	15	58685631	rs7497636	T	C	LIPC	38544	0.0724967	8.1329e-07	0.0705529	7.35163e-15	0.605246	4	0.0139798	0.000132894
L_HDL_FC	15	58686939	rs261301	T	C	LIPC	37236	0.0714112	1.18702e-06	0.0724198	1.32455e-10	0.403037	3	0.0146113	0.0146113
L_HDL_FC	15	58687880	rs493258	C	T	LIPC	36295	-0.0750328	3.39921e-07	-0.0768586	3.49295e-19	0.644062	3	7.60397e-06	1.41491e-16
L_HDL_FC	15	58690754	rs415799	A	G	LIPC	33421	-0.0714495	1.19207e-06	-0.0657997	6.29223e-15	0.656658	6	2.26448e-05	4.03511e-10
L_HDL_FC	15	58695337	rs16940213	T	C	LIPC	28838	0.0666791	5.765e-06	0.065543	4.93199e-15	0.660929	7	0.00695675	0.000181061
L_HDL_FC	15	58710627	rs11071380	A	C	LIPC	13548	-0.0702818	1.76638e-06	-0.0728637	5.50316e-10	0.355554	3	0.000185703	1.66767e-18
L_HDL_FC	15	58719741	rs11635491	A	G	LIPC	4434	0.073638	5.51235e-07	0.0821385	2.12598e-17	0.553687	6	0.000148127	3.46868e-14
L_HDL_FC	15	58723675	rs1800588	T	C	LIPC	500	0.113035	1.32522e-14	0.113378	4.7543e-32	0.555856	5	1.27487e-09	3.39407e-20
L_HDL_FC	15	58724524	rs6494005	G	A	LIPC	0	-0.0543017	0.000224072	-0.0548989	3.95521e-15	0.757759	6	0.00137153	4.65053e-12
L_HDL_FC	15	58725839	rs633695	G	A	LIPC	0	0.0924017	3.20561e-10	0.0890009	8.24765e-20	0.545612	5	2.68996e-07	1.97819e-14
L_HDL_FC	15	58727325	rs261332	A	G	LIPC	0	0.0928603	4.29614e-10	0.0740676	6.32709e-26	0.759734	6	9.60825e-08	1.46535e-11
L_HDL_FC	15	58730498	rs588136	C	T	LIPC	0	0.109351	9.5136e-14	0.107714	9.64366e-28	0.534391	3	6.0201e-09	9.74888e-12
L_HDL_FC	15	58730889	rs12914035	G	A	LIPC	0	-0.0539331	0.000246083	-0.0541335	1.26104e-09	0.619559	7	0.00520494	0.216906
L_HDL_FC	15	58737341	rs473224	T	G	LIPC	0	0.0884854	1.71981e-09	0.0767669	2.28504e-23	0.708737	6	1.92322e-05	4.70907e-14
L_HDL_FC	15	58740094	rs573922	C	T	LIPC	0	0.092603	2.95425e-10	0.0928661	2.25244e-21	0.543706	5	0.000994154	4.02314e-07
L_HDL_FC	16	56991363	rs183130	T	C	CETP	4472	0.12042	2.25591e-16	0.120887	7.29719e-22	0.258326	3	2.6703e-11	2.74918e-11
L_HDL_FC	16	56993324	rs3764261	A	C	CETP	2511	0.120128	2.79818e-16	0.120637	9.50951e-22	0.258238	3	2.93132e-11	3.08695e-11
L_HDL_FC	16	56995236	rs1800775	A	C	CETP	599	0.0886086	1.65017e-09	0.0913945	4.36463e-13	0.257865	4	1.24514e-06	7.31994e-06
L_HDL_FC	16	56997233	rs1864163	A	G	CETP	0	-0.105413	7.09858e-13	-0.103411	1.60519e-16	0.267173	7	0.00012152	1.7107e-06
L_HDL_FC	16	57002732	rs9939224	T	G	CETP	0	-0.103885	1.48839e-12	-0.0977148	6.30884e-15	0.267111	6	1.6396e-07	1.6396e-07
L_HDL_FC	16	57004889	rs7205804	A	G	CETP	0	0.105339	7.115e-13	0.105339	7.115e-13	0	0	9.57908e-07	3.53067e-07
L_HDL_FC	16	57007451	rs289714	G	A	CETP	0	-0.0867552	3.54069e-09	-0.0891267	5.3027e-14	0.342213	3	0.000269941	2.64505e-10
L_HDL_TG	15	58456850	rs12441883	A	G	AQP9	0	0.0977362	7.35447e-15	0.0996947	2.69976e-17	0.119121	5	5.80957e-11	2.31059e-12
L_HDL_TG	15	58478950	rs2077737	C	T	AQP9	839	0.105369	6.30128e-17	0.0840846	3.74913e-18	0.406487	11	1.13261e-09	9.937e-13
L_HDL_TG	15	58498259	rs12593703	T	C	AQP9	20148	0.0856909	9.04043e-12	0.0864423	3.00166e-12	0.0279228	2	2.46642e-08	1.47738e-08
L_HDL_TG	15	58501481	rs1663251	G	T	AQP9	23370	0.0907786	4.89729e-13	0.0722007	5.41192e-14	0.411425	11	1.77338e-08	1.5922e-10
L_HDL_TG	15	58504678	rs1663253	C	T	AQP9	26567	0.0979082	6.31532e-15	0.0830376	2.89826e-15	0.296267	9	9.97457e-10	3.83336e-10
L_HDL_TG	15	58506421	rs10518967	T	C	AQP9	28310	0.077487	7.12043e-10	0.0741139	1.97851e-10	0.141354	6	6.86895e-05	0.000533764
L_HDL_TG	15	58513632	rs7162995	T	C	AQP9	35521	0.076969	9.09439e-10	0.079702	7.81173e-11	0.0498011	5	6.80576e-05	0.000547998
L_HDL_TG	15	58525399	rs2899620	A	G	AQP9	47288	0.0894341	1.06952e-12	0.0703884	3.12365e-13	0.40455	10	2.70658e-07	1.36932e-10
L_HDL_TG	15	58534468	rs2414555	G	A	AQP9	56357	0.0821401	6.35854e-11	0.0666031	2.59506e-11	0.365617	11	2.95106e-05	0.000469646
L_HDL_TG	15	58541083	rs2414558	T	C	AQP9	62972	0.0769749	9.18158e-10	0.0590395	5.36208e-10	0.423792	12	0.000224268	0.000226288
L_HDL_TG	15	58580525	rs12910051	G	A	LOC101928635		0.0679614	6.44362e-08	0.0677454	1.2228e-09	0.211351	6	0.00239665	0.000361681
L_HDL_TG	15	58666679	rs185481	T	C	LIPC	57496	-0.0725975	7.71016e-09	-0.0661757	3.31311e-12	0.423339	12	1.10668e-06	7.0832e-07
L_HDL_TG	15	58672134	rs12908474	C	T	LIPC	52041	0.145535	3.4353e-31	0.139851	2.6226e-41	0.308162	11	1.16667e-25	5.00448e-34
L_HDL_TG	15	58674695	rs4775041	C	G	LIPC	49480	0.178897	2.10038e-46	0.169342	8.62471e-60	0.306095	11	6.61575e-40	1.65995e-41
L_HDL_TG	15	58679668	rs7350789	A	G	LIPC	44507	0.191694	2.71052e-53	0.184418	1.72324e-68	0.279798	9	2.34697e-40	6.30898e-56
L_HDL_TG	15	58683227	rs12185071	T	C	LIPC	40948	0.127298	3.52479e-24	0.125494	8.43705e-31	0.244966	8	8.35065e-22	7.29582e-28
L_HDL_TG	15	58683366	rs1532085	A	G	LIPC	40809	0.205307	7.13337e-61	0.194925	6.06911e-74	0.257018	7	1.6487e-45	2.74333e-64
L_HDL_TG	15	58683410	rs12185072	T	C	LIPC	40765	0.138567	2.03389e-28	0.13537	1.18735e-34	0.222624	7	2.48024e-24	4.40375e-33
L_HDL_TG	15	58683697	rs16940167	C	T	LIPC	40478	0.137515	4.89274e-28	0.134553	2.66963e-34	0.222988	7	2.09391e-24	4.48108e-33
L_HDL_TG	15	58684478	rs17821274	T	C	LIPC	39697	0.0764591	1.18783e-09	0.0643708	5.57238e-11	0.386982	15	5.20341e-07	1.33458e-07
L_HDL_TG	15	58685631	rs7497636	T	C	LIPC	38544	0.125026	2.012e-23	0.120954	9.29948e-29	0.244785	8	1.86413e-21	3.74653e-28
L_HDL_TG	15	58686939	rs261301	T	C	LIPC	37236	0.123553	6.62217e-23	0.119885	2.76717e-28	0.245046	8	1.23593e-21	4.29703e-28
L_HDL_TG	15	58687880	rs493258	C	T	LIPC	36295	-0.164819	1.19625e-39	-0.158761	1.97561e-47	0.227419	10	1.03265e-34	4.628e-44
L_HDL_TG	15	58689187	rs11855284	C	T	LIPC	34988	0.10766	1.37442e-17	0.105277	1.26693e-21	0.233653	10	2.12316e-13	3.34424e-16
L_HDL_TG	15	58690738	rs17821298	A	C	LIPC	33437	0.102381	3.46073e-16	0.0934187	3.81789e-19	0.303074	5	6.31271e-18	4.46577e-24
L_HDL_TG	15	58690754	rs415799	A	G	LIPC	33421	-0.14663	1.15538e-31	-0.140043	1.29552e-34	0.168226	5	9.78562e-31	1.15658e-39
L_HDL_TG	15	58692202	rs12708454	C	A	LIPC	31973	0.0850832	1.30483e-11	0.0712455	7.42588e-13	0.372599	11	2.13153e-08	4.75175e-09
L_HDL_TG	15	58695337	rs16940213	T	C	LIPC	28838	0.113593	1.38128e-19	0.107422	2.93452e-23	0.254736	9	1.74268e-21	3.93793e-25
L_HDL_TG	15	58697072	rs16940223	C	T	LIPC	27103	0.0831784	3.58911e-11	0.0812852	4.90861e-14	0.259709	9	1.15653e-13	1.66398e-14
L_HDL_TG	15	58699937	rs13329672	T	C	LIPC	24238	0.0836654	2.84895e-11	0.0640248	1.7056e-11	0.423952	12	5.96998e-10	2.28204e-12
L_HDL_TG	15	58710627	rs11071380	A	C	LIPC	13548	-0.150057	4.28844e-33	-0.147689	6.72323e-38	0.15939	10	3.79606e-30	9.54487e-37
L_HDL_TG	15	58712203	rs11857380	G	T	LIPC	11972	0.0986858	3.84939e-15	0.100083	7.94355e-21	0.271285	10	1.21376e-11	1.93402e-15
L_HDL_TG	15	58719741	rs11635491	A	G	LIPC	4434	0.124328	3.48815e-23	0.106084	2.06663e-27	0.386743	7	1.04429e-24	1.29432e-27
L_HDL_TG	15	58720431	rs4774297	C	A	LIPC	3744	0.0654791	1.90763e-07	0.0623983	1.84857e-10	0.388506	7	1.0561e-09	1.35412e-13
L_HDL_TG	15	58723675	rs1800588	T	C	LIPC	500	0.182701	1.60641e-48	0.178631	4.2072e-60	0.22837	5	3.75065e-42	3.41316e-53
L_HDL_TG	15	58724524	rs6494005	G	A	LIPC	0	-0.100608	1.1216e-15	-0.103101	2.66445e-22	0.280534	6	1.37978e-19	7.58758e-23
L_HDL_TG	15	58725839	rs633695	G	A	LIPC	0	0.157591	2.14852e-36	0.144295	5.3664e-45	0.322354	4	1.07859e-33	7.24159e-35
L_HDL_TG	15	58727325	rs261332	A	G	LIPC	0	0.147219	3.4307e-31	0.13814	3.08207e-43	0.367691	5	3.46641e-26	4.60569e-34
L_HDL_TG	15	58729144	rs17190517	T	C	LIPC	0	-0.0770174	8.80966e-10	-0.0839793	1.60163e-15	0.292311	8	1.68304e-12	1.24488e-17
L_HDL_TG	15	58730498	rs588136	C	T	LIPC	0	0.18034	2.78511e-47	0.165818	4.13368e-62	0.354902	5	1.38339e-38	2.81015e-49
L_HDL_TG	15	58737341	rs473224	T	G	LIPC	0	0.134069	1.02886e-26	0.123213	4.4696e-36	0.379387	7	1.50547e-18	2.48259e-25
L_HDL_TG	15	58738760	rs17269264	A	G	LIPC	0	-0.0831833	3.58427e-11	-0.0726993	2.65618e-13	0.368938	3	1.45072e-15	1.82576e-18
L_HDL_TG	15	58740094	rs573922	C	T	LIPC	0	0.146397	1.44818e-31	0.136051	5.02206e-40	0.320989	4	6.72352e-20	1.77373e-29
L_HDL_TG	15	58743709	rs8041059	T	C	LIPC	0	-0.0813984	9.3764e-11	-0.0687861	4.18259e-11	0.309244	7	8.18396e-12	6.44651e-17
L_HDL_TG	15	59304635	rs8028764	T	C	RNF111	0	0.0780601	5.21493e-10	0.0769732	1.38644e-10	0.0884303	4	1.67557e-07	4.66191e-07
L_HDL_TG	15	59347929	rs1446239	A	C	RNF111	0	0.0754117	2.22273e-09	0.0753835	1.07576e-10	0.141169	5	3.63513e-07	2.73462e-07
L_HDL_TG	15	59353863	rs16940987	A	C	RNF111	0	0.0814421	9.0592e-11	0.0670132	8.17074e-11	0.324568	11	0.00029318	7.3336e-05
L_HDL_TG	15	59368167	rs7178935	A	G	RNF111	0	0.0858963	7.98658e-12	0.0806235	2.48251e-13	0.228863	6	1.29996e-08	2.17811e-08
L_HDL_TG	15	59377446	rs10518996	T	C	RNF111	0	0.0868617	4.80834e-12	0.0815504	1.31803e-13	0.230179	7	1.18295e-07	3.31812e-08
L_HDL_TG	15	59453384	rs2306791	C	T	MYO1E	0	0.0697982	2.88697e-08	0.061754	4.75539e-11	0.438359	12	9.95706e-05	0.0939979
L_HDL_TG	15	59476088	rs11632157	A	C	MYO1E	0	0.0716039	1.26352e-08	0.056857	4.93335e-10	0.466842	12	2.73462e-06	1.53437e-07
L_HDL_TG	15	59505191	rs7165001	T	C	MYO1E	0	0.069057	3.95067e-08	0.0572473	1.1315e-09	0.435824	12	3.07987e-06	4.34517e-07
L_HDL_TG	15	58455198	rs10518966	C	T	AQP9	0	0.0812923	9.7472e-11	0.057173	1.75478e-09	0.424964	12	4.44398e-08	4.28061e-08
L_HDL_TG	15	59295224	rs1665051	C	T	RNF111	0	0.0772154	7.97781e-10	0.0587702	3.0315e-08	0.285596	6	6.34653e-07	8.6107e-08
M_HDL_P	1	55505647	rs11591147	T	G	PCSK9	0	0.0530644	2.35257e-05	0.0741718	2.16331e-17	0.503748	7	3.74237e-05	7.20893e-05
M_HDL_P	1	62905893	rs10493322	T	C	USP1	0	-0.0573467	4.65987e-06	-0.0624235	1.07191e-10	0.397024	9	3.19283e-05	3.58983e-05
M_HDL_P	1	62912919	rs10158897	T	C	USP1	0	-0.0583357	3.16143e-06	-0.0629808	7.08898e-11	0.397448	9	3.66143e-05	4.65445e-05
M_HDL_P	1	62916796	rs583609	C	T	USP1	0	-0.0589692	2.49921e-06	-0.058363	6.35218e-10	0.425228	11	2.80945e-05	3.46554e-05
M_HDL_P	1	62921586	rs3913007	C	T	DOCK7	0	-0.0588466	2.61486e-06	-0.0632927	5.72404e-11	0.397742	9	3.23829e-05	5.30839e-05
M_HDL_P	1	62982891	rs1168045	C	T	DOCK7	0	-0.0587466	2.72174e-06	-0.063359	5.5506e-11	0.397474	9	2.58363e-05	2.66087e-05
M_HDL_P	1	63020816	rs10159255	A	C	DOCK7	0	-0.0586395	2.80797e-06	-0.0635279	4.85926e-11	0.397404	9	3.74975e-05	3.97667e-05
M_HDL_P	1	63049593	rs1748195	G	C	DOCK7	0	-0.0590961	2.37718e-06	-0.0635662	4.85322e-11	0.397311	9	2.79948e-05	3.04709e-05
M_HDL_P	1	63072265	rs10789117	C	A	DOCK7	0	-0.0587011	2.73555e-06	-0.0634293	5.15213e-11	0.397515	9	2.75183e-05	2.66955e-05
M_HDL_P	1	63090858	rs6587980	T	C	DOCK7	0	-0.0587011	2.73555e-06	-0.0634293	5.15213e-11	0.397515	9	2.75183e-05	2.66955e-05
M_HDL_P	1	63103217	rs1570694	G	A	DOCK7	0	-0.0584622	3.00237e-06	-0.0634632	5.04002e-11	0.397515	9	3.79176e-05	3.95062e-05
M_HDL_P	1	63145439	rs11208004	A	G	DOCK7	0	-0.0584787	2.9885e-06	-0.0634219	5.20171e-11	0.397533	9	3.79176e-05	3.95062e-05
M_HDL_P	15	58674695	rs4775041	C	G	LIPC	49480	0.0655462	1.7249e-07	0.0548849	2.74625e-11	0.557035	10	0.00162382	0.00116771
M_HDL_P	15	58683366	rs1532085	A	G	LIPC	40809	0.0634807	4.13517e-07	0.0585902	9.89099e-11	0.469402	8	0.00270443	0.000908376
M_HDL_P	19	45401666	rs8106922	G	A	TOMM40	0	0.0460597	0.000235563	0.0502153	4.89903e-12	0.650702	16	0.00016846	0.00016846
M_HDL_P	19	45408836	rs405509	T	G	APOE	170	-0.0484458	0.000109547	-0.0436285	3.99971e-12	0.732503	10	4.31077e-05	3.90533e-07
M_HDL_P	19	45410002	rs769449	A	G	APOE	0	-0.0502657	6.22008e-05	-0.0437756	6.47893e-10	0.667586	5	0.0028684	6.59823e-13
M_HDL_L	5	174223234	rs12660057	A	G	MIR4634	44443	-0.0675576	4.8847e-06	-0.0479065	7.06674e-10	0.716353	16	0.28314	0.28314
M_HDL_L	15	58723675	rs1800588	T	C	LIPC	500	0.0521036	0.000424318	0.0624937	6.05213e-10	0.527475	7	0.0165059	0.0162256
M_HDL_PL	1	55505647	rs11591147	T	G	PCSK9	0	0.0491198	9.47805e-05	0.0701111	3.06881e-17	0.55558	5	4.64351e-05	6.33487e-13
M_HDL_PL	1	63056112	rs1748197	A	G	DOCK7	0	-0.0617148	1.09482e-06	-0.062055	4.55202e-11	0.440317	8	3.67651e-05	3.66448e-05
M_HDL_PL	1	230294916	rs2144300	C	T	GALNT2	0	-0.0698373	2.6153e-08	-0.0738682	6.68991e-10	0.0915052	4	1.64401e-05	0.00946241
M_HDL_PL	15	58674695	rs4775041	C	G	LIPC	49480	0.0783964	4.44058e-10	0.0765008	6.03491e-18	0.494202	6	5.77627e-06	2.97927e-07
M_HDL_PL	15	58679668	rs7350789	A	G	LIPC	44507	0.0734584	4.83934e-09	0.0628693	2.30561e-14	0.560559	7	2.86946e-05	1.31184e-07
M_HDL_PL	15	58683366	rs1532085	A	G	LIPC	40809	0.0786749	3.81535e-10	0.0668195	5.1695e-14	0.493831	7	8.02097e-06	1.62202e-08
M_HDL_PL	18	47179516	rs1943973	G	A	LIPG	60236	-0.0706292	1.82341e-08	-0.0458812	8.62365e-10	0.636619	18	2.026e-06	2.76958e-07
M_HDL_PL	19	45408836	rs405509	T	G	APOE	170	-0.0451307	0.000325492	-0.0390208	4.32189e-11	0.765834	10	7.68277e-05	2.34315e-06
M_HDL_PL	19	45410002	rs769449	A	G	APOE	0	-0.0500354	7.02178e-05	-0.0473183	2.79213e-11	0.670315	5	0.00682867	3.09099e-12
M_HDL_C	1	55505647	rs11591147	T	G	PCSK9	0	0.0571658	0.000106589	0.0553814	8.66638e-11	0.655528	5	6.60458e-05	7.39278e-10
M_HDL_C	16	56991363	rs183130	T	C	CETP	4472	0.0959098	7.54849e-11	0.090275	5.4289e-15	0.380281	7	3.04828e-05	3.04828e-05
M_HDL_C	16	56993324	rs3764261	A	C	CETP	2511	0.0957061	8.57654e-11	0.0900757	6.53254e-15	0.380382	7	3.24192e-05	3.24192e-05
M_HDL_C	16	56997233	rs1864163	A	G	CETP	0	-0.0830726	1.76701e-08	-0.0759347	2.46192e-10	0.334367	6	1.52652e-05	4.99134e-06
M_HDL_C	16	57004889	rs7205804	A	G	CETP	0	0.0796339	6.53202e-08	0.0756539	2.445e-12	0.457127	6	0.0138666	0.0138666
M_HDL_C	16	57007451	rs289714	G	A	CETP	0	-0.0808191	4.17903e-08	-0.0739726	1.39602e-11	0.443521	10	0.000165222	5.33582e-05
M_HDL_CE	1	55505647	rs11591147	T	G	PCSK9	0	0.0605703	4.00791e-05	0.055474	5.09446e-11	0.661999	8	2.64074e-05	3.65569e-08
M_HDL_CE	16	56991363	rs183130	T	C	CETP	4472	0.101897	4.54662e-12	0.0964519	2.03584e-16	0.36002	7	1.52652e-05	1.50277e-05
M_HDL_CE	16	56993324	rs3764261	A	C	CETP	2511	0.101707	5.18669e-12	0.0962647	2.45533e-16	0.360109	7	1.63255e-05	1.60786e-05
M_HDL_CE	16	56997233	rs1864163	A	G	CETP	0	-0.0875085	2.9134e-09	-0.0795365	2.35535e-11	0.344264	8	6.04852e-06	3.97329e-06
M_HDL_CE	16	57002732	rs9939224	T	G	CETP	0	-0.0768676	1.8391e-07	-0.0777848	1.86144e-11	0.378191	8	3.09686e-05	1.1997e-07
M_HDL_CE	16	57004889	rs7205804	A	G	CETP	0	0.085143	7.47892e-09	0.0865186	1.19981e-14	0.413546	4	0.0101092	0.000592697
M_HDL_CE	16	57007451	rs289714	G	A	CETP	0	-0.0827818	1.93461e-08	-0.0822473	9.84717e-12	0.3246	8	9.76639e-05	1.11184e-06
M_HDL_TG	1	62905893	rs10493322	T	C	USP1	0	-0.0858373	8.81578e-12	-0.0607145	9.81222e-13	0.536332	9	0.000159494	6.46469e-08
M_HDL_TG	1	62912919	rs10158897	T	C	USP1	0	-0.0861772	7.19579e-12	-0.061012	7.71227e-13	0.535798	9	0.000141215	4.91786e-08
M_HDL_TG	1	62916796	rs583609	C	T	USP1	0	-0.0859326	8.4439e-12	-0.0607052	8.44211e-13	0.539262	10	0.000156154	3.80408e-08
M_HDL_TG	1	62921586	rs3913007	C	T	DOCK7	0	-0.0862486	7.09994e-12	-0.0654386	4.9706e-14	0.517064	8	0.000162213	4.82353e-08
M_HDL_TG	1	62980607	rs10889337	A	G	DOCK7	0	-0.0826937	4.80475e-11	-0.0594241	2.89687e-12	0.535971	9	0.000838266	0.000184491
M_HDL_TG	1	62982891	rs1168045	C	T	DOCK7	0	-0.0859408	8.44449e-12	-0.0651763	6.65105e-14	0.516252	8	9.40339e-05	7.96712e-09
M_HDL_TG	1	63020816	rs10159255	A	C	DOCK7	0	-0.0873046	3.8276e-12	-0.0658245	3.40607e-14	0.517239	8	0.000103334	1.0317e-08
M_HDL_TG	1	63049593	rs1748195	G	C	DOCK7	0	-0.0867972	5.24364e-12	-0.0650116	7.14773e-14	0.517489	8	0.000114519	1.13229e-08
M_HDL_TG	1	63056112	rs1748197	A	G	DOCK7	0	-0.0882946	3.48171e-12	-0.0849705	9.8268e-13	0.118888	5	0.000105667	1.38271e-07
M_HDL_TG	1	63072265	rs10789117	C	A	DOCK7	0	-0.0865681	5.77098e-12	-0.0652239	5.7741e-14	0.517236	8	9.8088e-05	8.31956e-09
M_HDL_TG	1	63090858	rs6587980	T	C	DOCK7	0	-0.0865681	5.77098e-12	-0.0652239	5.7741e-14	0.517236	8	9.8088e-05	8.31956e-09
M_HDL_TG	1	63103217	rs1570694	G	A	DOCK7	0	-0.0872459	3.93837e-12	-0.0709888	8.12363e-14	0.423695	6	9.96272e-05	1.80264e-08
M_HDL_TG	1	63145439	rs11208004	A	G	DOCK7	0	-0.0870531	4.40758e-12	-0.0706686	1.09249e-13	0.423014	6	9.96272e-05	1.80264e-08
M_HDL_TG	1	63163073	rs12136083	C	T	DOCK7	9033	-0.080428	1.62475e-10	-0.0775769	3.21333e-11	0.136179	6	0.000133965	0.000376065
M_HDL_TG	11	116621963	rs12292921	G	T	BUD13	0	0.0739816	4.11991e-09	0.0684463	2.90223e-10	0.252817	5	3.0318e-06	2.33747e-06
M_HDL_TG	11	116650118	rs17120029	T	C	ZPR1	0	0.0802542	1.74971e-10	0.0610337	6.73998e-10	0.378345	5	3.66051e-05	3.66051e-05
M_HDL_TG	11	116660686	rs2266788	G	A	APOA5	0	0.0915456	3.42654e-13	0.0959546	1.88775e-15	0.078834	3	2.3271e-05	6.0959e-05
M_HDL_TG	11	116662579	rs651821	C	T	APOA5	0	0.0905507	6.16843e-13	0.0940966	6.51974e-15	0.0788807	3	9.19122e-05	1.13097e-05
M_HDL_TG	11	116996539	rs17120347	A	G	PAFAH1B2	18461	0.0740286	4.06337e-09	0.0764864	2.64119e-10	0.0746394	2	2.2173e-05	0.250575
M_HDL_TG	15	58672134	rs12908474	C	T	LIPC	52041	0.0846832	1.69228e-11	0.0850015	6.60637e-19	0.414813	4	0.00044897	2.10189e-06
M_HDL_TG	15	58674695	rs4775041	C	G	LIPC	49480	0.105154	6.46519e-17	0.107965	3.01692e-30	0.428308	5	8.0553e-06	1.51712e-10
M_HDL_TG	15	58679668	rs7350789	A	G	LIPC	44507	0.109545	2.81898e-18	0.108725	7.23971e-32	0.449684	5	6.28878e-07	2.78645e-14
M_HDL_TG	15	58683227	rs12185071	T	C	LIPC	40948	0.082679	5.13118e-11	0.0790023	3.94024e-18	0.470599	7	0.000109601	3.45239e-09
M_HDL_TG	15	58683366	rs1532085	A	G	LIPC	40809	0.108536	6.30898e-18	0.103714	2.5387e-24	0.338652	5	1.48943e-07	6.35058e-17
M_HDL_TG	15	58683410	rs12185072	T	C	LIPC	40765	0.0760239	1.53187e-09	0.0789705	1.65572e-17	0.44999	5	7.04672e-05	1.66429e-11
M_HDL_TG	15	58683697	rs16940167	C	T	LIPC	40478	0.0769798	9.35789e-10	0.0791478	1.39124e-17	0.449586	5	7.06225e-05	2.18067e-11
M_HDL_TG	15	58685631	rs7497636	T	C	LIPC	38544	0.0825416	5.26026e-11	0.0812264	1.54393e-18	0.45287	6	8.38322e-05	3.36342e-09
M_HDL_TG	15	58686939	rs261301	T	C	LIPC	37236	0.0820331	6.91004e-11	0.0807369	2.48419e-18	0.452862	6	6.47634e-05	2.99025e-09
M_HDL_TG	15	58687880	rs493258	C	T	LIPC	36295	-0.087503	3.52664e-12	-0.0891889	1.8496e-20	0.408264	2	3.84335e-05	5.66383e-10
M_HDL_TG	15	58690738	rs17821298	A	C	LIPC	33437	0.0584333	3.43769e-06	0.0558432	7.73915e-12	0.571369	4	0.000253628	2.38116e-09
M_HDL_TG	15	58690754	rs415799	A	G	LIPC	33421	-0.0754211	2.06144e-09	-0.0787055	1.88972e-16	0.415773	4	6.82977e-05	2.46318e-08
M_HDL_TG	15	58695337	rs16940213	T	C	LIPC	28838	0.0696178	3.14939e-08	0.0596945	1.24705e-13	0.582291	6	0.000203367	1.96655e-08
M_HDL_TG	15	58710627	rs11071380	A	C	LIPC	13548	-0.079833	2.23312e-10	-0.0832746	4.54183e-18	0.409798	3	0.000297262	6.26737e-09
M_HDL_TG	15	58723675	rs1800588	T	C	LIPC	500	0.0776942	6.59288e-10	0.0759511	3.2876e-13	0.308392	3	0.000123812	8.69516e-12
M_HDL_TG	15	58727325	rs261332	A	G	LIPC	0	0.0626468	8.76755e-07	0.0625658	1.80298e-12	0.5072	5	0.00163293	0.00163293
M_HDL_TG	15	58730498	rs588136	C	T	LIPC	0	0.0773461	7.90776e-10	0.0736552	1.4348e-16	0.490372	2	7.91287e-05	7.91287e-05
M_HDL_TG	16	56991363	rs183130	T	C	CETP	4472	-0.120738	6.87369e-22	-0.120744	5.57062e-22	0.00523259	2	1.12004e-12	8.04102e-30
M_HDL_TG	16	56993324	rs3764261	A	C	CETP	2511	-0.120872	6.54841e-22	-0.120887	5.25187e-22	0.00529489	2	1.27751e-12	9.15004e-30
M_HDL_TG	16	56995236	rs1800775	A	C	CETP	599	-0.104494	9.06511e-17	-0.0988488	5.71498e-32	0.544193	6	3.69344e-08	7.87237e-21
M_HDL_TG	16	56997233	rs1864163	A	G	CETP	0	0.105263	5.68441e-17	0.105263	5.68441e-17	0	0	0.000179004	1.51971e-05
M_HDL_TG	16	57002732	rs9939224	T	G	CETP	0	0.103851	1.39656e-16	0.100264	1.69555e-22	0.327273	5	5.23104e-07	1.28398e-17
M_HDL_TG	16	57004889	rs7205804	A	G	CETP	0	-0.112608	3.02822e-19	-0.114526	1.32402e-27	0.294227	5	1.5552e-09	1.02796e-11
M_HDL_TG	16	57007451	rs289714	G	A	CETP	0	0.0627374	6.16552e-07	0.054204	2.4104e-12	0.613968	7	0.00775892	5.44138e-05
M_HDL_TG	16	57009388	rs289717	A	G	CETP	0	0.0627189	6.26182e-07	0.0541112	2.51199e-10	0.531684	7	3.47411e-05	0.000373432
S_HDL_P	20	44534651	rs6065904	A	G	PLTP	0	0.0698837	2.97692e-08	0.0581412	3.14293e-11	0.515573	9	1.23227e-10	1.23227e-10
S_HDL_P	20	44545048	rs4810479	C	T	PLTP	4044	0.0783422	5.17069e-10	0.0572264	6.81941e-13	0.598698	10	1.40941e-10	3.35478e-16
S_HDL_L	20	44534651	rs6065904	A	G	PLTP	0	0.069274	3.10228e-06	0.0601207	3.14625e-11	0.627945	7	4.45235e-05	4.45235e-05
S_HDL_PL	1	55505647	rs11591147	T	G	PCSK9	0	0.0888805	7.04162e-13	0.0966611	8.41635e-19	0.213241	5	1.78492e-08	2.42069e-09
S_HDL_PL	1	230294916	rs2144300	C	T	GALNT2	0	-0.0585415	2.21377e-06	-0.0657975	9.65014e-10	0.234372	7	0.00307099	0.0634293
S_HDL_PL	1	230304988	rs10489615	A	G	GALNT2	0	-0.0530962	1.76856e-05	-0.0649797	1.24855e-09	0.242065	6	0.00781003	0.00781003
S_HDL_PL	20	44534651	rs6065904	A	G	PLTP	0	0.0620613	5.18987e-07	0.0650767	5.4437e-11	0.340456	6	6.43715e-08	6.76963e-09
S_HDL_CE	5	88980640	rs2365763	G	T	LOC105379076	0	-0.0591233	6.73261e-05	-0.0556157	5.15481e-10	0.634129	9	0.195374	0.408447
S_HDL_CE	19	45415640	rs445925	A	G	APOC1	1864	-0.086719	5.0077e-09	-0.0822394	5.78404e-11	0.283073	4	1.58295e-11	3.50085e-13
S_HDL_FC	20	44534651	rs6065904	A	G	PLTP	0	0.0688269	3.5671e-06	0.0681319	1.5756e-10	0.485108	6	0.000546926	1.62658e-10
S_HDL_FC	20	44545048	rs4810479	C	T	PLTP	4044	0.0765797	2.50064e-07	0.0586745	2.22172e-12	0.682922	7	0.000540537	1.17811e-12
S_HDL_TG	8	19819536	rs327	G	T	LPL	0	-0.0759871	1.0546e-09	-0.0724774	3.22477e-11	0.225761	8	3.41618e-10	4.73718e-10
S_HDL_TG	8	19824492	rs13702	C	T	LPL	0	-0.0740489	2.78452e-09	-0.070764	4.24603e-11	0.251615	8	2.19425e-10	2.19425e-10
S_HDL_TG	8	19824563	rs1059611	C	T	LPL	0	-0.0800123	1.34338e-10	-0.0690801	2.3629e-11	0.302627	7	2.11472e-11	6.03389e-12
S_HDL_TG	8	19824667	rs15285	T	C	LPL	0	-0.0741957	2.57563e-09	-0.0709057	3.85682e-11	0.251611	8	2.33385e-10	2.33385e-10
S_HDL_TG	8	19832646	rs17482753	T	G	LPL	7875	-0.0816338	5.61014e-11	-0.0737755	1.58657e-11	0.223106	7	4.17282e-11	7.41359e-11
S_HDL_TG	8	19845376	rs7841189	T	C	LPL	20605	-0.0785158	2.91452e-10	-0.0773412	5.95869e-11	0.0976937	4	2.12497e-11	1.74922e-11
S_HDL_TG	8	19849757	rs17091905	A	G	LPL	24986	-0.0784745	3.9513e-10	-0.0774154	7.66564e-11	0.0981335	4	2.42209e-10	1.2184e-10
S_HDL_TG	8	19867220	rs9644637	C	T	LPL	42449	-0.0729221	4.91607e-09	-0.0716571	5.83006e-11	0.223051	7	7.64744e-10	9.92963e-11
S_HDL_TG	8	19907912	rs11991231	C	T	LPL	83141	-0.0834829	2.04108e-11	-0.0714208	6.20814e-12	0.295782	6	1.15598e-10	9.80534e-12
S_HDL_TG	11	61551356	rs174535	C	T	MYRF	0	0.0507961	4.70488e-05	0.050763	4.3849e-10	0.557014	6	7.55451e-05	3.88374e-08
S_HDL_TG	11	61557803	rs102275	C	T	TMEM258	0	0.0513943	3.82982e-05	0.0493086	7.55949e-10	0.569603	8	7.53921e-05	3.40776e-08
S_HDL_TG	11	61569830	rs174546	T	C	FADS1	0	0.0505698	5.0847e-05	0.0546735	4.64338e-10	0.490035	6	0.000104631	3.209e-08
S_HDL_TG	11	61570783	rs174547	C	T	FADS1	0	0.0503591	5.5069e-05	0.0506307	4.77952e-10	0.557833	6	0.00010682	3.35845e-08
S_HDL_TG	11	61571348	rs174548	G	C	FADS1	0	0.0482516	0.000112193	0.0493359	6.40496e-10	0.573053	8	1.53273e-05	2.11572e-08
S_HDL_TG	11	61571478	rs174550	C	T	FADS1	0	0.0505698	5.0847e-05	0.0546735	4.64338e-10	0.490035	6	0.000104631	3.209e-08
S_HDL_TG	11	61597972	rs1535	G	A	FADS2	0	0.0502425	5.70558e-05	0.0546907	5.42599e-10	0.486087	5	0.00011663	3.96851e-08
S_HDL_TG	11	116660686	rs2266788	G	A	APOA5	0	0.0813236	6.8869e-11	0.0808629	4.7267e-11	0.0284413	2	1.60578e-06	1.60578e-06
S_HDL_TG	11	116662579	rs651821	C	T	APOA5	0	0.0759389	1.13102e-09	0.076725	4.33425e-10	0.0285246	2	5.80722e-06	5.80722e-06
S_HDL_TG	15	58672134	rs12908474	C	T	LIPC	52041	0.0835657	2.02496e-11	0.0717092	1.57826e-10	0.187014	4	1.42065e-05	2.52859e-09
S_HDL_TG	15	58679668	rs7350789	A	G	LIPC	44507	0.0898575	5.47445e-13	0.0756829	4.39116e-13	0.288455	5	6.19635e-09	4.52609e-15
S_HDL_TG	15	58683366	rs1532085	A	G	LIPC	40809	0.0895507	6.99554e-13	0.0772385	1.53349e-13	0.288433	5	1.0855e-08	1.0855e-08
S_HDL_TG	15	58687880	rs493258	C	T	LIPC	36295	-0.0818648	5.11484e-11	-0.0818648	5.11484e-11	0	0	4.50659e-05	4.7745e-09
S_HDL_TG	15	58725839	rs633695	G	A	LIPC	0	0.0603812	1.27467e-06	0.0614829	8.84445e-10	0.340969	4	0.000532065	1.73192e-08
S_HDL_TG	16	56991363	rs183130	T	C	CETP	4472	-0.116052	1.07255e-20	-0.112824	2.63546e-22	0.125293	5	1.79861e-12	2.42096e-21
S_HDL_TG	16	56993324	rs3764261	A	C	CETP	2511	-0.116016	1.16158e-20	-0.112737	2.95745e-22	0.125546	5	2.15859e-12	2.77079e-21
S_HDL_TG	16	56995236	rs1800775	A	C	CETP	599	-0.0998267	1.06189e-15	-0.0997011	4.10717e-20	0.232419	6	5.8289e-07	2.49228e-13
S_HDL_TG	16	56997233	rs1864163	A	G	CETP	0	0.0993985	1.45419e-15	0.102328	7.64961e-18	0.0858918	3	1.68872e-05	2.73342e-13
S_HDL_TG	16	57002732	rs9939224	T	G	CETP	0	0.0965803	8.67635e-15	0.0840693	3.27953e-14	0.20363	5	2.01831e-08	7.15933e-15
S_HDL_TG	16	57004889	rs7205804	A	G	CETP	0	-0.111324	3.56089e-19	-0.0978761	9.02185e-23	0.347472	5	8.24024e-07	1.13047e-07
S_HDL_TG	16	57017474	rs289741	G	A	CETP	0	-0.0608447	1.06931e-06	-0.0637098	4.39656e-10	0.319787	7	0.00506399	0.0011706
S_HDL_TG	15	58674695	rs4775041	C	G	LIPC	49480	0.0767102	7.94526e-10	0.0673352	5.48517e-09	0.14151	5	5.36026e-07	9.91066e-14
VLDL_D	1	230294916	rs2144300	C	T	GALNT2	0	0.0520424	2.91381e-05	0.0518429	4.04346e-10	0.535998	6	0.040353	0.114252
VLDL_D	2	27730940	rs1260326	T	C	GCKR	0	0.0831714	2.23892e-11	0.0795949	7.64829e-11	0.0334713	5	8.89782e-06	0.00124973
VLDL_D	2	27741237	rs780094	T	C	GCKR	0	0.0826561	2.98339e-11	0.0822525	3.14493e-11	0.00905168	4	2.31095e-05	0.00257938
VLDL_D	2	27742603	rs780093	T	C	GCKR	0	0.0814823	6.24592e-11	0.0784102	2.15305e-10	0.0206255	5	1.02739e-05	0.00270198
VLDL_D	8	19824492	rs13702	C	T	LPL	0	-0.0702644	1.60972e-08	-0.0628451	2.01547e-10	0.357713	12	7.44806e-08	2.62996e-10
VLDL_D	8	19824563	rs1059611	C	T	LPL	0	-0.0645601	2.12269e-07	-0.0668437	1.36876e-10	0.29002	8	1.7674e-08	4.22538e-09
VLDL_D	8	19824667	rs15285	T	C	LPL	0	-0.070497	1.43558e-08	-0.0630121	1.8066e-10	0.357498	12	7.34724e-08	4.29497e-11
VLDL_D	8	19832646	rs17482753	T	G	LPL	7875	-0.0644327	2.23337e-07	-0.0647864	1.78645e-10	0.323109	10	6.69982e-08	7.8692e-08
VLDL_D	8	19845376	rs7841189	T	C	LPL	20605	-0.067845	4.91186e-08	-0.0695766	8.14994e-12	0.319753	11	1.76807e-07	2.40612e-08
VLDL_D	8	19849757	rs17091905	A	G	LPL	24986	-0.0681248	5.3556e-08	-0.0694182	1.30789e-11	0.318537	10	6.19168e-07	7.37111e-08
VLDL_D	8	19907912	rs11991231	C	T	LPL	83141	-0.0663773	9.5109e-08	-0.0655174	1.62481e-10	0.311855	11	3.17779e-07	2.01245e-07
VLDL_D	11	116610249	rs10466588	G	A	BUD13	8637	0.0772066	5.35327e-10	0.0596117	1.11451e-09	0.3694	8	1.49354e-05	7.64288e-05
VLDL_D	11	116660686	rs2266788	G	A	APOA5	0	0.0706269	1.40569e-08	0.0739903	1.51315e-12	0.28399	6	7.53451e-05	0.000347518
VLDL_D	11	116662579	rs651821	C	T	APOA5	0	0.0638505	2.94504e-07	0.0703707	1.91334e-11	0.281386	6	0.000237925	0.0096042
VLDL_D	15	58679668	rs7350789	A	G	LIPC	44507	-0.0604463	1.20196e-06	-0.051202	9.14e-10	0.528804	3	7.65233e-05	4.10217e-13
VLDL_D	15	58723675	rs1800588	T	C	LIPC	500	-0.0837695	1.61745e-11	-0.0839013	5.26362e-12	0.042544	3	7.9523e-10	1.02907e-17
VLDL_D	15	58725839	rs633695	G	A	LIPC	0	-0.0755548	1.2418e-09	-0.0769823	2.50378e-10	0.0421759	3	6.76133e-10	5.75076e-19
VLDL_D	15	58727325	rs261332	A	G	LIPC	0	-0.0757421	1.80386e-09	-0.0900242	3.314e-17	0.270865	3	8.1411e-07	1.07418e-10
VLDL_D	15	58730498	rs588136	C	T	LIPC	0	-0.0836389	1.77177e-11	-0.083471	6.91027e-12	0.042469	3	8.86281e-09	5.98892e-18
VLDL_D	15	58737341	rs473224	T	G	LIPC	0	-0.0718534	7.66372e-09	-0.0868809	1.35895e-17	0.318465	5	3.3006e-05	7.00563e-07
VLDL_D	15	58740094	rs573922	C	T	LIPC	0	-0.071664	8.48157e-09	-0.0740286	6.967e-10	0.0681652	4	0.000231552	1.91392e-06
LDL_D	15	58674695	rs4775041	C	G	LIPC	49480	0.0938785	2.60072e-10	0.0941993	1.57675e-10	0.0183435	2	1.32763e-10	5.28571e-21
LDL_D	15	58679668	rs7350789	A	G	LIPC	44507	0.102147	5.5896e-12	0.102818	2.65253e-12	0.0181928	2	3.14511e-11	3.14511e-11
LDL_D	15	58683366	rs1532085	A	G	LIPC	40809	0.109604	1.51401e-13	0.106809	1.97044e-15	0.178753	3	1.10368e-12	7.71106e-16
LDL_D	15	58683410	rs12185072	T	C	LIPC	40765	0.0694778	2.85801e-06	0.0844915	2.0853e-12	0.342647	4	1.99219e-06	7.34988e-08
LDL_D	15	58683697	rs16940167	C	T	LIPC	40478	0.0695436	2.78046e-06	0.0826621	4.10164e-12	0.353187	3	2.45902e-06	9.20083e-08
LDL_D	15	58710627	rs11071380	A	C	LIPC	13548	-0.0848427	1.07377e-08	-0.0657523	1.60651e-10	0.518548	4	8.85563e-11	3.19251e-11
LDL_D	15	58719741	rs11635491	A	G	LIPC	4434	0.0616742	3.27068e-05	0.0768779	2.48282e-10	0.329097	3	4.59852e-05	2.61353e-11
LDL_D	15	58723675	rs1800588	T	C	LIPC	500	0.0922389	4.94918e-10	0.0919954	5.05842e-10	0.00550128	2	1.6299e-08	3.04641e-11
LDL_D	15	58724524	rs6494005	G	A	LIPC	0	-0.0692309	3.10341e-06	-0.0739337	4.95285e-10	0.357884	5	3.88258e-05	5.04074e-06
LDL_D	15	58725839	rs633695	G	A	LIPC	0	0.0806726	5.42514e-08	0.0888777	5.62916e-14	0.363932	4	5.6477e-08	3.34887e-13
LDL_D	15	58727325	rs261332	A	G	LIPC	0	0.0836443	2.5089e-08	0.0792186	6.42576e-10	0.270194	3	2.6793e-05	1.18783e-07
LDL_D	15	58730498	rs588136	C	T	LIPC	0	0.0920351	5.466e-10	0.0877597	9.25469e-12	0.24651	3	1.37359e-07	5.39851e-09
HDL_D	11	47539697	rs4752845	C	T	CELF1	0	-0.0725841	3.97257e-09	-0.0725358	3.59196e-10	0.115526	5	0.000281724	0.0372252
HDL_D	11	47583121	rs12798346	T	C	PTPMT1	3861	-0.0725916	3.98267e-09	-0.0725833	3.51508e-10	0.115612	5	0.000221286	0.0295881
[truncated: 1,295 more rows]
