# Supplementary material for: A comprehensive study of metabolite genetics reveals strong pleiotropy and heterogeneity across time and context
Source: Nat Commun. 2019 Oct 21;10:4788. doi: 10.1038/s41467-019-12703-7 (PMC6803661; doi:10.1038/s41467-019-12703-7)
Supplement: Supplementary file 4 — Supplementary Data 3 [file 41467_2019_12703_MOESM4_ESM.xlsx]

## Sheet: Data S3
Supplementary Data 3
588 region-metabolite associations resulting from large scale analysis of 158 metabolites in METSIM cohort
Discovery																Reported signal in the same region (+- 500kb around the top SNP from discovery) from previous studies
Phenotype	Chr.	Position	SNP	A1	A2	Gene	Dist. to gene	STD beta	STD p-value	R2	CMS beta	CMS p-value	CMS r²	CMS #Covs		Kettunen 2016	Davis 2017	Rhee 2013	Klarin 2018	Shin 2014	Rhee 2016	Mozaffarian 2014	Teslovich 2018
XXL_VLDL_P	2	27741237	rs780094	T	C	GCKR	0	0.0727644	5.46809e-09	0.00543104	0.0705275	5.6917e-10	0.164867	6		2.64e-15	1.65e-14
XXL_VLDL_P	11	47529947	rs7124681	A	C	CELF1	0	0.0615212	8.20385e-07	0.00388157	0.0659263	8.26093e-10	0.251873	4		6.46e-06	0.000432
XXL_VLDL_PL	2	27742603	rs780093	T	C	GCKR	0	0.0775291	6.2965e-10	0.0061035	0.0679738	7.80289e-10	0.22006	8		1.09e-15	1.5e-13
XXL_VLDL_PL	11	116660686	rs2266788	G	A	APOA5	0	0.0632578	4.43373e-07	0.0040711	0.0641198	4.75574e-11	0.386621	8		5.09e-26	6.37e-11
XXL_VLDL_C	8	126485531	rs7846466	T	C	TRIB1	34883	0.0917024	5.67796e-10	0.00613578	0.0896742	4.81704e-10	0.0534	6
XXL_VLDL_C	11	116660686	rs2266788	G	A	APOA5	0	0.0763985	2.43229e-07	0.00425623	0.0761489	6.22968e-10	0.303906	4
XXL_VLDL_CE	1	55521109	rs693668	G	A	PCSK9	0	-0.0525842	0.000379505	0.0020163	-0.0469183	2.34873e-10	0.740256	12
XXL_VLDL_CE	1	63056112	rs1748197	A	G	DOCK7	0	-0.0603449	5.35301e-05	0.00260576	-0.0701408	1.20989e-09	0.400153	9
XXL_VLDL_CE	8	126485531	rs7846466	T	C	TRIB1	34883	0.0891421	1.68894e-09	0.00579625	0.0891552	1.20869e-10	0.123781	6
XXL_VLDL_CE	11	116660686	rs2266788	G	A	APOA5	0	0.0836734	1.54904e-08	0.00510771	0.0857751	2.98967e-10	0.151544	4
XXL_VLDL_CE	16	56991363	rs183130	T	C	CETP	4472	-0.0924872	3.89345e-10	0.00625376	-0.0919099	1.4834e-10	0.0578709	2
XXL_VLDL_FC	8	126485531	rs7846466	T	C	TRIB1	34883	0.0888262	1.83793e-09	0.00576979	0.0882911	6.22879e-10	0.0667419	4
XXL_VLDL_TG	2	27742603	rs780093	T	C	GCKR	0	0.074291	2.8278e-09	0.00563587	0.0743923	2.41245e-10	0.115374	6		8.01e-20	3.13e-14
XL_VLDL_P	1	63103217	rs1570694	G	A	DOCK7	0	-0.0552845	1.0139e-05	0.00311231	-0.0464627	2.07985e-10	0.644852	13		5.78e-12	1.07e-05
XL_VLDL_P	1	230299949	rs10779835	T	C	GALNT2	0	0.0461811	0.000228658	0.00216778	0.0495454	5.54255e-10	0.579464	6		7e-05	0.00016
XL_VLDL_P	2	27742603	rs780093	T	C	GCKR	0	0.085194	1.09179e-11	0.00737021	0.0791564	1.64985e-13	0.262459	8		4.17e-16	3.6e-15
XL_VLDL_P	11	116660686	rs2266788	G	A	APOA5	0	0.0766117	9.58172e-10	0.00597295	0.0746056	2.61978e-16	0.460505	8		1.16e-35	3.37e-19
XL_VLDL_L	2	27742603	rs780093	T	C	GCKR	0	0.087917	2.65025e-09	0.00565631	0.0905476	2.38537e-11	0.155523	4		4.43e-15
XL_VLDL_L	8	126481694	rs2980876	C	T	TRIB1	31046	0.0845268	9.73732e-09	0.00525187	0.0868475	2.29358e-10	0.13457	5		1.69e-06
XL_VLDL_PL	2	27742603	rs780093	T	C	GCKR	0	0.0824702	5.11074e-11	0.00688721	0.077922	1.25693e-11	0.159105	6		2.86e-18	1.8e-13
XL_VLDL_PL	11	116660686	rs2266788	G	A	APOA5	0	0.077161	7.62521e-10	0.00604383	0.0762177	1.16071e-10	0.109608	5		1.8e-34	5.5e-16
XL_VLDL_C	8	126485531	rs7846466	T	C	TRIB1	34883	0.0915428	5.93844e-10	0.00612183	0.0907853	5.23711e-10	0.0234936	2
XL_VLDL_CE	2	27742603	rs780093	T	C	GCKR	0	0.0782671	1.26368e-07	0.00445899	0.0707708	1.20822e-09	0.378343	8
XL_VLDL_CE	8	126485531	rs7846466	T	C	TRIB1	34883	0.0925233	3.82536e-10	0.00625861	0.0907191	3.45857e-10	0.0440885	3
XL_VLDL_CE	16	57002732	rs9939224	T	G	CETP	0	0.0637684	1.59963e-05	0.00297214	0.0634435	7.32821e-10	0.507459	6
XL_VLDL_FC	2	27741237	rs780094	T	C	GCKR	0	0.0789277	9.38698e-08	0.00454987	0.0797246	7.35314e-10	0.231607	8
XL_VLDL_TG	1	230299949	rs10779835	T	C	GALNT2	0	0.0483587	0.000111651	0.0023827	0.0512982	1.63357e-10	0.573222	6		9.82e-06	0.000193
XL_VLDL_TG	2	27730940	rs1260326	T	C	GCKR	0	0.0866917	3.97164e-12	0.00768629	0.0785051	2.39347e-13	0.258698	7		1.43e-19	4.55e-15
XL_VLDL_TG	11	61603510	rs174576	A	C	FADS2	0	0.0499283	6.67991e-05	0.00253862	0.0472369	4.59687e-10	0.617064	6		5.39e-07	9.54e-06
XL_VLDL_TG	11	116660686	rs2266788	G	A	APOA5	0	0.0755455	1.55801e-09	0.00582116	0.0773613	2.36137e-17	0.455829	8		6.95e-37	1.58e-17
L_VLDL_P	1	230299949	rs10779835	T	C	GALNT2	0	0.056262	6.68233e-06	0.0032385	0.0569464	2.04775e-13	0.597006	9		2.28e-05	2.76e-06
L_VLDL_P	2	27730940	rs1260326	T	C	GCKR	0	0.0854907	7.23539e-12	0.00749822	0.074054	2.42636e-12	0.27632	8		1.9e-19	1.47e-15
L_VLDL_P	8	19824492	rs13702	C	T	LPL	0	-0.0738166	3.31356e-09	0.00558716	-0.0653292	1.16265e-11	0.395066	12		2.15e-15	1.05e-09
L_VLDL_P	11	116660686	rs2266788	G	A	APOA5	0	0.0877472	2.08657e-12	0.00788721	0.0871625	3.85547e-17	0.303235	4		7.79e-49	4.27e-26
L_VLDL_L	1	230301776	rs2296065	G	A	GALNT2	0	0.0570467	0.000104197	0.00240502	0.0572039	5.56994e-13	0.689262	9		4.29e-06
L_VLDL_L	2	27741237	rs780094	T	C	GCKR	0	0.0900991	8.16857e-10	0.00602253	0.0797756	4.1957e-10	0.238314	8		4.9e-16
L_VLDL_L	8	126481694	rs2980876	C	T	TRIB1	31046	0.0890024	1.32505e-09	0.0058708	0.0873128	1.47357e-10	0.136048	5		4.61e-07
L_VLDL_L	11	116660686	rs2266788	G	A	APOA5	0	0.0815753	2.78168e-08	0.0049266	0.0788463	3.43161e-11	0.335093	6		2.62e-45
L_VLDL_PL	1	230294916	rs2144300	C	T	GALNT2	0	0.0541258	1.48101e-05	0.00299587	0.0589317	1.90585e-14	0.602091	5		6.03e-07	1e-05
L_VLDL_PL	2	27730940	rs1260326	T	C	GCKR	0	0.0851549	8.87371e-12	0.00743469	0.0790632	1.08212e-11	0.128511	4		9.13e-21	9.36e-15
L_VLDL_PL	8	19827848	rs10105606	A	C	LPL	3077	-0.070306	1.77878e-08	0.0050648	-0.0711333	3.51564e-10	0.171645	7		1.06e-18	2.33e-09
L_VLDL_PL	11	116660686	rs2266788	G	A	APOA5	0	0.0906224	3.94371e-13	0.00841016	0.0884304	6.819e-20	0.387539	7		9.37e-50	3.44e-25
L_VLDL_C	1	230294916	rs2144300	C	T	GALNT2	0	0.0561331	0.000131507	0.00233323	0.0447645	2.12238e-11	0.771071	14		0.000184	1.43e-05
L_VLDL_C	2	27742603	rs780093	T	C	GCKR	0	0.084067	1.0946e-08	0.00521695	0.0743885	7.05664e-10	0.320275	6		8.49e-18	1.54e-14
L_VLDL_C	8	126485531	rs7846466	T	C	TRIB1	34883	0.0948614	1.02465e-10	0.00667136	0.088487	4.00014e-10	0.0707751	3		7e-09	2.91e-12
L_VLDL_C	11	116662579	rs651821	C	T	APOA5	0	0.0863928	3.96321e-09	0.00553142	0.0778788	2.03984e-11	0.364267	7		2.7e-51	1.35e-25
L_VLDL_C	19	19882476	rs4808983	T	C	LINC00663	0	-0.0536343	0.000258489	0.00213206	-0.0485082	5.53231e-10	0.697272	15		4.65e-10	7.92e-09
L_VLDL_CE	1	230294916	rs2144300	C	T	GALNT2	0	0.051713	0.000421449	0.00198573	0.0406567	2.45848e-10	0.784289	14		4.47e-05	5.38e-06
L_VLDL_CE	8	126485531	rs7846466	T	C	TRIB1	34883	0.0930207	2.2285e-10	0.00642727	0.0849835	9.01482e-10	0.103929	5		1.13e-08	2.4e-12
L_VLDL_CE	11	116660686	rs2266788	G	A	APOA5	0	0.0913675	4.54183e-10	0.0062056	0.0993462	2.62617e-13	0.136905	4		1.53e-49	2.99e-27
L_VLDL_CE	16	56993324	rs3764261	A	C	CETP	2511	-0.0806032	3.87208e-08	0.00482413	-0.0779068	1.9479e-11	0.361576	4		1.82e-17	1.55e-11
L_VLDL_FC	1	230294916	rs2144300	C	T	GALNT2	0	0.0598118	4.71315e-05	0.00264432	0.0644188	2.61556e-13	0.623538	7		4.28e-06	5.22e-05
L_VLDL_FC	2	27742603	rs780093	T	C	GCKR	0	0.089045	1.47347e-09	0.00583965	0.0894078	2.00714e-11	0.176066	4		7.17e-20	1.57e-14
L_VLDL_FC	8	126485531	rs7846466	T	C	TRIB1	34883	0.0941709	1.47519e-10	0.00655518	0.0790637	2.53631e-09	0.183073	4		1.12e-08	3.16e-12
L_VLDL_FC	11	116660686	rs2266788	G	A	APOA5	0	0.0834153	1.3833e-08	0.00514375	0.0813853	9.08583e-11	0.263594	3		5.18e-49	5.43e-24
L_VLDL_TG	1	230304988	rs10489615	A	G	GALNT2	0	0.0570122	4.99016e-06	0.00332766	0.0564567	2.79072e-14	0.627444	7		3.69e-07	2.06e-06
L_VLDL_TG	2	27730940	rs1260326	T	C	GCKR	0	0.0862658	4.62732e-12	0.00763815	0.0779436	1.12625e-12	0.223568	7		9.83e-20	4.81e-16
L_VLDL_TG	8	19867220	rs9644637	C	T	LPL	42449	-0.0683044	4.51221e-08	0.00477674	-0.0584369	2.37702e-10	0.442296	10		9.64e-18	3.33e-09
L_VLDL_TG	11	116660686	rs2266788	G	A	APOA5	0	0.0849229	1.02666e-11	0.00738792	0.0823613	1.78338e-16	0.348373	5		6.99e-48	2.19e-23
M_VLDL_P	1	230294916	rs2144300	C	T	GALNT2	0	0.0580631	3.38427e-06	0.00344687	0.0525423	5.66624e-13	0.641989	10		3.34e-07	5.03e-07
M_VLDL_P	2	21231524	rs676210	A	G	APOB	0	-0.0639099	3.15542e-07	0.00417521	-0.063493	2.12183e-10	0.351155	6		1.5e-13	4.05e-05
M_VLDL_P	2	27741237	rs780094	T	C	GCKR	0	0.0858173	6.1906e-12	0.00754726	0.0857324	1.56271e-12	0.0553392	3		4.67e-19	3.36e-16
M_VLDL_P	8	19819536	rs327	G	T	LPL	0	-0.0798242	1.59705e-10	0.00653085	-0.0746875	7.32977e-14	0.351214	8		2.04e-21	1.63e-13
M_VLDL_P	11	61597972	rs1535	G	A	FADS2	0	0.0531759	2.13324e-05	0.0028851	0.0489709	5.18526e-11	0.626292	7		2.6e-06	2.56e-06
M_VLDL_P	11	116660686	rs2266788	G	A	APOA5	0	0.101535	4.15647e-16	0.0105634	0.108331	8.1327e-21	0.135849	3		1.62e-57	2.65e-31
M_VLDL_L	1	63056112	rs1748197	A	G	DOCK7	0	-0.0669447	6.34128e-06	0.00325446	-0.0492221	6.07055e-11	0.724023	14		1.13e-10
M_VLDL_L	1	230294916	rs2144300	C	T	GALNT2	0	0.0663587	6.25844e-06	0.00325834	0.0667203	5.16022e-14	0.61858	7		1.23e-06
M_VLDL_L	2	27742603	rs780093	T	C	GCKR	0	0.0888686	1.56743e-09	0.00581917	0.0706077	7.32158e-10	0.385564	8		2.98e-19
M_VLDL_L	7	73012042	rs35332062	A	G	MLXIPL	0	-0.0685294	3.26796e-06	0.00345701	-0.0768271	7.58029e-11	0.34811	6		2.71e-15
M_VLDL_L	8	19845376	rs7841189	T	C	LPL	20605	-0.0857799	5.08601e-09	0.00545341	-0.0663933	5.04866e-10	0.460336	10		1.27e-22
M_VLDL_L	11	116660686	rs2266788	G	A	APOA5	0	0.095889	6.56201e-11	0.00680919	0.0859828	1.82883e-13	0.358251	6		1.99e-58
M_VLDL_PL	1	230304988	rs10489615	A	G	GALNT2	0	0.0553195	9.52952e-06	0.00313003	0.0560489	1.52361e-14	0.63988	7		1.14e-06	1.29e-06
M_VLDL_PL	2	21225281	rs1042034	C	T	APOB	0	-0.0653733	1.87891e-07	0.00433542	-0.0672854	1.08312e-09	0.221484	9		1.63e-17	2.81e-06
M_VLDL_PL	2	27730940	rs1260326	T	C	GCKR	0	0.0849729	9.77605e-12	0.00740413	0.0756609	1.00493e-11	0.202083	4		4.48e-21	2.04e-15
M_VLDL_PL	8	19824492	rs13702	C	T	LPL	0	-0.08401	1.65762e-11	0.00723865	-0.0731208	3.04646e-14	0.394293	8		5.42e-23	1.72e-13
M_VLDL_PL	11	61639573	rs174448	G	A	FADS3	1422	0.051686	3.54705e-05	0.00273	0.0559872	8.37631e-10	0.454035	8		2.42e-05	9.07e-06
M_VLDL_PL	11	116660686	rs2266788	G	A	APOA5	0	0.105497	2.76752e-17	0.0114165	0.109695	3.55453e-22	0.17058	5		5.01e-62	8.73e-33
M_VLDL_C	1	63056112	rs1748197	A	G	DOCK7	0	-0.0724725	9.88476e-07	0.00382426	-0.0724216	1.08608e-09	0.346666	6		1.43e-16	1.01e-09
M_VLDL_C	1	230294916	rs2144300	C	T	GALNT2	0	0.0556893	0.000148135	0.00229882	0.0615977	1.06091e-14	0.684252	5		1.55e-06	9.13e-06
M_VLDL_C	2	27742603	rs780093	T	C	GCKR	0	0.076762	1.80499e-07	0.00434884	0.0759964	2.77163e-10	0.321361	5		5.02e-20	1.44e-13
M_VLDL_C	8	19824492	rs13702	C	T	LPL	0	-0.0730217	6.37042e-07	0.00395927	-0.0675308	5.25029e-10	0.43839	6		2.67e-22	7.65e-13
M_VLDL_C	8	126474306	rs2980885	G	A	TRIB1	23658	0.087027	3.01018e-09	0.0056167	0.0786154	8.89494e-11	0.309002	4		2.76e-12	3.97e-12
M_VLDL_C	11	116660686	rs2266788	G	A	APOA5	0	0.105209	7.1356e-13	0.00822376	0.105985	1.36663e-14	0.116203	4		8.67e-62	1.98e-32
M_VLDL_C	16	56991363	rs183130	T	C	CETP	4472	-0.0775505	1.24695e-07	0.00446146	-0.0657098	7.88398e-14	0.62184	5		2.39e-18	3.14e-09
M_VLDL_CE	1	230294916	rs2144300	C	T	GALNT2	0	0.0460396	0.00169237	0.00157417	0.0448038	7.42653e-11	0.755363	5		2.71e-05	2.41e-05
M_VLDL_CE	8	126474306	rs2980885	G	A	TRIB1	23658	0.0868856	3.06659e-09	0.00561056	0.0832063	3.69869e-10	0.174261	2		3.61e-12	1.68e-11
M_VLDL_CE	11	116660686	rs2266788	G	A	APOA5	0	0.105917	4.70138e-13	0.00835485	0.10433	6.02559e-13	0.0215765	3		1.16e-55	4.98e-32
M_VLDL_CE	16	56991363	rs183130	T	C	CETP	4472	-0.0953891	7.2612e-11	0.00677752	-0.0929888	1.01162e-12	0.200195	3		4.77e-17	2.11e-13
M_VLDL_FC	1	63145439	rs11208004	A	G	DOCK7	0	-0.0680963	3.61241e-06	0.00342672	-0.035779	3.98282e-11	0.843354	14		4.2e-16	1.22e-08
M_VLDL_FC	1	230294916	rs2144300	C	T	GALNT2	0	0.0647952	1.04868e-05	0.00310047	0.064574	1.04692e-14	0.660106	7		3.3e-06	4.73e-06
M_VLDL_FC	2	27742603	rs780093	T	C	GCKR	0	0.0886059	1.8092e-09	0.0057749	0.0767572	7.42983e-11	0.353493	9		1.38e-21	2.95e-15
M_VLDL_FC	8	19907912	rs11991231	C	T	LPL	83141	-0.09044	7.34131e-10	0.0060559	-0.06469	5.74005e-08	0.336893	10		2.74e-22	1.31e-12
M_VLDL_FC	8	126485531	rs7846466	T	C	TRIB1	34883	0.0880409	2.1518e-09	0.00572134	0.0860688	1.24256e-09	0.0724042	5		3.08e-11	3.55e-12
M_VLDL_FC	11	61570783	rs174547	C	T	FADS1	0	0.0416418	0.00465917	0.00127844	0.0338877	6.0649e-10	0.840021	11		1.07e-05	4.03e-06
M_VLDL_FC	11	116660686	rs2266788	G	A	APOA5	0	0.0993065	1.39686e-11	0.00729192	0.0918364	1.67006e-14	0.328977	6		6.04e-62	3.36e-31
M_VLDL_TG	1	230294916	rs2144300	C	T	GALNT2	0	0.0597635	1.74046e-06	0.00365043	0.0445574	3.13065e-11	0.692691	10		3.75e-07	1.77e-07
M_VLDL_TG	2	27730940	rs1260326	T	C	GCKR	0	0.0891005	9.45429e-13	0.0081359	0.0887971	4.97812e-13	0.030706	2		6.8e-20	1.3e-16
M_VLDL_TG	8	19832646	rs17482753	T	G	LPL	7875	-0.0805353	1.11952e-10	0.00664217	-0.0821075	1.49219e-13	0.20306	7		1.61e-21	3.15e-13
M_VLDL_TG	11	116660686	rs2266788	G	A	APOA5	0	0.0960078	1.49921e-14	0.00943608	0.103131	3.46115e-20	0.189301	4		2.44e-58	4.06e-30
S_VLDL_P	1	63056112	rs1748197	A	G	DOCK7	0	-0.064831	2.95365e-07	0.00419642	-0.0656213	2.05851e-11	0.392211	8		2.28e-12	4.8e-09
S_VLDL_P	1	230304988	rs10489615	A	G	GALNT2	0	0.0535308	1.94725e-05	0.00291195	0.0571273	1.06256e-13	0.609092	3		3.39e-06	3.63e-07
S_VLDL_P	2	21237544	rs673548	A	G	APOB	0	-0.0776248	5.77163e-10	0.00613088	-0.0594524	1.9446e-08	0.282565	8		5.98e-21	3.54e-09
S_VLDL_P	2	27742603	rs780093	T	C	GCKR	0	0.0800027	1.83091e-10	0.00648894	0.080612	4.74867e-12	0.134204	3		1.17e-18	1.2e-14
S_VLDL_P	8	19824492	rs13702	C	T	LPL	0	-0.0859405	6.54827e-12	0.00752956	-0.0766844	1.37578e-13	0.309053	9		4.98e-23	4.96e-14
S_VLDL_P	8	126482621	rs2954022	A	C	TRIB1	31973	-0.0766229	9.43709e-10	0.00597753	-0.0764567	6.27758e-10	0.0255306	3		2.72e-13	1.58e-12
S_VLDL_P	11	116660686	rs2266788	G	A	APOA5	0	0.12024	6.85483e-22	0.0147638	0.118491	8.20127e-22	0.0261059	3		1.34e-57	1.53e-35
S_VLDL_P	15	58683366	rs1532085	A	G	LIPC	40809	0.0500323	6.73601e-05	0.00253592	0.0499792	1.45441e-13	0.693235	6		0.001033	0.00102
S_VLDL_P	16	57004889	rs7205804	A	G	CETP	0	-0.0771672	7.15767e-10	0.00606364	-0.0758438	1.47818e-13	0.321894	9		2.11e-23	9e-13
S_VLDL_L	1	230304988	rs10489615	A	G	GALNT2	0	0.0541463	0.000241352	0.00215247	0.0564283	1.06603e-12	0.696996	8		4.23e-06
S_VLDL_L	2	21225281	rs1042034	C	T	APOB	0	-0.0770336	1.95968e-07	0.00432256	-0.0513183	5.35121e-10	0.676175	11		2.51e-21
S_VLDL_L	2	27730940	rs1260326	T	C	GCKR	0	0.0729643	7.40481e-07	0.00391315	0.0719023	1.42394e-10	0.414606	8		6.64e-18
S_VLDL_L	8	19907912	rs11991231	C	T	LPL	83141	-0.0969568	4.49436e-11	0.00692762	-0.0833368	1.76492e-12	0.350586	9		2.45e-21
S_VLDL_L	8	126474306	rs2980885	G	A	TRIB1	23658	0.0854873	6.6802e-09	0.00536896	0.0609015	8.46607e-11	0.584981	10		3.48e-13
S_VLDL_L	11	116660686	rs2266788	G	A	APOA5	0	0.116974	1.90721e-15	0.0100839	0.111117	1.85199e-19	0.294494	7		2e-54
S_VLDL_L	15	58683366	rs1532085	A	G	LIPC	40809	0.0606358	4.04312e-05	0.0026908	0.0605411	5.90692e-19	0.771753	9		0.000887
S_VLDL_L	16	56991363	rs183130	T	C	CETP	4472	-0.0936709	2.01783e-10	0.00645812	-0.0956598	1.02183e-16	0.37953	5		2.31e-23
S_VLDL_PL	1	230294916	rs2144300	C	T	GALNT2	0	0.0457327	0.000259965	0.00212974	0.0506268	7.40665e-12	0.635118	5		1.36e-06	4.61e-06
S_VLDL_PL	2	27741237	rs780094	T	C	GCKR	0	0.0755116	1.56801e-09	0.00581917	0.0786276	3.25339e-12	0.182105	6		3.94e-19	2.49e-12
S_VLDL_PL	8	19824492	rs13702	C	T	LPL	0	-0.0779911	4.45204e-10	0.00621184	-0.0790237	1.65546e-12	0.194741	6		1.11e-21	1.88e-12
S_VLDL_PL	8	126482621	rs2954022	A	C	TRIB1	31973	-0.0764491	9.84115e-10	0.00596461	-0.0747976	8.00949e-11	0.152001	8		5.66e-14	7.73e-12
S_VLDL_PL	11	116662579	rs651821	C	T	APOA5	0	0.117997	3.51315e-21	0.0142476	0.114772	4.29316e-22	0.0956277	6		5.16e-55	6.39e-33
S_VLDL_PL	15	58683366	rs1532085	A	G	LIPC	40809	0.0746509	2.54825e-09	0.00566827	0.0724934	2.08882e-15	0.456752	7		1.39e-05	0.000153
S_VLDL_PL	16	57004889	rs7205804	A	G	CETP	0	-0.0901578	5.49214e-13	0.00830614	-0.0909598	5.18016e-17	0.241831	8		6.3e-29	3.89e-15
S_VLDL_C	1	63020816	rs10159255	A	C	DOCK7	0	-0.0698717	2.35869e-06	0.00355694	-0.0491444	1.48232e-10	0.724095	9		1.94e-11	9.86e-08
S_VLDL_C	8	19907912	rs11991231	C	T	LPL	83141	-0.083498	1.66317e-08	0.00508645	-0.0812902	2.00243e-11	0.325879	7		1.55e-13	8.18e-09
S_VLDL_C	11	116660686	rs2266788	G	A	APOA5	0	0.115795	4.81191e-15	0.00979352	0.121263	8.61489e-18	0.0888187	6		2.3e-40	4.08e-23
S_VLDL_C	15	58683366	rs1532085	A	G	LIPC	40809	0.0834824	1.78451e-08	0.0050648	0.0905098	4.84776e-32	0.721393	8		4.87e-05	6.62e-05
S_VLDL_C	16	56993324	rs3764261	A	C	CETP	2511	-0.115156	6.8276e-15	0.00968331	-0.106823	1.68391e-21	0.419381	5		3.97e-21	2.26e-12
S_VLDL_C	19	11202306	rs6511720	T	G	LDLR	0	-0.0791697	8.81058e-08	0.00456958	-0.0719728	7.47673e-11	0.438444	8		2.38e-25	1.3e-09
S_VLDL_CE	1	55505647	rs11591147	T	G	PCSK9	0	-0.079322	8.79044e-08	0.00457028	-0.0643439	9.51438e-13	0.626068	9
S_VLDL_CE	11	116660686	rs2266788	G	A	APOA5	0	0.105552	1.05823e-12	0.00809991	0.107208	5.25121e-16	0.202819	6
S_VLDL_CE	15	58683366	rs1532085	A	G	LIPC	40809	0.0773387	1.91788e-07	0.00432892	0.0768375	3.68163e-18	0.639322	6
S_VLDL_CE	16	56991363	rs183130	T	C	CETP	4472	-0.121722	1.92398e-16	0.0108068	-0.119062	6.87402e-27	0.433076	5
S_VLDL_CE	19	11202306	rs6511720	T	G	LDLR	0	-0.0880075	2.86738e-09	0.00563151	-0.0814361	1.7206e-12	0.391797	8
S_VLDL_FC	1	230304988	rs10489615	A	G	GALNT2	0	0.0483375	0.00106368	0.00171159	0.0524279	3.40932e-10	0.668248	6		3.1e-06	5.93e-06
S_VLDL_FC	8	19832646	rs17482753	T	G	LPL	7875	-0.0949224	1.18996e-10	0.00662324	-0.0790985	5.50314e-13	0.440198	9		3.42e-19	4.01e-11
S_VLDL_FC	11	116660686	rs2266788	G	A	APOA5	0	0.121172	1.95299e-16	0.0108019	0.116877	1.78288e-17	0.130692	8		3.07e-53	5.83e-30
S_VLDL_FC	15	58683366	rs1532085	A	G	LIPC	40809	0.086841	4.14978e-09	0.00551686	0.0889716	2.32619e-33	0.734654	10		0.000206	0.000169
S_VLDL_FC	16	56991363	rs183130	T	C	CETP	4472	-0.0941447	1.71547e-10	0.00650828	-0.088165	1.93492e-17	0.495899	8		2.64e-22	3.11e-12
S_VLDL_TG	1	62916796	rs583609	C	T	USP1	0	-0.0532581	2.05357e-05	0.00289674	-0.0442247	2.74461e-10	0.667236	7		3.82e-14	2.32e-08
S_VLDL_TG	1	230294916	rs2144300	C	T	GALNT2	0	0.0634503	3.8439e-07	0.00411514	0.0686591	1.59161e-14	0.474082	4		4.99e-07	5.63e-08
S_VLDL_TG	2	21193946	rs6728178	A	G	APOB	30355	-0.0792313	2.29535e-10	0.00641763	-0.0628424	1.53126e-13	0.52196	6		1.33e-20	2.18e-08
S_VLDL_TG	2	27730940	rs1260326	T	C	GCKR	0	0.0902559	4.80646e-13	0.0083476	0.0893451	2.85179e-15	0.174551	6		6.23e-22	4.92e-17
S_VLDL_TG	6	31236410	rs34131062	T	C	MICB	0	0.0721877	7.55898e-09	0.00533053	0.0720229	3.20479e-10	0.156225	5		8.14e-06	2.37e-06
S_VLDL_TG	7	73012042	rs35332062	A	G	MLXIPL	0	-0.0769304	8.0051e-10	0.00602869	-0.0518376	1.91603e-08	0.447269	9		1.14e-14	6.33e-09
S_VLDL_TG	8	19845376	rs7841189	T	C	LPL	20605	-0.0937689	5.70577e-14	0.00901624	-0.0835883	1.34432e-14	0.238611	6		1.58e-25	3.61e-15
S_VLDL_TG	8	126482621	rs2954022	A	C	TRIB1	31973	-0.0736542	3.72669e-09	0.00555002	-0.0770728	1.13692e-10	0.0829606	3		4.07e-13	5.07e-13
S_VLDL_TG	11	116660686	rs2266788	G	A	APOA5	0	0.11289	1.4696e-19	0.0130684	0.11177	6.8391e-21	0.0859545	4		7.63e-66	1.31e-36
XS_VLDL_P	1	55505647	rs11591147	T	G	PCSK9	0	-0.0719143	4.10394e-09	0.00552062	-0.0631161	8.50572e-16	0.546403	8		8.36e-22	5.11e-13
XS_VLDL_P	11	116660686	rs2266788	G	A	APOA5	0	0.0785688	1.22903e-10	0.00661292	0.0788823	7.68639e-14	0.235339	6		2.92e-29	1.01e-13
XS_VLDL_P	15	58683366	rs1532085	A	G	LIPC	40809	0.143595	3.88141e-32	0.022234	0.142396	1.26801e-50	0.357308	5		3.36e-36	3.17e-48
XS_VLDL_P	16	56991363	rs183130	T	C	CETP	4472	-0.0853465	2.6436e-12	0.00781404	-0.0818352	1.00591e-20	0.449152	8		3.03e-21	1.26e-21
XS_VLDL_P	19	11202306	rs6511720	T	G	LDLR	0	-0.0699869	1.0014e-08	0.00524369	-0.0509881	3.18495e-10	0.520366	8		1.59e-26	8.56e-09
XS_VLDL_L	1	55505647	rs11591147	T	G	PCSK9	0	-0.0835896	1.46715e-08	0.00512415	-0.0754555	1.85297e-14	0.54547	9		3.6e-23
XS_VLDL_L	11	61570783	rs174547	C	T	FADS1	0	-0.047792	0.00121753	0.0016701	-0.0509435	1.3011e-13	0.769589	7		2.17e-06
XS_VLDL_L	15	58683366	rs1532085	A	G	LIPC	40809	0.149971	2.25067e-24	0.0165718	0.152507	2.30145e-49	0.494754	7		3.02e-37
XS_VLDL_L	16	56991363	rs183130	T	C	CETP	4472	-0.0994376	1.54415e-11	0.00726211	-0.0890083	1.37477e-26	0.668255	10		2.05e-27
XS_VLDL_L	19	45395266	rs157580	G	A	TOMM40	0	-0.0780861	1.20306e-07	0.00447407	-0.0661344	8.18372e-10	0.459909	5		1.37e-23
XS_VLDL_PL	1	55505647	rs11591147	T	G	PCSK9	0	-0.0814726	7.66454e-12	0.00748058	-0.0669195	1.42716e-16	0.474378	12		3.64e-36	8.91e-20
XS_VLDL_PL	11	116662579	rs651821	C	T	APOA5	0	0.0587999	7.72621e-07	0.00389973	0.0574759	9.72693e-10	0.332476	9		4.86e-15	4.12e-06
XS_VLDL_PL	15	58674695	rs4775041	C	G	LIPC	49480	0.115479	2.34616e-22	0.0151019	0.112362	1.40086e-29	0.261254	4		7.27e-39	3.18e-41
XS_VLDL_PL	16	56993324	rs3764261	A	C	CETP	2511	-0.0583628	9.32757e-07	0.00384187	-0.0563836	2.03566e-11	0.439747	4		2.99e-13	5.47e-13
XS_VLDL_PL	19	11202306	rs6511720	T	G	LDLR	0	-0.0764458	1.27308e-10	0.00660293	-0.0627856	2.50493e-12	0.380554	8		2.6e-36	1.08e-12
XS_VLDL_PL	19	45395266	rs157580	G	A	TOMM40	0	-0.0667253	2.01299e-08	0.00502712	-0.0632735	2.50759e-11	0.321669	9		2.45e-48	1.34e-16
XS_VLDL_C	1	55505647	rs11591147	T	G	PCSK9	0	-0.0919194	4.28994e-10	0.00622325	-0.0903299	2.51801e-13	0.29284	9
XS_VLDL_C	15	58683366	rs1532085	A	G	LIPC	40809	0.122928	6.85484e-17	0.0111314	0.116394	2.01001e-18	0.182718	6
XS_VLDL_C	16	56991363	rs183130	T	C	CETP	4472	-0.0989717	1.77318e-11	0.00721858	-0.0857908	4.80588e-26	0.679611	8
XS_VLDL_C	19	11202306	rs6511720	T	G	LDLR	0	-0.0765576	2.0249e-07	0.00431325	-0.082489	3.30342e-13	0.400163	6
XS_VLDL_C	19	45415640	rs445925	A	G	APOC1	1864	-0.063029	1.89767e-05	0.00291985	-0.059083	3.30489e-10	0.582139	7
XS_VLDL_CE	1	55505647	rs11591147	T	G	PCSK9	0	-0.0942162	1.57829e-10	0.00653477	-0.0798636	3.74998e-12	0.385308	10
XS_VLDL_CE	4	54714868	rs17083590	G	A	CHIC2	147634	-0.0467183	0.00153479	0.00160341	-0.0422231	2.02829e-10	0.781587	11
XS_VLDL_CE	15	58683366	rs1532085	A	G	LIPC	40809	0.105751	7.32645e-13	0.00821553	0.107279	2.69931e-16	0.207161	8
XS_VLDL_CE	16	56991363	rs183130	T	C	CETP	4472	-0.10268	3.07122e-12	0.00776679	-0.0725383	1.69484e-24	0.751932	8
XS_VLDL_CE	19	11202306	rs6511720	T	G	LDLR	0	-0.0729404	7.45574e-07	0.00391066	-0.0700476	4.02225e-12	0.520909	9
XS_VLDL_CE	19	45415640	rs445925	A	G	APOC1	1864	-0.059372	5.6582e-05	0.00258872	-0.0669039	2.13055e-11	0.530262	7
XS_VLDL_FC	1	55505647	rs11591147	T	G	PCSK9	0	-0.0770312	1.72543e-07	0.00436109	-0.0763752	4.35322e-10	0.305022	5
XS_VLDL_FC	11	61609750	rs174583	T	C	FADS2	0	-0.0600116	4.69551e-05	0.00264497	-0.0587447	1.98814e-14	0.714295	9
XS_VLDL_FC	11	116662579	rs651821	C	T	APOA5	0	0.071374	1.31377e-06	0.00373758	0.0713347	8.64116e-11	0.436679	7
XS_VLDL_FC	15	58683366	rs1532085	A	G	LIPC	40809	0.145994	3.13732e-23	0.0157382	0.149348	9.47174e-45	0.462586	5
XS_VLDL_FC	16	57004889	rs7205804	A	G	CETP	0	-0.0795204	6.75797e-08	0.0046515	-0.0738985	7.07557e-14	0.540834	8
XS_VLDL_FC	19	11202306	rs6511720	T	G	LDLR	0	-0.0750562	3.52318e-07	0.00414196	-0.0800198	3.60635e-10	0.24571	5
XS_VLDL_FC	19	45401666	rs8106922	G	A	TOMM40	0	0.0593108	5.76514e-05	0.0025829	0.0637493	4.09752e-11	0.561437	9
XS_VLDL_TG	2	21237544	rs673548	A	G	APOB	0	-0.0893821	1.1871e-12	0.00806366	-0.0686959	8.55199e-12	0.358791	11		2.9e-25	3.29e-13
XS_VLDL_TG	2	27730940	rs1260326	T	C	GCKR	0	0.0759521	1.5555e-09	0.00582116	0.0785155	4.76818e-14	0.310705	9		6.6e-14	1.25e-11
XS_VLDL_TG	6	31243884	rs3130696	A	G	MICB	0	-0.0590967	2.66311e-06	0.00352026	-0.0637404	4.71092e-10	0.335428	10		6.99e-06	5.73e-09
XS_VLDL_TG	8	19824492	rs13702	C	T	LPL	0	-0.085978	7.94317e-12	0.00746934	-0.0748202	2.50249e-14	0.38748	13		3.44e-19	2.22e-11
XS_VLDL_TG	8	126482621	rs2954022	A	C	TRIB1	31973	-0.0787432	3.83867e-10	0.00625779	-0.0750689	2.09764e-11	0.205003	7		2.8e-16	3.11e-13
XS_VLDL_TG	11	116660686	rs2266788	G	A	APOA5	0	0.113224	2.05367e-19	0.0129635	0.100064	3.97119e-19	0.206636	8		9.36e-49	6.59e-33
XS_VLDL_TG	15	58683366	rs1532085	A	G	LIPC	40809	0.130076	4.03519e-25	0.0171152	0.13074	1.18651e-58	0.571871	4		2.9e-21	6.09e-25
IDL_P	1	55505647	rs11591147	T	G	PCSK9	0	-0.107789	3.50988e-13	0.0084464	-0.101036	3.30934e-21	0.476474	8		4.36e-45	5.29e-24
IDL_P	1	109817192	rs7528419	G	A	CELSR2	0	-0.0831939	2.08254e-08	0.00501651	-0.0805122	1.64657e-10	0.279371	6		3.38e-20	1.37e-09
IDL_P	10	56015656	rs11004183	A	G	PCDH15	0	-0.0265901	0.0736741	0.000510718	-0.0399076	4.44285e-10	0.808938	5		4.68e-05	9.13e-06
IDL_P	15	58683366	rs1532085	A	G	LIPC	40809	0.115603	6.69981e-15	0.00968935	0.10954	3.03447e-48	0.735282	3		5.98e-29	3.07e-26
IDL_P	16	57004889	rs7205804	A	G	CETP	0	-0.0683691	4.09765e-06	0.00338776	-0.0678583	1.2213e-10	0.491547	2		3.01e-07	4.06e-07
IDL_P	19	11202306	rs6511720	T	G	LDLR	0	-0.108753	2.13837e-13	0.00860161	-0.109528	4.64453e-15	0.110419	5		8.8e-40	5.58e-18
IDL_P	19	45415640	rs445925	A	G	APOC1	1864	-0.13412	1.23494e-19	0.0131247	-0.130184	1.21319e-39	0.546394	3		5.03e-75	1.01e-34
IDL_L	1	55505647	rs11591147	T	G	PCSK9	0	-0.109378	1.50865e-13	0.00871101	-0.0979807	4.64799e-17	0.377896	8		5e-48
IDL_L	1	109818530	rs646776	C	T	CELSR2	151	-0.0826602	2.47464e-08	0.00496324	-0.0766405	7.90526e-10	0.292031	7		1.26e-21
IDL_L	10	56015656	rs11004183	A	G	PCDH15	0	-0.0291577	0.0496675	0.000614969	-0.0289185	6.73178e-10	0.893295	9		3.87e-05
IDL_L	15	58687880	rs493258	C	T	LIPC	36295	-0.0738013	6.59414e-07	0.00394882	-0.0740615	3.56341e-27	0.778395	6		3.74e-26
IDL_L	16	56991363	rs183130	T	C	CETP	4472	-0.0538095	0.000288872	0.0020981	-0.0587559	6.31595e-13	0.690915	5		9.41e-06
IDL_L	19	11202306	rs6511720	T	G	LDLR	0	-0.10769	3.52051e-13	0.00844551	-0.108178	1.24961e-14	0.102607	5		4.11e-41
IDL_L	19	45415640	rs445925	A	G	APOC1	1864	-0.138852	5.68419e-21	0.0140956	-0.132634	1.69318e-39	0.526309	3		1.92e-82
IDL_PL	1	55505647	rs11591147	T	G	PCSK9	0	-0.108467	2.4381e-13	0.00856045	-0.105109	1.72637e-21	0.440268	5		3.68e-49	1.94e-23
IDL_PL	1	109818530	rs646776	C	T	CELSR2	151	-0.0826967	2.46572e-08	0.00496324	-0.0689171	9.99825e-10	0.420939	8		2.61e-22	2.26e-10
IDL_PL	15	58683366	rs1532085	A	G	LIPC	40809	0.0939888	2.4708e-10	0.00639539	0.0951035	5.12626e-46	0.789266	4		1.17e-25	7.31e-17
IDL_PL	16	56991363	rs183130	T	C	CETP	4472	-0.0445104	0.00272704	0.00143376	-0.0540031	4.06491e-12	0.719997	6		1.74e-06	1.67e-05
IDL_PL	19	11202306	rs6511720	T	G	LDLR	0	-0.109084	1.769e-13	0.00866116	-0.0848951	1.98504e-14	0.438428	8		5.11e-42	3.46e-17
IDL_PL	19	45415640	rs445925	A	G	APOC1	1864	-0.141626	9.48596e-22	0.0146608	-0.144007	5.33343e-33	0.332202	4		2.19e-87	5.33e-45
IDL_C	1	55505647	rs11591147	T	G	PCSK9	0	-0.110472	6.93681e-14	0.00895499	-0.101448	8.12016e-16	0.269418	6		2.1e-51	5e-26
IDL_C	10	56015656	rs11004183	A	G	PCDH15	0	-0.034281	0.0205217	0.000857226	-0.0332563	7.1447e-10	0.854268	10		4.14e-05	2.98e-05
IDL_C	15	58683366	rs1532085	A	G	LIPC	40809	0.0764319	2.41973e-07	0.0042575	0.06879	4.13484e-16	0.662772	3		2e-21	4.6e-15
IDL_C	19	11202306	rs6511720	T	G	LDLR	0	-0.104556	1.37373e-12	0.00801953	-0.105052	3.9072e-13	0.0383175	3		4.2e-42	1.3e-19
IDL_C	19	45415640	rs445925	A	G	APOC1	1864	-0.14473	7.96024e-23	0.0154441	-0.139779	5.72816e-46	0.541987	3		5.08e-92	4.89e-44
IDL_CE	1	55505647	rs11591147	T	G	PCSK9	0	-0.109136	1.31352e-13	0.00875559	-0.105999	1.35806e-17	0.285646	4
IDL_CE	15	58683366	rs1532085	A	G	LIPC	40809	0.0673525	5.28396e-06	0.00331038	0.0629485	1.37415e-10	0.550727	2
IDL_CE	19	11202306	rs6511720	T	G	LDLR	0	-0.103604	2.08955e-12	0.00788721	-0.104253	8.54679e-13	0.0231976	3
IDL_CE	19	45415640	rs445925	A	G	APOC1	1864	-0.140228	1.50179e-21	0.0145162	-0.141735	6.24108e-41	0.470113	2
IDL_FC	1	55505647	rs11591147	T	G	PCSK9	0	-0.107046	4.33542e-13	0.00837984	-0.0958688	3.88024e-20	0.495734	8		8.18e-52	1.72e-26
IDL_FC	1	109818530	rs646776	C	T	CELSR2	151	-0.0806997	4.90392e-08	0.00475107	-0.0779406	2.49172e-12	0.43107	10		5.06e-24	9.51e-11
IDL_FC	10	56015656	rs11004183	A	G	PCDH15	0	-0.0403275	0.00649983	0.00118253	-0.0367544	1.23833e-10	0.841555	12		3.17e-06	3.02e-06
IDL_FC	15	58730498	rs588136	C	T	LIPC	0	0.0832475	1.84441e-08	0.00505452	0.0774873	2.49578e-20	0.669224	3		1.55e-30	1.03e-19
IDL_FC	19	11202306	rs6511720	T	G	LDLR	0	-0.103118	2.98641e-12	0.00777506	-0.0785067	5.74189e-11	0.341702	7		1.62e-43	3.06e-18
IDL_FC	19	45415640	rs445925	A	G	APOC1	1864	-0.147465	1.40569e-23	0.0159914	-0.136852	2.26701e-41	0.515631	5		1.09e-93	3.1e-49
IDL_TG	15	58380442	rs12910902	T	C	LOC283665	15538	0.0794024	8.82411e-08	0.00456923	0.0695671	5.09691e-14	0.609779	8		5.16e-09	1.03e-59
IDL_TG	15	58723675	rs1800588	T	C	LIPC	500	0.210187	2.27962e-46	0.0326374	0.209595	1.39761e-87	0.471278	5		1.09e-56	1.03e-59
IDL_TG	16	56995236	rs1800775	A	C	CETP	599	-0.0708207	1.86901e-06	0.00362832	-0.0767015	2.61961e-11	0.398069	4		4.51e-13	6.54e-15
L_LDL_P	1	55505647	rs11591147	T	G	PCSK9	0	-0.0898102	1.38126e-09	0.00585931	-0.0722506	3.14671e-23	0.756599	12		1.84e-52	6.94e-22
L_LDL_P	1	109818530	rs646776	C	T	CELSR2	151	-0.0908677	8.84579e-10	0.00599763	-0.0697828	2.40701e-10	0.448683	10		7.79e-25	1.42e-12
L_LDL_P	15	58672134	rs12908474	C	T	LIPC	52041	0.0521615	0.000446771	0.00196786	0.0603847	4.74271e-10	0.572061	6		2.63e-11	7.38e-07
L_LDL_P	19	11202306	rs6511720	T	G	LDLR	0	-0.109771	1.23964e-13	0.00877283	-0.0965506	7.24507e-17	0.390187	10		5.37e-42	7.98e-20
L_LDL_P	19	45415640	rs445925	A	G	APOC1	1864	-0.136369	3.03582e-20	0.0135659	-0.119924	2.62912e-28	0.459181	5		4.52e-101	2.93e-51
L_LDL_L	1	55505647	rs11591147	T	G	PCSK9	0	-0.0913722	6.9923e-10	0.00607112	-0.0865021	6.64708e-26	0.687851	8		1.17e-53
L_LDL_L	1	109818530	rs646776	C	T	CELSR2	151	-0.0906748	9.43488e-10	0.00597786	-0.0769115	3.88966e-10	0.314545	10		8e-26
L_LDL_L	15	58730498	rs588136	C	T	LIPC	0	0.0517916	0.000485062	0.00194355	0.0617108	2.34844e-13	0.674851	7		9.64e-09
L_LDL_L	16	57004889	rs7205804	A	G	CETP	0	-0.0437159	0.00321833	0.00138567	-0.0485813	1.20495e-10	0.738433	7		0.000635
L_LDL_L	19	11202306	rs6511720	T	G	LDLR	0	-0.109275	1.55805e-13	0.00870079	-0.0927888	4.85424e-14	0.310184	9		1.11e-42
L_LDL_L	19	45415640	rs445925	A	G	APOC1	1864	-0.140186	2.48073e-21	0.0143573	-0.142778	1.10175e-28	0.24193	3		4.82e-106
L_LDL_PL	1	55505647	rs11591147	T	G	PCSK9	0	-0.0926173	3.8658e-10	0.00625537	-0.0696918	4.09824e-22	0.757755	11		1.68e-51	5.04e-20
L_LDL_PL	1	109818530	rs646776	C	T	CELSR2	151	-0.086913	4.30572e-09	0.0055051	-0.0737937	3.32982e-11	0.434996	11		3.51e-24	2.77e-12
L_LDL_PL	15	58683366	rs1532085	A	G	LIPC	40809	0.0555136	0.000184487	0.0022334	0.0631935	1.16168e-12	0.636566	5		1.87e-11	2.22e-05
L_LDL_PL	16	57004889	rs7205804	A	G	CETP	0	-0.0419242	0.00466735	0.00127782	-0.047622	4.39658e-12	0.778826	8		0.000903	9.58e-05
L_LDL_PL	19	11202306	rs6511720	T	G	LDLR	0	-0.105539	9.45337e-13	0.0081359	-0.101355	8.77312e-16	0.274459	9		3.1e-44	7.26e-19
L_LDL_PL	19	45415640	rs445925	A	G	APOC1	1864	-0.141713	7.97169e-22	0.014716	-0.141246	4.99904e-24	0.103657	2		3.97e-104	6.71e-51
L_LDL_C	1	55505647	rs11591147	T	G	PCSK9	0	-0.0933939	2.79487e-10	0.00635739	-0.0928221	2.92101e-16	0.408365	3		1.03e-54	1.1e-21
L_LDL_C	1	109818530	rs646776	C	T	CELSR2	151	-0.0907827	8.66319e-10	0.00600439	-0.0844287	3.81382e-12	0.325577	7		5.5e-27	3.09e-13
L_LDL_C	16	57004889	rs7205804	A	G	CETP	0	-0.0404132	0.00640882	0.00118654	-0.0453345	6.79612e-12	0.7967	9		0.000589	0.000298
L_LDL_C	19	11202306	rs6511720	T	G	LDLR	0	-0.108546	2.13453e-13	0.00860308	-0.110815	1.75899e-16	0.171597	3		1.07e-44	8.06e-20
L_LDL_C	19	45415640	rs445925	A	G	APOC1	1864	-0.146979	2.34409e-23	0.0158312	-0.146812	3.05346e-24	0.0416764	1		2.63e-112	5.78e-55
L_LDL_CE	1	55505647	rs11591147	T	G	PCSK9	0	-0.0909494	8.17677e-10	0.00602215	-0.082326	7.49651e-25	0.703521	9		3.51e-53	1.93e-20
L_LDL_CE	1	109818530	rs646776	C	T	CELSR2	151	-0.0920378	5.13434e-10	0.00616752	-0.0860546	8.32217e-12	0.277966	10		1.05e-26	6.24e-13
L_LDL_CE	16	57004889	rs7205804	A	G	CETP	0	-0.0426251	0.00404933	0.00131906	-0.0421636	7.98128e-10	0.781559	6		0.000609	0.000414
L_LDL_CE	19	11202306	rs6511720	T	G	LDLR	0	-0.10894	1.78525e-13	0.00865764	-0.0981931	1.26964e-13	0.200434	9		1.19e-41	3.16e-19
L_LDL_CE	19	45415640	rs445925	A	G	APOC1	1864	-0.142719	4.38175e-22	0.0149051	-0.119709	4.87249e-44	0.655606	9		1.54e-105	3.91e-50
L_LDL_FC	1	55505647	rs11591147	T	G	PCSK9	0	-0.0973774	4.39113e-11	0.00693466	-0.0931139	1.33321e-24	0.613839	6		4.83e-56	2.06e-23
L_LDL_FC	1	109817192	rs7528419	G	A	CELSR2	0	-0.0853418	7.95176e-09	0.00531491	-0.0846664	8.98229e-11	0.221101	8		1.01e-27	3.76e-13
L_LDL_FC	15	58730498	rs588136	C	T	LIPC	0	0.0490248	0.000930938	0.00174996	0.0677862	1.42394e-17	0.704862	7		3.33e-11	2.8e-05
L_LDL_FC	19	11202306	rs6511720	T	G	LDLR	0	-0.10483	1.26321e-12	0.00804575	-0.081581	1.46641e-13	0.439455	7		6.49e-47	3.83e-20
L_LDL_FC	19	45415640	rs445925	A	G	APOC1	1864	-0.153763	1.65599e-25	0.0173966	-0.125944	5.61162e-40	0.576096	6		2.03e-120	1.17e-62
L_LDL_TG	1	55505647	rs11591147	T	G	PCSK9	0	-0.0367232	0.0129479	0.00098719	-0.0492401	1.13089e-10	0.720606	7
L_LDL_TG	15	58380442	rs12910902	T	C	LOC283665	15538	0.0683172	3.68669e-06	0.00342001	0.0595429	2.08477e-10	0.587623	9
L_LDL_TG	15	58723675	rs1800588	T	C	LIPC	500	0.196942	2.72272e-41	0.0289237	0.206872	2.50347e-62	0.270447	5
L_LDL_TG	19	11202306	rs6511720	T	G	LDLR	0	-0.0831685	1.72857e-08	0.00507364	-0.0851593	1.70798e-10	0.180586	3
M_LDL_P	1	55505647	rs11591147	T	G	PCSK9	0	-0.0690449	3.33786e-06	0.00345052	-0.0631528	3.93973e-17	0.742915	5		4.13e-49	5.37e-18
M_LDL_P	1	109818530	rs646776	C	T	CELSR2	151	-0.0884738	2.50227e-09	0.00567443	-0.0737822	5.81194e-10	0.358405	6		1.98e-23	7.55e-13
M_LDL_P	12	121420260	rs7979473	A	G	HNF1A	0	-0.0300421	0.0437783	0.000648931	-0.0238511	1.0824e-09	0.929889	13		0.000169	0.000498
M_LDL_P	19	11202306	rs6511720	T	G	LDLR	0	-0.101262	8.58489e-12	0.00744509	-0.0781684	4.52239e-11	0.362404	6		2.38e-38	2e-18
M_LDL_P	19	45415640	rs445925	A	G	APOC1	1864	-0.124214	5.22488e-17	0.0112169	-0.126198	6.55434e-22	0.215438	2		1.65e-89	7.27e-45
M_LDL_L	1	55505647	rs11591147	T	G	PCSK9	0	-0.0702664	2.22212e-06	0.00357569	-0.0708822	2.41847e-16	0.658825	4		2.57e-50
M_LDL_L	1	109818530	rs646776	C	T	CELSR2	151	-0.0884384	2.52354e-09	0.00567195	-0.0823206	2.13887e-12	0.377413	6		2.22e-24
M_LDL_L	15	58730498	rs588136	C	T	LIPC	0	0.0301154	0.0428365	0.000655163	0.0501621	3.0416e-10	0.711629	4		0.000894
M_LDL_L	19	11202306	rs6511720	T	G	LDLR	0	-0.100789	1.06453e-11	0.00737894	-0.100789	1.06453e-11	0	0		2.82e-39
M_LDL_L	19	45415640	rs445925	A	G	APOC1	1864	-0.127935	5.81665e-18	0.0119082	-0.127935	5.81665e-18	0	0		1.31e-94
M_LDL_PL	1	55505647	rs11591147	T	G	PCSK9	0	-0.0692662	2.88619e-06	0.00349485	-0.066583	8.31918e-20	0.749243	5		9.83e-45	6.64e-14
M_LDL_PL	1	109822166	rs599839	G	A	PSRC1	10	-0.0870284	7.02982e-09	0.0053531	-0.0701189	7.18456e-13	0.573632	9		8.67e-21	4.6e-11
M_LDL_PL	11	116660686	rs2266788	G	A	APOA5	0	0.0721252	1.12376e-06	0.00378572	0.0655922	1.13281e-09	0.468014	5		4.09e-14	3.39e-06
M_LDL_PL	19	11202306	rs6511720	T	G	LDLR	0	-0.0973265	4.61586e-11	0.00691871	-0.103246	9.4355e-16	0.242167	3		1.77e-36	5.82e-16
M_LDL_PL	19	45415640	rs445925	A	G	APOC1	1864	-0.123215	7.404e-17	0.011107	-0.119919	1.56693e-25	0.39178	4		9.76e-92	2.05e-34
M_LDL_C	1	55505647	rs11591147	T	G	PCSK9	0	-0.0722613	1.11267e-06	0.00378848	-0.0644385	4.68927e-20	0.772713	8		1.8e-51	1.94e-18
M_LDL_C	19	11202306	rs6511720	T	G	LDLR	0	-0.098778	2.62139e-11	0.00709597	-0.0974531	4.50579e-12	0.0975669	3		2.19e-40	1.22e-18
M_LDL_C	19	45415640	rs445925	A	G	APOC1	1864	-0.13365	1.67913e-19	0.0130263	-0.118304	1.67006e-25	0.411407	3		9.52e-109	2.37e-49
M_LDL_CE	1	55505647	rs11591147	T	G	PCSK9	0	-0.0714336	1.47264e-06	0.00370219	-0.0572069	1.65822e-18	0.804291	10		7.09e-51	1.3e-18
M_LDL_CE	1	109817192	rs7528419	G	A	CELSR2	0	-0.0863804	5.7887e-09	0.00541338	-0.0734606	1.33071e-10	0.406064	6		3.17e-26	1.7e-13
M_LDL_CE	19	11202306	rs6511720	T	G	LDLR	0	-0.0991152	2.23709e-11	0.00714495	-0.095859	4.68647e-15	0.318026	7		1.06e-39	9.09e-19
M_LDL_CE	19	45415640	rs445925	A	G	APOC1	1864	-0.129292	2.41946e-18	0.0121848	-0.124085	1.56963e-20	0.184906	2		2.04e-96	1.05e-45
M_LDL_FC	1	55505647	rs11591147	T	G	PCSK9	0	-0.0735147	6.92038e-07	0.00393378	-0.0675752	4.39963e-20	0.747166	10
M_LDL_FC	1	109818530	rs646776	C	T	CELSR2	151	-0.0857421	6.96759e-09	0.00535577	-0.056942	1.26095e-09	0.598206	14
M_LDL_FC	19	11202306	rs6511720	T	G	LDLR	0	-0.0929593	3.33339e-10	0.00630222	-0.0921653	2.73593e-10	0.0283196	4
M_LDL_FC	19	45415640	rs445925	A	G	APOC1	1864	-0.148544	7.75803e-24	0.0161802	-0.12283	7.28495e-33	0.51094	7
M_LDL_TG	15	58730498	rs588136	C	T	LIPC	0	0.165623	9.19508e-30	0.0205005	0.184854	1.98392e-55	0.335132	6
S_LDL_P	1	55505647	rs11591147	T	G	PCSK9	0	-0.0598893	5.56753e-05	0.00259357	-0.0516836	1.30176e-16	0.822038	6		4.16e-42	1.47e-16
S_LDL_P	1	109818530	rs646776	C	T	CELSR2	151	-0.0875572	3.67549e-09	0.00555422	-0.0725223	6.87102e-10	0.374384	5		8.26e-19	7.68e-12
S_LDL_P	2	21263900	rs1367117	A	G	APOB	0	0.0516755	0.000509923	0.00192859	0.0435924	9.58089e-10	0.77021	10		9.64e-18	2e-10
S_LDL_P	15	59453384	rs2306791	C	T	MYO1E	0	-0.0270759	0.0688289	0.000528728	-0.0346676	8.56416e-13	0.89272	8		0.00076	7.05e-05
S_LDL_P	19	11202306	rs6511720	T	G	LDLR	0	-0.0940979	2.27027e-10	0.00642172	-0.0701766	1.99437e-11	0.503494	5		1.67e-32	2.23e-17
S_LDL_P	19	45415640	rs445925	A	G	APOC1	1864	-0.116676	3.6116e-15	0.00988375	-0.123396	4.07744e-23	0.291829	2		1.44e-59	3.79e-31
S_LDL_L	1	55505647	rs11591147	T	G	PCSK9	0	-0.0615078	3.46182e-05	0.00273779	-0.0546277	2.0358e-19	0.831531	7		7.89e-45
S_LDL_L	1	109818530	rs646776	C	T	CELSR2	151	-0.0875899	3.58968e-09	0.00556191	-0.0847658	3.75218e-13	0.382079	7		3.65e-20
S_LDL_L	19	11202306	rs6511720	T	G	LDLR	0	-0.0934639	2.96235e-10	0.00633895	-0.0889425	1.57228e-10	0.123409	4		8.27e-35
S_LDL_L	19	45415640	rs445925	A	G	APOC1	1864	-0.120853	3.52665e-16	0.0106151	-0.1188	4.58058e-19	0.192634	2		2.19e-70
S_LDL_PL	1	109818530	rs646776	C	T	CELSR2	151	-0.0803043	5.34849e-08	0.00472388	-0.0710561	2.49345e-10	0.416753	4
S_LDL_PL	15	59453384	rs2306791	C	T	MYO1E	0	-0.04066	0.00597579	0.0012065	-0.0415454	1.3221e-10	0.798276	5
S_LDL_PL	19	45415640	rs445925	A	G	APOC1	1864	-0.113242	1.60247e-14	0.0094158	-0.113242	1.60247e-14	0	0
S_LDL_C	1	55505647	rs11591147	T	G	PCSK9	0	-0.068723	3.59634e-06	0.00342757	-0.0651106	6.95347e-20	0.764565	5		1.04e-48	2.14e-20
S_LDL_C	1	109822166	rs599839	G	A	PSRC1	10	-0.0853266	1.44995e-08	0.0051284	-0.0812595	1.43875e-11	0.360597	6		1.98e-24	1.49e-13
S_LDL_C	19	11202306	rs6511720	T	G	LDLR	0	-0.0946922	1.63676e-10	0.00652314	-0.0992835	2.18699e-14	0.228955	2		4.82e-36	1.85e-19
S_LDL_C	19	45415640	rs445925	A	G	APOC1	1864	-0.130175	1.37826e-18	0.012362	-0.120513	1.40053e-24	0.36511	5		5.52e-83	2.29e-45
S_LDL_CE	1	109822166	rs599839	G	A	PSRC1	10	-0.084586	1.89941e-08	0.00504457	-0.0762099	3.372e-10	0.34848	3
S_LDL_CE	19	11202306	rs6511720	T	G	LDLR	0	-0.0961477	8.38253e-11	0.00673272	-0.0926611	3.29849e-14	0.317823	3
S_LDL_CE	19	45415640	rs445925	A	G	APOC1	1864	-0.127975	5.01711e-18	0.0119548	-0.126154	2.4409e-21	0.189993	2
S_LDL_FC	1	55505647	rs11591147	T	G	PCSK9	0	-0.0591275	6.39141e-05	0.00255204	-0.053519	1.77079e-13	0.750312	5
S_LDL_FC	1	109818530	rs646776	C	T	CELSR2	151	-0.0849505	8.9781e-09	0.00527709	-0.0732254	6.02527e-11	0.424862	10
S_LDL_FC	19	11202306	rs6511720	T	G	LDLR	0	-0.0818379	3.04842e-08	0.00489788	-0.0755448	3.01665e-10	0.340424	6
S_LDL_FC	19	45415640	rs445925	A	G	APOC1	1864	-0.131333	5.27307e-19	0.0126656	-0.125289	9.08807e-23	0.248702	2
S_LDL_TG	15	58679668	rs7350789	A	G	LIPC	44507	0.131393	4.28251e-19	0.0127312	0.119721	9.81902e-26	0.390291	4
XL_HDL_P	11	61604814	rs174577	A	C	FADS2	0	-0.0780091	1.9014e-10	0.00647723	-0.0798646	4.90857e-14	0.236343	7		3.64e-16	1.12e-16
XL_HDL_P	15	58679668	rs7350789	A	G	LIPC	44507	0.0872724	1.00199e-12	0.00811817	0.093623	6.20681e-28	0.478938	8		3.19e-80	1.28e-38
XL_HDL_P	16	56991363	rs183130	T	C	CETP	4472	0.0950199	8.16195e-15	0.00962739	0.0962673	2.2143e-23	0.353739	9		2.96e-28	3.28e-15
XL_HDL_P	20	44545048	rs4810479	C	T	PLTP	4044	-0.0815301	2.71079e-11	0.00708541	-0.0796805	5.0884e-16	0.33341	7		2.51e-34	8.89e-16
XL_HDL_L	6	36613812	rs6457931	G	T	MIR3925	23522	0.076779	1.9161e-07	0.00432892	0.0834499	1.23559e-09	0.130506	6		0.000641
XL_HDL_L	11	61547237	rs108499	T	C	MYRF	0	-0.0631071	1.72827e-05	0.00294836	-0.0506099	1.28893e-10	0.695883	11		6.5e-19
XL_HDL_L	15	58683366	rs1532085	A	G	LIPC	40809	0.0853106	6.51301e-09	0.00537697	0.0951767	5.42096e-23	0.555361	6		6.75e-74
XL_HDL_L	16	56991363	rs183130	T	C	CETP	4472	0.104724	9.20447e-13	0.00814431	0.105479	4.8429e-15	0.152788	3		4.62e-42
XL_HDL_L	20	44534651	rs6065904	A	G	PLTP	0	-0.0913923	4.63328e-10	0.00619948	-0.0672916	2.70974e-14	0.622862	11		1.39e-33
XL_HDL_PL	11	47583121	rs12798346	T	C	PTPMT1	3861	-0.0753983	9.17354e-10	0.00598657	-0.0524013	1.10026e-07	0.342537	8		0.000286	1.41e-08
XL_HDL_PL	11	61604814	rs174577	A	C	FADS2	0	-0.0736353	2.31267e-09	0.00569902	-0.0736526	4.74339e-16	0.435987	12		6.37e-19	4.92e-16
XL_HDL_PL	15	58679668	rs7350789	A	G	LIPC	44507	0.08569	3.45894e-12	0.00772934	0.0954479	3.79559e-30	0.509017	6		9.77e-90	3.03e-39
XL_HDL_PL	16	56991363	rs183130	T	C	CETP	4472	0.0897876	3.08257e-13	0.00848739	0.0850158	7.31472e-17	0.299448	4		8.65e-52	2.33e-18
XL_HDL_PL	20	44534651	rs6065904	A	G	PLTP	0	-0.0899144	2.73994e-13	0.00852408	-0.0780936	1.56932e-12	0.186379	6		2.79e-40	1.01e-18
XL_HDL_C	11	61569830	rs174546	T	C	FADS1	0	-0.0774413	1.32365e-07	0.00444462	-0.0787379	1.04902e-10	0.304622	7		3.94e-17	2.53e-12
XL_HDL_C	15	58679668	rs7350789	A	G	LIPC	44507	0.0584452	7.00168e-05	0.00252448	0.0665491	1.98369e-10	0.482301	7		3.31e-51	1.41e-21
XL_HDL_C	16	56993324	rs3764261	A	C	CETP	2511	0.0992503	1.38909e-11	0.00729416	0.0858447	3.10227e-14	0.39943	7		1.05e-37	3.28e-09
XL_HDL_C	20	44534651	rs6065904	A	G	PLTP	0	-0.0879453	2.05719e-09	0.00573465	-0.0689144	1.64945e-11	0.503145	8		1.15e-25	4.68e-08
XL_HDL_CE	11	61603510	rs174576	A	C	FADS2	0	-0.07643	1.91232e-07	0.00433053	-0.0746044	6.76289e-10	0.315396	6		2.14e-17	1.37e-13
XL_HDL_CE	16	56991363	rs183130	T	C	CETP	4472	0.0940023	1.48829e-10	0.00655307	0.0903928	1.12862e-12	0.246034	6		3.82e-29	6.13e-09
XL_HDL_CE	20	44569930	rs6065908	T	C	PCIF1	0	-0.0789499	7.51024e-08	0.00461895	-0.0780404	9.64259e-11	0.320564	8		1.08e-22	1.82e-08
XL_HDL_FC	1	55521109	rs693668	G	A	PCSK9	0	-0.0692657	2.49668e-06	0.00353928	-0.074948	6.13421e-10	0.317404	8		0.000398	0.000344
XL_HDL_FC	15	58683366	rs1532085	A	G	LIPC	40809	0.0555624	0.000165048	0.00226614	0.0620621	2.65703e-11	0.589423	8		2.12e-70	6.24e-23
XL_HDL_FC	16	56991363	rs183130	T	C	CETP	4472	0.0986509	1.9352e-11	0.00718991	0.0961749	5.15774e-15	0.294716	4		1.09e-45	2.1e-14
XL_HDL_FC	20	44534651	rs6065904	A	G	PLTP	0	-0.0807036	4.07336e-08	0.00480853	-0.0612723	2.4538e-12	0.635525	13		2.39e-29	4.38e-11
XL_HDL_TG	15	58683366	rs1532085	A	G	LIPC	40809	0.169355	2.8995e-42	0.0296347	0.169468	3.56805e-47	0.10377	6		9.24e-155	3.71e-99
L_HDL_P	8	19819536	rs327	G	T	LPL	0	0.0664933	8.80265e-08	0.00456993	0.0688771	3.97038e-10	0.20836	4		6.05e-15	9.17e-11
L_HDL_P	11	47583121	rs12798346	T	C	PTPMT1	3861	-0.0890013	7.46581e-13	0.0082096	-0.0849288	2.40053e-13	0.125492	6		8.19e-06	2.29e-09
L_HDL_P	11	116660686	rs2266788	G	A	APOA5	0	-0.0431706	0.000522562	0.0019211	-0.0475302	6.10265e-10	0.596922	2		1.14e-08	1.18e-11
L_HDL_P	15	58683366	rs1532085	A	G	LIPC	40809	0.120991	1.91778e-22	0.0151658	0.11361	4.72502e-50	0.597268	5		1.57e-75	8.83e-46
L_HDL_P	16	56991363	rs183130	T	C	CETP	4472	0.110752	4.39818e-19	0.0127225	0.110752	4.39818e-19	0	0		7.6e-70	1.09e-26
L_HDL_P	20	44569930	rs6065908	T	C	PCIF1	0	-0.0669229	7.25612e-08	0.00462942	-0.0684251	3.92906e-11	0.296685	7		1.64e-22	6.63e-16
L_HDL_L	15	58384199	rs12911981	C	T	LOC283665	19295	0.0582899	7.54187e-05	0.00250204	0.0551051	2.49149e-10	0.637417	4		3.13e-07
L_HDL_L	15	58683366	rs1532085	A	G	LIPC	40809	0.116555	2.34669e-15	0.0100187	0.114003	1.06101e-36	0.610149	5		8.04e-73
L_HDL_L	16	57004889	rs7205804	A	G	CETP	0	0.102834	2.58133e-12	0.00782124	0.0991606	1.39033e-18	0.404297	6		8.57e-72
L_HDL_PL	2	27730940	rs1260326	T	C	GCKR	0	-0.0470019	0.000154166	0.00228687	-0.0448067	5.92264e-10	0.636653	6		4.53e-05	1.78e-06
L_HDL_PL	8	19819536	rs327	G	T	LPL	0	0.0714074	8.90213e-09	0.00527987	0.0640513	6.70266e-10	0.29255	7		3.18e-15	1.01e-11
L_HDL_PL	11	47539697	rs4752845	C	T	CELF1	0	-0.0901606	3.57976e-13	0.00844021	-0.0863776	5.46356e-14	0.139067	6		8.29e-06	1.22e-09
L_HDL_PL	11	116662579	rs651821	C	T	APOA5	0	-0.0396203	0.00144269	0.00162124	-0.045628	5.60752e-10	0.625935	3		1.95e-10	2.7e-12
L_HDL_PL	15	58730498	rs588136	C	T	LIPC	0	0.112085	1.50445e-19	0.013062	0.101441	1.26816e-48	0.660672	7		1.02e-67	6.55e-41
L_HDL_PL	16	56991363	rs183130	T	C	CETP	4472	0.109802	8.30184e-19	0.0125223	0.110832	3.82691e-21	0.0995193	3		1.67e-68	1.04e-24
L_HDL_PL	20	44569930	rs6065908	T	C	PCIF1	0	-0.0654766	1.35001e-07	0.00443768	-0.063201	3.94002e-12	0.445914	6		8.83e-17	1.04e-13
L_HDL_C	15	58730498	rs588136	C	T	LIPC	0	0.107894	2.15921e-13	0.00859869	0.0980113	9.51295e-39	0.721735	4		2.39e-68	5.55e-36
L_HDL_C	16	56991363	rs183130	T	C	CETP	4472	0.124044	3.01431e-17	0.0113904	0.116895	2.13202e-20	0.255762	3		1.93e-82	9.18e-35
L_HDL_CE	15	58384199	rs12911981	C	T	LOC283665	19295	0.05538	0.000171268	0.00225541	0.0508488	1.06724e-10	0.701389	3		7.4e-07	5.71e-37
L_HDL_CE	15	58683366	rs1532085	A	G	LIPC	40809	0.105121	9.67981e-13	0.00812837	0.104586	9.30517e-32	0.619327	2		8.02e-64	5.71e-37
L_HDL_CE	16	57002732	rs9939224	T	G	CETP	0	-0.108587	1.519e-13	0.00870894	-0.106124	1.69236e-21	0.417316	5		2.9e-73	2.02e-37
L_HDL_CE	20	44534651	rs6065904	A	G	PLTP	0	-0.0667616	5.81542e-06	0.00328062	-0.0635255	7.78874e-11	0.550342	6		4.17e-27	1.7e-16
L_HDL_FC	15	58679668	rs7350789	A	G	LIPC	44507	0.0951324	9.54572e-11	0.00669192	0.103129	8.05552e-35	0.65757	5		1.47e-69	1.02e-34
L_HDL_FC	16	56991363	rs183130	T	C	CETP	4472	0.12042	2.25591e-16	0.0107555	0.120887	7.29719e-22	0.258326	3		9.47e-73	6.96e-25
L_HDL_TG	15	58683366	rs1532085	A	G	LIPC	40809	0.205307	7.13337e-61	0.0432582	0.194925	6.06911e-74	0.257018	7
M_HDL_P	1	55505647	rs11591147	T	G	PCSK9	0	0.0530644	2.35257e-05	0.00285522	0.0741718	2.16331e-17	0.503748	7		7.79e-06	0.000123
M_HDL_P	1	63049593	rs1748195	G	C	DOCK7	0	-0.0590961	2.37718e-06	0.00355436	-0.0635662	4.85322e-11	0.397311	9		3.58e-07	5.39e-12
M_HDL_P	15	58674695	rs4775041	C	G	LIPC	49480	0.0655462	1.7249e-07	0.00436288	0.0548849	2.74625e-11	0.557035	10		1.29e-05	1.15e-09
M_HDL_P	19	45408836	rs405509	T	G	APOE	170	-0.0484458	0.000109547	0.00238812	-0.0436285	3.99971e-12	0.732503	10		8.96e-07	6.09e-09
M_HDL_L	5	174223234	rs12660057	A	G	MIR4634	44443	-0.0675576	4.8847e-06	0.00333448	-0.0479065	7.06674e-10	0.716353	16		0.000523
M_HDL_L	15	58723675	rs1800588	T	C	LIPC	500	0.0521036	0.000424318	0.00198361	0.0624937	6.05213e-10	0.527475	7		0.000177
M_HDL_PL	1	55505647	rs11591147	T	G	PCSK9	0	0.0491198	9.47805e-05	0.00243295	0.0701111	3.06881e-17	0.55558	5		5.3e-06	0.000208
M_HDL_PL	1	63056112	rs1748197	A	G	DOCK7	0	-0.0617148	1.09482e-06	0.00379407	-0.062055	4.55202e-11	0.440317	8		1.57e-08	2.66e-11
M_HDL_PL	1	230294916	rs2144300	C	T	GALNT2	0	-0.0698373	2.6153e-08	0.00494497	-0.0738682	6.68991e-10	0.0915052	4		1.28e-07	1.01e-10
M_HDL_PL	15	58674695	rs4775041	C	G	LIPC	49480	0.0783964	4.44058e-10	0.00621254	0.0765008	6.03491e-18	0.494202	6		6.01e-08	1.6e-10
M_HDL_PL	18	47179516	rs1943973	G	A	LIPG	60236	-0.0706292	1.82341e-08	0.00505791	-0.0458812	8.62365e-10	0.636619	18		1.1e-12	1.48e-11
M_HDL_PL	19	45410002	rs769449	A	G	APOE	0	-0.0500354	7.02178e-05	0.00252362	-0.0473183	2.79213e-11	0.670315	5		4.77e-06	2.43e-08
M_HDL_C	1	55505647	rs11591147	T	G	PCSK9	0	0.0571658	0.000106589	0.00239645	0.0553814	8.66638e-11	0.655528	5		8.96e-06	3.6e-05
M_HDL_C	16	56991363	rs183130	T	C	CETP	4472	0.0959098	7.54849e-11	0.00676529	0.090275	5.4289e-15	0.380281	7		7.55e-52	2.16e-28
M_HDL_CE	1	55505647	rs11591147	T	G	PCSK9	0	0.0605703	4.00791e-05	0.00269306	0.055474	5.09446e-11	0.661999	8		1.84e-05	2.71e-06
M_HDL_CE	16	56991363	rs183130	T	C	CETP	4472	0.101897	4.54662e-12	0.0076436	0.0964519	2.03584e-16	0.36002	7		3.15e-44	4.48e-31
M_HDL_TG	1	63020816	rs10159255	A	C	DOCK7	0	-0.0873046	3.8276e-12	0.00769753	-0.0658245	3.40607e-14	0.517239	8
M_HDL_TG	11	116660686	rs2266788	G	A	APOA5	0	0.0915456	3.42654e-13	0.00845363	0.0959546	1.88775e-15	0.078834	3
M_HDL_TG	15	58679668	rs7350789	A	G	LIPC	44507	0.109545	2.81898e-18	0.0121366	0.108725	7.23971e-32	0.449684	5
M_HDL_TG	16	56995236	rs1800775	A	C	CETP	599	-0.104494	9.06511e-17	0.0110429	-0.0988488	5.71498e-32	0.544193	6
S_HDL_P	20	44545048	rs4810479	C	T	PLTP	4044	0.0783422	5.17069e-10	0.0061651	0.0572264	6.81941e-13	0.598698	10		2.62e-55	3.47e-16
S_HDL_L	20	44534651	rs6065904	A	G	PLTP	0	0.069274	3.10228e-06	0.00347336	0.0601207	3.14625e-11	0.627945	7		3.36e-54
S_HDL_PL	1	55505647	rs11591147	T	G	PCSK9	0	0.0888805	7.04162e-13	0.00822818	0.0966611	8.41635e-19	0.213241	5
S_HDL_PL	1	230294916	rs2144300	C	T	GALNT2	0	-0.0585415	2.21377e-06	0.00357708	-0.0657975	9.65014e-10	0.234372	7
S_HDL_PL	20	44534651	rs6065904	A	G	PLTP	0	0.0620613	5.18987e-07	0.00402234	0.0650767	5.4437e-11	0.340456	6
S_HDL_CE	5	88980640	rs2365763	G	T	LINC02161	0	-0.0591233	6.73261e-05	0.00253637	-0.0556157	5.15481e-10	0.634129	9
S_HDL_CE	19	45415640	rs445925	A	G	APOC1	1864	-0.086719	5.0077e-09	0.00545833	-0.0822394	5.78404e-11	0.283073	4
S_HDL_FC	20	44545048	rs4810479	C	T	PLTP	4044	0.0765797	2.50064e-07	0.00424747	0.0586745	2.22172e-12	0.682922	7
S_HDL_TG	8	19907912	rs11991231	C	T	LPL	83141	-0.0834829	2.04108e-11	0.00717419	-0.0714208	6.20814e-12	0.295782	6		4.37e-21	8.1e-12
S_HDL_TG	11	61551356	rs174535	C	T	MYRF	0	0.0507961	4.70488e-05	0.00264497	0.050763	4.3849e-10	0.557014	6		7.1e-06	0.00088
S_HDL_TG	11	116660686	rs2266788	G	A	APOA5	0	0.0813236	6.8869e-11	0.00679386	0.0808629	4.7267e-11	0.0284413	2		1.24e-44	7.13e-32
S_HDL_TG	15	58683366	rs1532085	A	G	LIPC	40809	0.0895507	6.99554e-13	0.00822997	0.0772385	1.53349e-13	0.288433	5		4.48e-07	4.43e-05
S_HDL_TG	16	57004889	rs7205804	A	G	CETP	0	-0.111324	3.56089e-19	0.0127893	-0.0978761	9.02185e-23	0.347472	5		3.62e-42	1.18e-25
VLDL_D	1	230294916	rs2144300	C	T	GALNT2	0	0.0520424	2.91381e-05	0.00279031	0.0518429	4.04346e-10	0.535998	6		1.04e-08	1.66e-06
VLDL_D	2	27730940	rs1260326	T	C	GCKR	0	0.0831714	2.23892e-11	0.00714495	0.0795949	7.64829e-11	0.0334713	5		7.9e-20	8.16e-15
VLDL_D	8	19845376	rs7841189	T	C	LPL	20605	-0.067845	4.91186e-08	0.00475044	-0.0695766	8.14994e-12	0.319753	11		5.13e-16	1.22e-09
VLDL_D	11	116660686	rs2266788	G	A	APOA5	0	0.0706269	1.40569e-08	0.00513708	0.0739903	1.51315e-12	0.28399	6		4.57e-40	7.49e-21
VLDL_D	15	58737341	rs473224	T	G	LIPC	0	-0.0718534	7.66372e-09	0.00532645	-0.0868809	1.35895e-17	0.318465	5		1.68e-28	7.5e-22
LDL_D	15	58683366	rs1532085	A	G	LIPC	40809	0.109604	1.51401e-13	0.00871101	0.106809	1.97044e-15	0.178753	3		6.33e-58	1.18e-56
HDL_D	11	47583121	rs12798346	T	C	PTPMT1	3861	-0.0725916	3.98267e-09	0.00552986	-0.0725833	3.51508e-10	0.115612	5		9.83e-05	2.78e-09
HDL_D	11	61569830	rs174546	T	C	FADS1	0	-0.0754184	9.96177e-10	0.00596084	-0.0736942	7.11972e-13	0.294709	8		2.5e-20	9.69e-16
HDL_D	11	116660686	rs2266788	G	A	APOA5	0	-0.0527801	1.94302e-05	0.00291351	-0.0507787	1.09115e-09	0.518721	3		0.000183	8.08e-12
HDL_D	15	58723675	rs1800588	T	C	LIPC	500	0.100744	2.93201e-16	0.0106738	0.100022	3.22798e-31	0.485946	6		3.26e-106	1.06e-51
HDL_D	16	56991363	rs183130	T	C	CETP	4472	0.0960625	6.68788e-15	0.00968981	0.0955654	1.27017e-16	0.117657	3		1.83e-53	1.95e-18
HDL_D	20	44569930	rs6065908	T	C	PCIF1	0	-0.0761252	6.83242e-10	0.00607834	-0.0777794	2.90114e-14	0.297414	6		1.73e-47	1.69e-20
Serum_C	1	55505647	rs11591147	T	G	PCSK9	0	-0.0822532	2.57241e-08	0.00495094	-0.0704853	1.23771e-18	0.698585	10		2.35e-44	8.88e-23		8.827e-86
Serum_C	1	109818530	rs646776	C	T	CELSR2	151	-0.0831425	1.81769e-08	0.00505791	-0.0695154	6.34792e-11	0.477876	7		6.09e-20	2.1e-10		4.77e-187
Serum_C	3	71880578	rs7622817	G	A	PROK2	46220	0.0360664	0.0148712	0.000946552	0.0389939	3.0788e-10	0.815524	14		7.72e-05	6.16e-05
Serum_C	15	58683366	rs1532085	A	G	LIPC	40809	0.0814785	3.69411e-08	0.00483888	0.0790421	7.93112e-12	0.385878	4		1.62e-21	3.53e-07		7.334e-47
Serum_C	19	11202306	rs6511720	T	G	LDLR	0	-0.0925661	3.60567e-10	0.00627705	-0.0806297	9.03207e-15	0.499022	9		2.52e-35	2.04e-18		5.43e-202
Serum_C	19	45415640	rs445925	A	G	APOC1	1864	-0.122585	9.44206e-17	0.0110304	-0.122032	1.15884e-21	0.247145	1		1.94e-58	3.7e-25		2.21e-166
VLDL_C	1	55505647	rs11591147	T	G	PCSK9	0	-0.0507303	0.000568128	0.00189654	-0.049033	5.61708e-11	0.72362	7
VLDL_C	1	230294916	rs2144300	C	T	GALNT2	0	0.0440418	0.00277306	0.00142952	0.0422996	6.93703e-11	0.785882	8
VLDL_C	2	27730940	rs1260326	T	C	GCKR	0	0.0589614	6.15616e-05	0.00256312	0.0509797	9.58444e-10	0.663524	8
VLDL_C	8	19832646	rs17482753	T	G	LPL	7875	-0.0836073	1.28379e-08	0.00516709	-0.0511072	4.35211e-11	0.704957	10
VLDL_C	8	126481694	rs2980876	C	T	TRIB1	31046	0.0884362	1.81411e-09	0.0057749	0.084477	1.37197e-11	0.271774	5
VLDL_C	11	116660686	rs2266788	G	A	APOA5	0	0.109589	8.79941e-14	0.00888046	0.104817	1.92178e-18	0.329843	7
VLDL_C	15	58687880	rs493258	C	T	LIPC	36295	-0.0601283	4.42987e-05	0.00266288	-0.0668608	2.30546e-22	0.762383	9
VLDL_C	16	56991363	rs183130	T	C	CETP	4472	-0.100923	6.4597e-12	0.00753389	-0.0882491	3.75142e-23	0.616588	10
VLDL_C	19	45395266	rs157580	G	A	TOMM40	0	-0.0610549	3.31706e-05	0.00275031	-0.04847	8.91418e-10	0.693359	6
Remnant_C	1	55505647	rs11591147	T	G	PCSK9	0	-0.0812887	3.26696e-08	0.00487631	-0.0823401	9.3814e-18	0.561341	3
Remnant_C	2	27741237	rs780094	T	C	GCKR	0	0.0431675	0.00337618	0.00137156	0.0522536	3.34658e-10	0.666773	7
Remnant_C	8	126481694	rs2980876	C	T	TRIB1	31046	0.0720403	9.88894e-07	0.00382395	0.0704418	1.64337e-11	0.48464	3
Remnant_C	11	116660686	rs2266788	G	A	APOA5	0	0.10487	9.85875e-13	0.00812259	0.103777	7.19453e-13	0.0332399	2
Remnant_C	15	58683366	rs1532085	A	G	LIPC	40809	0.0835205	1.443e-08	0.00513055	0.0843208	2.55279e-19	0.580992	5
Remnant_C	16	57004889	rs7205804	A	G	CETP	0	-0.094726	1.15166e-10	0.00663391	-0.0969311	3.14791e-17	0.380684	4
Remnant_C	19	11202306	rs6511720	T	G	LDLR	0	-0.0911019	5.74349e-10	0.00613251	-0.0885405	2.08545e-11	0.188888	4
Remnant_C	19	45373565	rs395908	A	G	NECTIN2	0	-0.0606662	3.76872e-05	0.00271177	-0.0472905	3.52947e-17	0.836892	8
LDL_C	1	55505647	rs11591147	T	G	PCSK9	0	-0.0838895	1.53773e-08	0.00510972	-0.0731577	9.73426e-25	0.764817	8		1.83e-53	1.28e-29		2.88e-257
LDL_C	1	109818530	rs646776	C	T	CELSR2	151	-0.0896539	1.47181e-09	0.00583965	-0.0788604	1.37708e-11	0.380587	7		6.81e-26	4.1e-15		1e-300
LDL_C	19	11202306	rs6511720	T	G	LDLR	0	-0.103151	3.31527e-12	0.00774227	-0.101207	2.68054e-14	0.19498	5		6.16e-44	1.77e-23		1e-300
LDL_C	19	45415640	rs445925	A	G	APOC1	1864	-0.143366	3.12649e-22	0.0150113	-0.148777	3.55156e-30	0.22036	4		1.75e-119	5.09e-50		1e-300
HDL_C	11	47583121	rs12798346	T	C	PTPMT1	3861	-0.0769013	1.60516e-07	0.00438328	-0.0659766	9.15036e-10	0.450414	6		1.72e-05	9.88e-08		7.919e-45
HDL_C	15	58683366	rs1532085	A	G	LIPC	40809	0.0698765	2.03808e-06	0.00360163	0.064317	1.71639e-42	0.874097	8		6.8e-36	1.86e-23		5.63e-216
HDL_C	16	56993324	rs3764261	A	C	CETP	2511	0.132408	1.59278e-19	0.0130437	0.134182	1.81207e-30	0.35169	6		5.76e-97	2.73e-53		1e-300
HDL2_C	5	126267351	rs12655258	T	C	MARCH3	0	-0.0697259	2.05723e-06	0.00359864	-0.0729429	3.82085e-10	0.362768	5
HDL2_C	11	61560081	rs174538	A	G	TMEM258	0	-0.0278205	0.0586776	0.000570611	-0.0187807	6.41239e-10	0.934834	9
HDL2_C	15	58683366	rs1532085	A	G	LIPC	40809	0.0617544	2.74235e-05	0.00280859	0.0540962	2.83512e-29	0.871227	7
HDL2_C	16	56991363	rs183130	T	C	CETP	4472	0.130026	6.9875e-19	0.0125765	0.130026	6.9875e-19	0	0
HDL3_C	15	58683366	rs1532085	A	G	LIPC	40809	0.0779909	1.31453e-07	0.00444697	0.0716651	5.71566e-11	0.446165	5
EstC	1	55518467	rs2495477	G	A	PCSK9	0	-0.0798102	6.49401e-08	0.0046641	-0.079502	4.73106e-15	0.521033	10		4.07e-34	5.74e-15
EstC	1	109817192	rs7528419	G	A	CELSR2	0	-0.0804521	5.22416e-08	0.00473149	-0.0696663	5.09519e-11	0.481173	9		3.89e-15	1.46e-09
EstC	11	61571348	rs174548	G	C	FADS1	0	-0.040379	0.00636051	0.00118879	-0.0289999	7.14641e-16	0.929226	13		1.63e-08	0.000471
EstC	15	58674695	rs4775041	C	G	LIPC	49480	0.0726569	9.22332e-07	0.00384552	0.073922	1.98276e-10	0.379545	5		4.06e-12	4.65e-09
EstC	19	11202306	rs6511720	T	G	LDLR	0	-0.089256	1.49614e-09	0.00583336	-0.0681106	6.89522e-11	0.496669	10		1.4e-25	4.27e-14
EstC	19	45415640	rs445925	A	G	APOC1	1864	-0.117685	1.50256e-15	0.0101599	-0.111747	9.44091e-25	0.449418	5		1.14e-54	2.85e-30
FreeC	1	55505647	rs11591147	T	G	PCSK9	0	-0.0969177	5.64848e-11	0.00685583	-0.0917277	3.85155e-23	0.602535	12		1.27e-39	2.26e-17
FreeC	1	109818530	rs646776	C	T	CELSR2	151	-0.0799599	6.59274e-08	0.00465937	-0.0724466	7.82586e-12	0.485457	10		1.36e-11	1.05e-07
FreeC	14	87773653	rs17123289	A	G	LINC02296	37337	-0.0372738	0.0118853	0.00101001	-0.0330765	1.14746e-10	0.872253	10		0.000693	0.0017
FreeC	15	58725839	rs633695	G	A	LIPC	0	0.0590987	6.64373e-05	0.00254044	0.0628759	2.15158e-30	0.854679	13		2.52e-30	1.91e-21
FreeC	19	11202306	rs6511720	T	G	LDLR	0	-0.0969594	5.50937e-11	0.00686367	-0.067652	3.61315e-13	0.601852	15		1.1e-29	1.25e-16
FreeC	19	11560347	rs755000	G	T	PRKCSH	0	-0.0488811	0.000965304	0.00173935	-0.0383571	1.2504e-12	0.859373	12		1.16e-07	1.25e-16
FreeC	19	45415640	rs445925	A	G	APOC1	1864	-0.127388	6.50603e-18	0.0118729	-0.125215	8.64276e-20	0.132493	2		6.14e-27	1.82e-13
Serum_TG	1	63056112	rs1748197	A	G	DOCK7	0	-0.065803	1.97434e-07	0.00432098	-0.065698	8.04807e-11	0.353449	3		3.4e-17	1.78e-07		2.469e-40
Serum_TG	2	27730940	rs1260326	T	C	GCKR	0	0.0901203	6.02126e-13	0.00827725	0.0911407	2.99407e-14	0.0813392	5		1e-24	9.63e-21		2.29e-239
Serum_TG	8	19824492	rs13702	C	T	LPL	0	-0.0856818	7.6435e-12	0.00748139	-0.0699313	2.84365e-17	0.550872	8		6.9e-22	5.81e-13		6.56e-187
Serum_TG	8	126481694	rs2980876	C	T	TRIB1	31046	0.0767943	8.80514e-10	0.00599904	0.0639111	2.29729e-09	0.267629	8		7.07e-14	1.63e-15
Serum_TG	11	116660686	rs2266788	G	A	APOA5	0	0.103411	1.45485e-16	0.0108952	0.103411	1.45485e-16	0	0		6e-61	1.28e-31		4.08e-232
Serum_TG	15	58683366	rs1532085	A	G	LIPC	40809	0.0497367	7.46923e-05	0.00250486	0.047665	1.19216e-09	0.596103	4		1.39e-05	3.15e-06		2.318e-18
VLDL_TG	1	230299949	rs10779835	T	C	GALNT2	0	0.060534	1.26705e-06	0.00374711	0.0610872	1.64318e-13	0.54406	5
VLDL_TG	2	27730940	rs1260326	T	C	GCKR	0	0.0916978	1.97095e-13	0.00862757	0.0861142	5.46112e-14	0.154619	5
VLDL_TG	6	31236410	rs34131062	T	C	MICB	0	0.0707539	1.4615e-08	0.00512627	0.0715205	1.08057e-09	0.114709	3
VLDL_TG	8	19824667	rs15285	T	C	LPL	0	-0.08501	9.4409e-12	0.0074152	-0.0834106	1.1794e-14	0.243492	8
VLDL_TG	11	116660686	rs2266788	G	A	APOA5	0	0.0992841	1.7927e-15	0.0101043	0.106399	4.74307e-22	0.213001	3
LDL_TG	15	58371682	rs2704188	G	A	LOC283665	6778	0.0548187	0.000199624	0.00220838	0.0578152	5.6987e-11	0.627385	6
LDL_TG	15	58730498	rs588136	C	T	LIPC	0	0.180734	4.83106e-35	0.0243556	0.197715	1.32875e-63	0.341825	6
LDL_TG	19	11202306	rs6511720	T	G	LDLR	0	-0.0778859	1.23499e-07	0.00446644	-0.071131	1.27428e-09	0.361936	9
HDL_TG	1	62980607	rs10889337	A	G	DOCK7	0	-0.0814759	1.06651e-10	0.00665642	-0.0585439	5.94204e-12	0.542587	10
HDL_TG	8	19832646	rs17482753	T	G	LPL	7875	-0.0803337	1.94428e-10	0.00647073	-0.070578	3.52593e-13	0.40634	6
HDL_TG	11	116662579	rs651821	C	T	APOA5	0	0.0845116	2.2067e-11	0.00714917	0.0713424	2.83184e-14	0.445346	4
HDL_TG	15	58679668	rs7350789	A	G	LIPC	44507	0.18179	1.27857e-47	0.0335527	0.173807	2.0132e-85	0.489083	3
HDL_TG	16	56991363	rs183130	T	C	CETP	4472	-0.09182	3.44262e-13	0.00845272	-0.0800415	9.47942e-22	0.557391	5
TotPG	1	63049593	rs1748195	G	C	DOCK7	0	-0.0804561	3.91806e-11	0.00697004	-0.0610782	5.42914e-14	0.514782	9		3.44e-11
TotPG	15	58674695	rs4775041	C	G	LIPC	49480	0.114196	6.58793e-21	0.0140486	0.103511	3.39784e-30	0.41135	5		4.7e-36
TotPG	16	56991363	rs183130	T	C	CETP	4472	0.0334563	0.00608319	0.00120173	0.0382601	5.25903e-13	0.75019	7		5.18e-15
TG_PG	1	230279410	rs4846904	G	A	GALNT2	0	0.0673261	4.14307e-08	0.00480325	0.0681811	3.89038e-16	0.499898	4
TG_PG	2	27741237	rs780094	T	C	GCKR	0	0.0848968	4.45933e-12	0.00764986	0.0764986	1.06701e-16	0.408081	10
TG_PG	8	19819536	rs327	G	T	LPL	0	-0.0838251	8.07061e-12	0.00746426	-0.0714442	5.28389e-14	0.376291	7
TG_PG	11	47663049	rs10838738	G	A	MTCH2	0	0.0676677	3.50808e-08	0.00485437	0.0616722	4.82847e-10	0.326822	7
TG_PG	11	116660686	rs2266788	G	A	APOA5	0	0.0711831	6.78776e-09	0.00536389	0.0606747	2.65294e-15	0.571228	8
TG_PG	16	31343769	rs4597342	T	C	ITGAM	0	0.0484129	8.05051e-05	0.00248228	0.0398136	5.84721e-11	0.70735	18
PC	1	63049593	rs1748195	G	C	DOCK7	0	-0.0738392	1.45159e-09	0.00584391	-0.0495562	5.5569e-11	0.574183	13		1.37e-09
PC	15	58674695	rs4775041	C	G	LIPC	49480	0.126557	2.98213e-25	0.0172115	0.11837	2.24448e-35	0.359432	6		5.91e-37
SM	11	61597972	rs1535	G	A	FADS2	0	-0.0468908	9.61566e-05	0.00242853	-0.0496255	9.19469e-18	0.690748	9		0.000639
SM	15	58723675	rs1800588	T	C	LIPC	500	0.0571048	1.99991e-06	0.0036077	0.0557382	1.34631e-15	0.596933	12		3.2e-16
SM	19	45415640	rs445925	A	G	APOC1	1864	-0.0685404	1.18614e-08	0.00518971	-0.0583385	2.19157e-13	0.50627	6		5.75e-13
TotCho	1	63056112	rs1748197	A	G	DOCK7	0	-0.0634487	1.66674e-07	0.00437199	-0.0519783	1.56756e-12	0.570236	11
TotCho	15	58674695	rs4775041	C	G	LIPC	49480	0.103685	6.57996e-18	0.0118695	0.0939863	1.13565e-26	0.419357	8
TotCho	19	45415640	rs445925	A	G	APOC1	1864	-0.0525406	1.28087e-05	0.00304009	-0.0314037	1.3721e-14	0.798357	9
ApoA1	11	47539697	rs4752845	C	T	CELF1	0	-0.078068	1.9103e-10	0.00647559	-0.060518	4.87127e-12	0.461524	7		0.000296	2.56e-05
ApoA1	15	58683366	rs1532085	A	G	LIPC	40809	0.0930838	3.37055e-14	0.00918181	0.0873427	1.31301e-21	0.417534	4		2.58e-39	1.11e-23
ApoA1	16	56991363	rs183130	T	C	CETP	4472	0.110895	1.38934e-19	0.0130861	0.101544	5.25942e-37	0.53931	8		7.9e-63	1.76e-26
ApoB	1	55505647	rs11591147	T	G	PCSK9	0	-0.0689965	2.99702e-06	0.0034834	-0.0626189	4.76775e-18	0.749249	2		1.64e-36	3.21e-13
ApoB	1	230291868	rs2352723	T	C	GALNT2	0	0.0418454	0.00466162	0.00127844	0.0397108	4.839e-10	0.803037	6		6.11e-06	6.61e-05
ApoB	8	19845376	rs7841189	T	C	LPL	20605	-0.0707719	1.66248e-06	0.00366488	-0.0511349	8.99679e-10	0.672088	4		1.04e-08	0.000142
ApoB	8	126474306	rs2980885	G	A	TRIB1	23658	0.0630892	1.97809e-05	0.0029073	0.0588326	2.07337e-10	0.599654	2		6.68e-12	7.95e-11
ApoB	11	116660686	rs2266788	G	A	APOA5	0	0.10923	1.33316e-13	0.00875084	0.106851	2.89674e-13	0.0170663	1		2.58e-30	2.22e-17
ApoB	16	56991363	rs183130	T	C	CETP	4472	-0.0568898	0.000118642	0.00236444	-0.0546362	3.19932e-27	0.870349	3		1.9e-06	0.000119
ApoB	19	11210912	rs2228671	T	C	LDLR	0	-0.0775119	1.51088e-07	0.00440309	-0.0674634	9.78147e-12	0.542409	5		7.78e-32	9.31e-14
ApoB	19	45373565	rs395908	A	G	NECTIN2	0	-0.0660212	7.85456e-06	0.00318922	-0.0606071	3.50379e-18	0.766614	8		4.39e-59	5.7e-26
ApoB_ApoA1	1	55505647	rs11591147	T	G	PCSK9	0	-0.0662644	7.22764e-06	0.00321434	-0.0721357	4.28242e-16	0.629018	2			1.39e-14
ApoB_ApoA1	1	109818530	rs646776	C	T	CELSR2	151	-0.0745973	4.36226e-07	0.00407601	-0.0436201	7.45606e-11	0.783934	8			6.59e-15
ApoB_ApoA1	11	116660686	rs2266788	G	A	APOA5	0	0.100066	1.19988e-11	0.00734014	0.101089	1.57808e-12	0.0605251	1			2.78e-17
ApoB_ApoA1	16	56991363	rs183130	T	C	CETP	4472	-0.120171	3.47278e-16	0.0106205	-0.120171	3.47278e-16	0	0			7.18e-23
ApoB_ApoA1	19	11210912	rs2228671	T	C	LDLR	0	-0.0677379	4.46248e-06	0.003362	-0.047192	8.07428e-11	0.748478	8			1.84e-15
ApoB_ApoA1	19	45373565	rs395908	A	G	NECTIN2	0	-0.0337337	0.0224763	0.000831343	-0.0350267	2.60775e-14	0.890777	10			6.04e-34
TotFA	1	63049593	rs1748195	G	C	DOCK7	0	-0.0790929	1.64185e-10	0.00652314	-0.053662	3.15904e-12	0.586732	11		2.12e-09
TotFA	2	21225281	rs1042034	C	T	APOB	0	-0.0389376	0.00174888	0.00156393	-0.0277719	2.85388e-10	0.835076	6		1.63e-07
TotFA	2	27730940	rs1260326	T	C	GCKR	0	0.0659348	9.84119e-08	0.0045354	0.0687201	5.14423e-12	0.336907	5		6.24e-19
TotFA	8	19824492	rs13702	C	T	LPL	0	-0.0426958	0.000568933	0.00189602	-0.0509851	1.08635e-14	0.684147	8		4.64e-09
TotFA	11	116660686	rs2266788	G	A	APOA5	0	0.0830807	1.91615e-11	0.00719315	0.0778107	4.08703e-19	0.482252	5		7.7e-21
TotFA	15	58674695	rs4775041	C	G	LIPC	49480	0.087492	1.62836e-12	0.00796508	0.0806522	2.17057e-24	0.564511	10		4.48e-26
TotFA	16	72144174	rs9302635	C	T	DHX38	0	-0.0297494	0.016302	0.000921319	-0.0321971	9.93693e-11	0.800733	8		0.000364
UnSat	11	61569830	rs174546	T	C	FADS1	0	-0.19675	7.45231e-57	0.0403141	-0.188973	3.19553e-69	0.238844	9
UnSat	16	72230112	rs9923575	T	C	PMFBP1	23762	0.0400674	0.00133957	0.00164244	0.0555771	3.91379e-10	0.483246	15
DHA	11	61609750	rs174583	T	C	FADS2	0	-0.191456	5.57801e-53	0.0374768	-0.191246	5.26951e-77	0.313553	8		4.81e-24
DHA	11	68562328	rs17610395	T	C	CPT1A	0	-0.0790222	3.48489e-10	0.00628848	-0.0630769	1.58331e-11	0.445873	17		0.000639
DHA	15	58679668	rs7350789	A	G	LIPC	44507	0.0641604	3.5309e-07	0.00414108	0.0667456	8.33908e-10	0.253688	9		7.9e-14
DHA	19	19723215	rs10500212	T	C	PBX4	0	-0.0771811	8.70995e-10	0.0060026	-0.0650162	3.98311e-09	0.229418	5		3.33e-11
LA	1	63145439	rs11208004	A	G	DOCK7	0	-0.0688268	6.35728e-09	0.00538421	-0.0677113	5.22854e-10	0.136789	7		1.2e-12
LA	11	61603237	rs2727270	T	C	FADS2	0	0.0479334	5.36142e-05	0.00260519	0.0674713	7.01995e-27	0.629921	12		3.35e-32						4.77e-15
LA	11	116662579	rs651821	C	T	APOA5	0	0.0825729	3.31273e-12	0.00774322	0.0785824	8.28146e-13	0.126228	5		1.14e-28
LA	19	45414451	rs439401	T	C	APOE	1798	-0.0686832	7.0892e-09	0.00535046	-0.0416191	1.17641e-10	0.617875	9		3.4e-25
FAw3	11	61609750	rs174583	T	C	FADS2	0	-0.215683	1.35765e-66	0.0474491	-0.210068	3.85464e-101	0.374098	7		1.19e-34
FAw3	11	68562328	rs17610395	T	C	CPT1A	0	-0.0687375	5.43227e-08	0.00471928	-0.05469	9.51036e-11	0.554137	19		0.000202
FAw6	1	63056112	rs1748197	A	G	DOCK7	0	-0.0712449	4.03585e-09	0.00552521	-0.0606123	6.00781e-12	0.423833	8		4.02e-11
FAw6	11	116707684	rs2070665	A	G	APOA1	0	0.0567386	2.35408e-06	0.00355825	0.0490654	2.20702e-13	0.62128	9		7.32e-23
FAw6	15	58674695	rs4775041	C	G	LIPC	49480	0.0660615	4.03739e-08	0.00481082	0.0595293	4.63199e-12	0.440088	8		9.47e-23
FAw6	19	45414451	rs439401	T	C	APOE	1798	-0.062403	2.10311e-07	0.00430126	-0.0469653	5.68424e-13	0.635885	7		8.06e-22
PUFA	1	63163073	rs12136083	C	T	DOCK7	9033	-0.0703805	7.83181e-09	0.00531964	-0.0394358	2.15018e-12	0.731613	11
PUFA	11	116660686	rs2266788	G	A	APOA5	0	0.0792614	8.1459e-11	0.00674141	0.06286	1.55023e-21	0.656188	8
PUFA	15	58674695	rs4775041	C	G	LIPC	49480	0.0680553	2.53414e-08	0.0049558	0.0558897	1.85261e-11	0.498756	12
PUFA	19	45414451	rs439401	T	C	APOE	1798	-0.0592433	1.21644e-06	0.00375945	-0.0452802	2.91958e-11	0.639312	5
MUFA	1	63056112	rs1748197	A	G	DOCK7	0	-0.0716765	1.43067e-08	0.00513271	-0.0647919	3.78026e-11	0.392553	11		4.24e-06
MUFA	2	27730940	rs1260326	T	C	GCKR	0	0.0786342	3.37243e-10	0.0062985	0.0800872	5.24161e-13	0.21126	4		3.53e-20
MUFA	8	19819536	rs327	G	T	LPL	0	-0.044257	0.000416957	0.00198857	-0.0502111	8.26751e-12	0.642844	6		1.79e-09
MUFA	8	126482621	rs2954022	A	C	TRIB1	31973	-0.076013	1.27745e-09	0.00588273	-0.0612022	7.26596e-09	0.282556	6		1.15e-05
MUFA	11	61557803	rs102275	C	T	TMEM258	0	0.0523073	3.04589e-05	0.00277605	0.0543602	2.34734e-17	0.722841	10		6.61e-05
MUFA	11	116660686	rs2266788	G	A	APOA5	0	0.0835175	2.66109e-11	0.00709123	0.0834144	1.73038e-14	0.242685	5		8.96e-18
MUFA	15	58679668	rs7350789	A	G	LIPC	44507	0.0911829	3.29254e-13	0.0084667	0.084213	1.10312e-27	0.605261	5		4.76e-19
SFA	8	19832646	rs17482753	T	G	LPL	7875	-0.0445364	0.000288231	0.00209913	-0.039978	2.91807e-11	0.715053	10
SFA	11	116660686	rs2266788	G	A	APOA5	0	0.067349	4.21258e-08	0.00479806	0.060514	2.01087e-11	0.433174	5
SFA	15	58679668	rs7350789	A	G	LIPC	44507	0.0820903	2.25073e-11	0.00714356	0.0702734	1.60627e-14	0.418611	8
SFA	16	72144174	rs9302635	C	T	DHX38	0	-0.0340454	0.00558308	0.00122644	-0.0312847	4.03607e-10	0.784463	13
DHA_FA	11	61604814	rs174577	A	C	FADS2	0	-0.215256	3.21501e-70	0.0501064	-0.217446	7.24425e-83	0.130256	11
DHA_FA	11	68562328	rs17610395	T	C	CPT1A	0	-0.0897396	2.66465e-13	0.00853337	-0.0655531	3.56595e-11	0.334233	20
LA_FA	11	61603237	rs2727270	T	C	FADS2	0	0.0560132	4.5817e-06	0.00335388	0.072132	6.18949e-16	0.435592	11
LA_FA	15	58679668	rs7350789	A	G	LIPC	44507	-0.0613119	5.23916e-07	0.00401938	-0.0543888	8.92383e-10	0.440344	7
FAw3_FA	11	61569830	rs174546	T	C	FADS1	0	-0.279409	7.69092e-118	0.0850387	-0.271086	5.46914e-121	0.0820674	7
FAw3_FA	11	68562328	rs17610395	T	C	CPT1A	0	-0.0869765	1.81034e-12	0.00793227	-0.0637721	1.00244e-10	0.349417	23
FAw6_FA	15	58683366	rs1532085	A	G	LIPC	40809	-0.0487119	7.63336e-05	0.00249846	-0.0557915	2.45682e-10	0.459784	8
PUFA_FA	11	61551356	rs174535	C	T	MYRF	0	-0.0887918	7.96013e-13	0.00818968	-0.0937571	5.01697e-18	0.226541	5
PUFA_FA	15	58679668	rs7350789	A	G	LIPC	44507	-0.0532537	1.78103e-05	0.00293969	-0.0571595	4.70418e-11	0.489758	7
MUFA_FA	10	102075479	rs603424	A	G	PKD2L1	0	-0.0418524	0.000553959	0.00190396	-0.0407706	6.78332e-11	0.673527	28
MUFA_FA	11	61557803	rs102275	C	T	TMEM258	0	0.0991205	2.61478e-16	0.0107102	0.0990835	3.95091e-24	0.317895	8
MUFA_FA	15	58679668	rs7350789	A	G	LIPC	44507	0.0496181	4.26462e-05	0.00267474	0.0549383	1.59816e-11	0.501969	10
Glc	7	44235668	rs4607517	A	G	YKT6	4910	0.0770039	7.41641e-10	0.00605252	0.053159	2.96798e-08	0.40927	30		7.98e-14
Glc	11	92708710	rs10830963	G	C	MTNR1B	0	0.0803245	1.32085e-10	0.00659088	0.074187	9.06349e-15	0.408989	30		3.28e-13
Cit	22	19156117	rs712964	T	C	LINC01311	3102	0.0588912	1.62568e-06	0.00367048	0.0628625	1.65023e-10	0.341756	30		1.28e-22		6.841e-10
Ala	2	27730940	rs1260326	T	C	GCKR	0	0.109203	7.31131e-19	0.0125624	0.105505	8.06413e-20	0.112024	7		7.4e-26		5.562e-14		7.64e-12
Gln	12	56865338	rs2657879	G	A	GLS2	0	-0.150547	5.48729e-33	0.0228542	-0.147669	7.20807e-36	0.121267	12		3.3e-70		6.147e-18
Gly	2	211565692	rs4673546	T	C	CPS1	21859	0.190055	1.29272e-48	0.0342821	0.184423	6.53778e-59	0.230102	28		0		1.58e-147		2.39e-58
Gly	3	125908310	rs9851577	T	C	ALDH1L1	0	0.0789738	1.55049e-09	0.00582316	0.0843335	7.78734e-14	0.261693	27		1.06e-09		6.979e-06		4.81e-05			1.8e-08
Gly	8	9177732	rs983309	T	G	LOC157273	4829	0.0959267	2.163e-13	0.00859869	0.0893329	1.55723e-13	0.146035	11		1.31e-16							2.3e-26
Gly	9	6219176	rs2066362	T	G	IL33	0	0.0947493	4.06342e-13	0.00840075	0.0986606	2.91738e-18	0.254087	27		3.73e-40		2.94e-05
Gly	9	6695397	rs1094038	A	C	KDM4C	25466	-0.0644009	8.73521e-07	0.00386196	-0.0699185	1.15882e-09	0.236489	26		6.4e-26							3.5e-65
Gly	16	81157353	rs16954698	A	G	PKD1L2	0	-0.0801365	1.00608e-09	0.00595649	-0.0824122	1.54019e-12	0.216266	22		2.97e-13		8.44e-07		0.000634908			3.1e-12
His	12	96330581	rs4762254	A	G	CCDC38	0	-0.0918616	1.94688e-13	0.00863078	-0.0888159	7.32261e-18	0.314978	26		7.25e-15					1.4e-10		2.5e-13
Ile	11	116660686	rs2266788	G	A	APOA5	0	0.0482887	0.000102518	0.00240794	0.0618749	3.07236e-14	0.548737	11		2.55e-05
Leu	2	27730940	rs1260326	T	C	GCKR	0	0.058369	2.57218e-06	0.00353081	0.0495528	1.84025e-10	0.584503	7		1.07e-15		1.723e-05		0.000473948
Leu	4	89213077	rs34813495	G	A	LOC105369192	0	0.0604844	1.09163e-06	0.00379407	0.0685747	1.84946e-16	0.52924	20		6.16e-30		1.441e-19
Val	4	89201007	rs7661312	G	T	PPM1K	0	0.0912636	3.81117e-13	0.00842068	0.0907729	1.76438e-17	0.279306	22		1.67e-35		2.558e-12
Phe	12	103245802	rs1722383	A	G	PAH	0	0.059168	2.02466e-06	0.00360465	0.0549306	7.0491e-12	0.57061	30		2.5e-15		7.336e-11			2e-11
Tyr	6	111674350	rs17539875	T	C	REV3L	0	0.0729469	5.63368e-09	0.00542208	0.0670684	5.11355e-13	0.444059	28		1.43e-24		6.541e-14		1.02e-08
Tyr	16	71716524	rs7186890	G	A	PHLPP2	0	0.0964031	1.32681e-14	0.00947387	0.0943603	2.1462e-22	0.393978	20		6.68e-20		2.818e-10
Tyr	16	73177225	rs9673570	A	G	C16orf47	0	0.0573983	4.61524e-06	0.00335122	0.0573168	9.94964e-10	0.434423	24		0.000133				0.000739514
Alb	4	71552398	rs16845383	G	A	UTP3	1798	-0.0407231	0.00129172	0.00165365	-0.0529543	7.72844e-10	0.536937	19		7.36e-08
Alb	4	72707821	rs1851024	G	A	GC	36583	-0.062848	6.64581e-07	0.00394603	-0.0653909	3.4358e-12	0.447957	15		9.32e-26
Alb	4	74846661	rs11574452	A	C	PF4	0	-0.0805922	1.95402e-10	0.00646912	-0.0800503	1.56565e-14	0.322194	9		1.15e-36
Gp	2	27730940	rs1260326	T	C	GCKR	0	0.0712295	1.0621e-08	0.00522561	0.0711776	8.3018e-11	0.218865	4		5.24e-16
Gp	11	116660686	rs2266788	G	A	APOA5	0	0.072718	5.4343e-09	0.00543332	0.0629586	1.20911e-11	0.432217	9		8.7e-13
Gp	16	72114002	rs217181	T	C	HPR	2856	0.0832994	2.29789e-11	0.00713669	0.0751033	8.50424e-26	0.649809	19		4.04e-30
