# Supplementary material for: A comprehensive study of metabolite genetics reveals strong pleiotropy and heterogeneity across time and context
Source: Nat Commun. 2019 Oct 21;10:4788. doi: 10.1038/s41467-019-12703-7 (PMC6803661; doi:10.1038/s41467-019-12703-7)
Supplement: Supplementary file 5 — Supplementary Data 4 [file 41467_2019_12703_MOESM5_ESM.xlsx]

## Sheet: Data S4
Supplementary Data 4
Repartition of locus - metabolite associations
Phenotype	STD only	CMS only	STD and CMS	Total
XXL_VLDL_P	0	2	0	2
XXL_VLDL_L	0	0	0	0
XXL_VLDL_PL	0	1	1	2
XXL_VLDL_C	0	1	1	2
XXL_VLDL_CE	0	4	1	5
XXL_VLDL_FC	0	1	0	1
XXL_VLDL_TG	0	1	0	1
XL_VLDL_P	0	2	2	4
XL_VLDL_L	0	2	0	2
XL_VLDL_PL	0	0	2	2
XL_VLDL_C	0	0	1	1
XL_VLDL_CE	0	2	1	3
XL_VLDL_FC	0	1	0	1
XL_VLDL_TG	0	3	1	4
L_VLDL_P	0	2	2	4
L_VLDL_L	0	3	1	4
L_VLDL_PL	0	2	2	4
L_VLDL_C	0	4	1	5
L_VLDL_CE	0	2	2	4
L_VLDL_FC	1	3	0	4
L_VLDL_TG	0	2	2	4
M_VLDL_P	0	3	3	6
M_VLDL_L	0	5	1	6
M_VLDL_PL	0	3	3	6
M_VLDL_C	0	6	1	7
M_VLDL_CE	0	2	2	4
M_VLDL_FC	1	5	1	7
M_VLDL_TG	0	1	3	4
S_VLDL_P	1	3	5	9
S_VLDL_L	0	5	3	8
S_VLDL_PL	0	3	4	7
S_VLDL_C	0	4	2	6
S_VLDL_CE	0	3	2	5
S_VLDL_FC	0	2	3	5
S_VLDL_TG	1	4	4	9
XS_VLDL_P	0	2	3	5
XS_VLDL_L	0	3	2	5
XS_VLDL_PL	0	3	3	6
XS_VLDL_C	0	2	3	5
XS_VLDL_CE	0	3	3	6
XS_VLDL_FC	0	6	1	7
XS_VLDL_TG	0	2	5	7
IDL_P	0	3	4	7
IDL_L	0	4	3	7
IDL_PL	0	2	4	6
IDL_C	0	2	3	5
IDL_CE	0	1	3	4
IDL_FC	0	3	3	6
IDL_TG	0	2	1	3
L_LDL_P	0	2	3	5
L_LDL_L	0	2	4	6
L_LDL_PL	0	3	3	6
L_LDL_C	0	1	4	5
L_LDL_CE	0	1	4	5
L_LDL_FC	0	2	3	5
L_LDL_TG	0	3	1	4
M_LDL_P	0	3	2	5
M_LDL_L	0	3	2	5
M_LDL_PL	0	3	2	5
M_LDL_C	0	1	2	3
M_LDL_CE	0	2	2	4
M_LDL_FC	0	2	2	4
M_LDL_TG	0	0	1	1
S_LDL_P	0	4	2	6
S_LDL_L	0	2	2	4
S_LDL_PL	0	2	1	3
S_LDL_C	0	2	2	4
S_LDL_CE	0	1	2	3
S_LDL_FC	0	3	1	4
S_LDL_TG	0	0	1	1
XL_HDL_P	0	0	4	4
XL_HDL_L	0	3	2	5
XL_HDL_PL	1	1	3	5
XL_HDL_C	0	3	1	4
XL_HDL_CE	0	2	1	3
XL_HDL_FC	0	3	1	4
XL_HDL_TG	0	0	1	1
L_HDL_P	0	3	3	6
L_HDL_L	0	1	2	3
L_HDL_PL	0	4	3	7
L_HDL_C	0	0	2	2
L_HDL_CE	0	2	2	4
L_HDL_FC	0	0	2	2
L_HDL_TG	0	0	1	1
M_HDL_P	0	4	0	4
M_HDL_L	0	2	0	2
M_HDL_PL	0	5	1	6
M_HDL_C	0	1	1	2
M_HDL_CE	0	1	1	2
M_HDL_FC	0	0	0	0
M_HDL_TG	0	0	4	4
S_HDL_P	0	0	1	1
S_HDL_L	0	1	0	1
S_HDL_PL	0	2	1	3
S_HDL_C	0	0	0	0
S_HDL_CE	0	2	0	2
S_HDL_FC	0	1	0	1
S_HDL_TG	0	1	4	5
VLDL_D	0	4	1	5
LDL_D	0	0	1	1
HDL_D	0	2	4	6
Serum_C	0	4	2	6
VLDL_C	0	7	2	9
Remnant_C	0	5	3	8
LDL_C	0	2	2	4
HDL_C	0	2	1	3
HDL2_C	0	3	1	4
HDL3_C	0	1	0	1
EstC	0	5	1	6
FreeC	0	4	3	7
Serum_TG	1	2	3	6
VLDL_TG	0	2	3	5
LDL_TG	0	2	1	3
HDL_TG	0	0	5	5
TotPG	0	1	2	3
TG_PG	0	4	2	6
PC	0	1	1	2
SM	0	3	0	3
TotCho	0	2	1	3
ApoA1	0	0	3	3
ApoB	0	7	1	8
ApoB_ApoA1	0	4	2	6
TotFA	0	4	3	7
UnSat	0	1	1	2
DHA	1	1	2	4
LA	0	3	1	4
FAw3	0	1	1	2
FAw6	0	4	0	4
PUFA	0	3	1	4
MUFA	1	3	3	7
SFA	0	3	1	4
DHA_FA	0	0	2	2
LA_FA	0	2	0	2
FAw3_FA	0	0	2	2
FAw6_FA	0	1	0	1
PUFA_FA	0	1	1	2
MUFA_FA	0	2	1	3
SFA_FA	0	0	0	0
Glc	1	0	1	2
Lac	0	0	0	0
Pyr	0	0	0	0
Cit	0	1	0	1
Glol	0	0	0	0
Ala	0	0	1	1
Gln	0	0	1	1
Gly	0	2	4	6
His	0	0	1	1
Ile	0	1	0	1
Leu	0	2	0	2
Val	0	0	1	1
Phe	0	1	0	1
Tyr	0	2	1	3
Ace	0	0	0	0
AcAce	0	0	0	0
bOHBut	0	0	0	0
Crea	0	0	0	0
Alb	0	2	1	3
Gp	0	2	1	3
Total	9	318	261	588
