# Supplementary material for: A comprehensive study of metabolite genetics reveals strong pleiotropy and heterogeneity across time and context
Source: Nat Commun. 2019 Oct 21;10:4788. doi: 10.1038/s41467-019-12703-7 (PMC6803661; doi:10.1038/s41467-019-12703-7)
Supplement: Supplementary file 6 — Supplementary Data 5 [file 41467_2019_12703_MOESM6_ESM.xlsx]

## Sheet: Data S5
Supplementary Data 5
228 new region-metabolite associations (P < 1.28 x 10-9in reference GWAS metabolites)
Discovery																P-value at the same SNP and same metabolite			P-value at the same SNP for total HDL, LDL, TC, TG (from Willer 2013)
Phenotype	Chr.	Position	SNP	A1	A2	Gene	Dist. to gene	STD beta	STD p-value	R2	CMS beta	CMS p-value	CMS r²	CMS #Covs		Kettunen 2016	Davis 2017*		HDL	LDL	TG	TC
XXL_VLDL_P	11	47529947	rs7124681	A	C	CELF1	0	0.0615212	8.20385e-07	0.00388157	0.0659263	8.26093e-10	0.251873	4		0.008145	0.0086		6.164e-22	0.4833	0.0008767	4.585e-05
XXL_VLDL_C	8	126485531	rs7846466	T	C	TRIB1	34883	0.0917024	5.67796e-10	0.00613578	0.0896742	4.81704e-10	0.0534	6					2.182e-24	4.936e-14	2.134e-59	7.776e-20
XXL_VLDL_C	11	116660686	rs2266788	G	A	APOA5	0	0.0763985	2.43229e-07	0.00425623	0.0761489	6.22968e-10	0.303906	4					1.185e-35	3.774e-23	4.08e-232	3.97e-54
XXL_VLDL_CE	1	55521109	rs693668	G	A	PCSK9	0	-0.0525842	0.000379505	0.0020163	-0.0469183	2.34873e-10	0.740256	12					0.3119	7.285e-30	0.3339	1.207e-17
XXL_VLDL_CE	1	63056112	rs1748197	A	G	DOCK7	0	-0.0603449	5.35301e-05	0.00260576	-0.0701408	1.20989e-09	0.400153	9					0.003612	5.928e-17	2.469e-40	1.125e-38
XXL_VLDL_CE	8	126485531	rs7846466	T	C	TRIB1	34883	0.0891421	1.68894e-09	0.00579625	0.0891552	1.20869e-10	0.123781	6					2.182e-24	4.936e-14	2.134e-59	7.776e-20
XXL_VLDL_CE	11	116660686	rs2266788	G	A	APOA5	0	0.0836734	1.54904e-08	0.00510771	0.0857751	2.98967e-10	0.151544	4					1.185e-35	3.774e-23	4.08e-232	3.97e-54
XXL_VLDL_CE	16	56991363	rs183130	T	C	CETP	4472	-0.0924872	3.89345e-10	0.00625376	-0.0919099	1.4834e-10	0.0578709	2					1.19E-441	1.67e-28	1.431e-16	5.069e-21
XXL_VLDL_FC	8	126485531	rs7846466	T	C	TRIB1	34883	0.0888262	1.83793e-09	0.00576979	0.0882911	6.22879e-10	0.0667419	4					2.182e-24	4.936e-14	2.134e-59	7.776e-20
XL_VLDL_P	1	230299949	rs10779835	T	C	GALNT2	0	0.0461811	0.000228658	0.00216778	0.0495454	5.54255e-10	0.579464	6		0.003463	0.000243		1.239e-39	0.2015	3.816e-29	0.1206
XL_VLDL_L	8	126481694	rs2980876	C	T	TRIB1	31046	0.0845268	9.73732e-09	0.00525187	0.0868475	2.29358e-10	0.13457	5		0.002846			1.217e-26	6.12e-22	2.348e-74	3.078e-30
XL_VLDL_C	8	126485531	rs7846466	T	C	TRIB1	34883	0.0915428	5.93844e-10	0.00612183	0.0907853	5.23711e-10	0.0234936	2					2.182e-24	4.936e-14	2.134e-59	7.776e-20
XL_VLDL_CE	2	27742603	rs780093	T	C	GCKR	0	0.0782671	1.26368e-07	0.00445899	0.0707708	1.20822e-09	0.378343	8					0.004484	2.359e-08	6.17e-220	2.591e-42
XL_VLDL_CE	8	126485531	rs7846466	T	C	TRIB1	34883	0.0925233	3.82536e-10	0.00625861	0.0907191	3.45857e-10	0.0440885	3					2.182e-24	4.936e-14	2.134e-59	7.776e-20
XL_VLDL_CE	16	57002732	rs9939224	T	G	CETP	0	0.0637684	1.59963e-05	0.00297214	0.0634435	7.32821e-10	0.507459	6					1.63e-261	4.648e-08	7.387e-07	2.528e-11
XL_VLDL_FC	2	27741237	rs780094	T	C	GCKR	0	0.0789277	9.38698e-08	0.00454987	0.0797246	7.35314e-10	0.231607	8					0.002668	1.016e-07	2.65e-220	5.278e-41
XL_VLDL_TG	1	230299949	rs10779835	T	C	GALNT2	0	0.0483587	0.000111651	0.0023827	0.0512982	1.63357e-10	0.573222	6		0.000415	0.000396		1.239e-39	0.2015	3.816e-29	0.1206
XL_VLDL_TG	11	61603510	rs174576	A	C	FADS2	0	0.0499283	6.67991e-05	0.00253862	0.0472369	4.59687e-10	0.617064	6		1.11e-06	4.49e-05		3.224e-26	4.415e-40	7.575e-36	3.235e-37
L_VLDL_P	1	230299949	rs10779835	T	C	GALNT2	0	0.056262	6.68233e-06	0.0032385	0.0569464	2.04775e-13	0.597006	9		0.000443	7.98e-06		1.239e-39	0.2015	3.816e-29	0.1206
L_VLDL_L	1	230301776	rs2296065	G	A	GALNT2	0	0.0570467	0.000104197	0.00240502	0.0572039	5.56994e-13	0.689262	9		2.83e-05			9.75e-13	0.5442	6.615e-09	0.6886
L_VLDL_L	8	126481694	rs2980876	C	T	TRIB1	31046	0.0890024	1.32505e-09	0.0058708	0.0873128	1.47357e-10	0.136048	5		0.002563			1.217e-26	6.12e-22	2.348e-74	3.078e-30
L_VLDL_PL	1	230294916	rs2144300	C	T	GALNT2	0	0.0541258	1.48101e-05	0.00299587	0.0589317	1.90585e-14	0.602091	5		4.99e-06	2.62e-05		3.997e-40	0.2371	4.102e-30	0.1219
L_VLDL_C	1	230294916	rs2144300	C	T	GALNT2	0	0.0561331	0.000131507	0.00233323	0.0447645	2.12238e-11	0.771071	14		0.05052	3.64e-05		3.997e-40	0.2371	4.102e-30	0.1219
L_VLDL_CE	1	230294916	rs2144300	C	T	GALNT2	0	0.051713	0.000421449	0.00198573	0.0406567	2.45848e-10	0.784289	14		0.002088	1.26e-05		3.997e-40	0.2371	4.102e-30	0.1219
L_VLDL_FC	1	230294916	rs2144300	C	T	GALNT2	0	0.0598118	4.71315e-05	0.00264432	0.0644188	2.61556e-13	0.623538	7		0.000148	0.000155		3.997e-40	0.2371	4.102e-30	0.1219
L_VLDL_TG	1	230304988	rs10489615	A	G	GALNT2	0	0.0570122	4.99016e-06	0.00332766	0.0564567	2.79072e-14	0.627444	7		7.24e-06	5.29e-06		1.106e-18	0.5954	3.178e-13	0.2715
M_VLDL_P	1	230294916	rs2144300	C	T	GALNT2	0	0.0580631	3.38427e-06	0.00344687	0.0525423	5.66624e-13	0.641989	10		7.67e-07	9.42e-07		3.997e-40	0.2371	4.102e-30	0.1219
M_VLDL_P	11	61597972	rs1535	G	A	FADS2	0	0.0531759	2.13324e-05	0.0028851	0.0489709	5.18526e-11	0.626292	7		7.89e-06	1.98e-05		5.74e-27	7.774e-41	5.488e-40	8.624e-39
M_VLDL_L	1	230294916	rs2144300	C	T	GALNT2	0	0.0663587	6.25844e-06	0.00325834	0.0667203	5.16022e-14	0.61858	7		1.23e-06			3.997e-40	0.2371	4.102e-30	0.1219
M_VLDL_PL	1	230304988	rs10489615	A	G	GALNT2	0	0.0553195	9.52952e-06	0.00313003	0.0560489	1.52361e-14	0.63988	7		1.58e-05	3.21e-06		1.106e-18	0.5954	3.178e-13	0.2715
M_VLDL_PL	11	61639573	rs174448	G	A	FADS3	1422	0.051686	3.54705e-05	0.00273	0.0559872	8.37631e-10	0.454035	8		0.002188	2.63e-05		3.096e-09	7.406e-14	1.919e-11	1.281e-13
M_VLDL_C	1	230294916	rs2144300	C	T	GALNT2	0	0.0556893	0.000148135	0.00229882	0.0615977	1.06091e-14	0.684252	5		4.64e-06	1.49e-05		3.997e-40	0.2371	4.102e-30	0.1219
M_VLDL_CE	1	230294916	rs2144300	C	T	GALNT2	0	0.0460396	0.00169237	0.00157417	0.0448038	7.42653e-11	0.755363	5		4.44e-05	3.85e-05		3.997e-40	0.2371	4.102e-30	0.1219
M_VLDL_FC	1	230294916	rs2144300	C	T	GALNT2	0	0.0647952	1.04868e-05	0.00310047	0.064574	1.04692e-14	0.660106	7		1.87e-05	7.57e-06		3.997e-40	0.2371	4.102e-30	0.1219
M_VLDL_FC	11	61570783	rs174547	C	T	FADS1	0	0.0416418	0.00465917	0.00127844	0.0338877	6.0649e-10	0.840021	11		3.08e-05	2.71e-05		4.045e-27	7.992e-38	1.04e-40	1.35e-35
M_VLDL_TG	1	230294916	rs2144300	C	T	GALNT2	0	0.0597635	1.74046e-06	0.00365043	0.0445574	3.13065e-11	0.692691	10		4.79e-07	4.62e-07		3.997e-40	0.2371	4.102e-30	0.1219
S_VLDL_P	1	230304988	rs10489615	A	G	GALNT2	0	0.0535308	1.94725e-05	0.00291195	0.0571273	1.06256e-13	0.609092	3		4.4e-05	8.73e-07		1.106e-18	0.5954	3.178e-13	0.2715
S_VLDL_P	15	58683366	rs1532085	A	G	LIPC	40809	0.0500323	6.73601e-05	0.00253592	0.0499792	1.45441e-13	0.693235	6		0.908235	0.444		1.24e-188	0.6473	2.318e-18	7.334e-47
S_VLDL_L	1	230304988	rs10489615	A	G	GALNT2	0	0.0541463	0.000241352	0.00215247	0.0564283	1.06603e-12	0.696996	8		4.24e-05			1.106e-18	0.5954	3.178e-13	0.2715
S_VLDL_L	15	58683366	rs1532085	A	G	LIPC	40809	0.0606358	4.04312e-05	0.0026908	0.0605411	5.90692e-19	0.771753	9		0.78742			1.24e-188	0.6473	2.318e-18	7.334e-47
S_VLDL_PL	1	230294916	rs2144300	C	T	GALNT2	0	0.0457327	0.000259965	0.00212974	0.0506268	7.40665e-12	0.635118	5		8.86e-06	5.67e-06		3.997e-40	0.2371	4.102e-30	0.1219
S_VLDL_PL	15	58683366	rs1532085	A	G	LIPC	40809	0.0746509	2.54825e-09	0.00566827	0.0724934	2.08882e-15	0.456752	7		0.001479	0.0158		1.24e-188	0.6473	2.318e-18	7.334e-47
S_VLDL_C	15	58683366	rs1532085	A	G	LIPC	40809	0.0834824	1.78451e-08	0.0050648	0.0905098	4.84776e-32	0.721393	8		0.008482	0.0166		1.24e-188	0.6473	2.318e-18	7.334e-47
S_VLDL_CE	1	55505647	rs11591147	T	G	PCSK9	0	-0.079322	8.79044e-08	0.00457028	-0.0643439	9.51438e-13	0.626068	9					0.08077	8.58e-143	0.532	8.827e-86
S_VLDL_CE	11	116660686	rs2266788	G	A	APOA5	0	0.105552	1.05823e-12	0.00809991	0.107208	5.25121e-16	0.202819	6					1.185e-35	3.774e-23	4.08e-232	3.97e-54
S_VLDL_CE	15	58683366	rs1532085	A	G	LIPC	40809	0.0773387	1.91788e-07	0.00432892	0.0768375	3.68163e-18	0.639322	6					1.24e-188	0.6473	2.318e-18	7.334e-47
S_VLDL_CE	16	56991363	rs183130	T	C	CETP	4472	-0.121722	1.92398e-16	0.0108068	-0.119062	6.87402e-27	0.433076	5					1.19e-441	1.67e-28	1.431e-16	5.069e-21
S_VLDL_CE	19	11202306	rs6511720	T	G	LDLR	0	-0.0880075	2.86738e-09	0.00563151	-0.0814361	1.7206e-12	0.391797	8					6.321e-05	3.85e-262	0.1043	5.43e-202
S_VLDL_FC	1	230304988	rs10489615	A	G	GALNT2	0	0.0483375	0.00106368	0.00171159	0.0524279	3.40932e-10	0.668248	6		6.38e-05	1.26e-05		1.106e-18	0.5954	3.178e-13	0.2715
S_VLDL_FC	15	58683366	rs1532085	A	G	LIPC	40809	0.086841	4.14978e-09	0.00551686	0.0889716	2.32619e-33	0.734654	10		0.161094	0.0363		1.24e-188	0.6473	2.318e-18	7.334e-47
S_VLDL_TG	1	230294916	rs2144300	C	T	GALNT2	0	0.0634503	3.8439e-07	0.00411514	0.0686591	1.59161e-14	0.474082	4		7.16e-06	9.37e-08		3.997e-40	0.2371	4.102e-30	0.1219
S_VLDL_TG	6	31236410	rs34131062	T	C	MICB	0	0.0721877	7.55898e-09	0.00533053	0.0720229	3.20479e-10	0.156225	5			0.000103		0.002636	0.8884	2.045e-14	0.5796
XS_VLDL_L	11	61570783	rs174547	C	T	FADS1	0	-0.047792	0.00121753	0.0016701	-0.0509435	1.3011e-13	0.769589	7		0.000523			4.045e-27	7.992e-38	1.04e-40	1.35e-35
XS_VLDL_C	1	55505647	rs11591147	T	G	PCSK9	0	-0.0919194	4.28994e-10	0.00622325	-0.0903299	2.51801e-13	0.29284	9					0.08077	8.58e-143	0.532	8.827e-86
XS_VLDL_C	15	58683366	rs1532085	A	G	LIPC	40809	0.122928	6.85484e-17	0.0111314	0.116394	2.01001e-18	0.182718	6					1.24e-188	0.6473	2.318e-18	7.334e-47
XS_VLDL_C	16	56991363	rs183130	T	C	CETP	4472	-0.0989717	1.77318e-11	0.00721858	-0.0857908	4.80588e-26	0.679611	8					1.19e-441	1.67e-28	1.431e-16	5.069e-21
XS_VLDL_C	19	11202306	rs6511720	T	G	LDLR	0	-0.0765576	2.0249e-07	0.00431325	-0.082489	3.30342e-13	0.400163	6					6.321e-05	3.85e-262	0.1043	5.43e-202
XS_VLDL_C	19	45415640	rs445925	A	G	APOC1	1864	-0.063029	1.89767e-05	0.00291985	-0.059083	3.30489e-10	0.582139	7					1.898e-10	6.56e-397	3.603e-39	2.21e-166
XS_VLDL_CE	1	55505647	rs11591147	T	G	PCSK9	0	-0.0942162	1.57829e-10	0.00653477	-0.0798636	3.74998e-12	0.385308	10					0.08077	8.58e-143	0.532	8.827e-86
XS_VLDL_CE	4	54714868	rs17083590	G	A	CHIC2	147634	-0.0467183	0.00153479	0.00160341	-0.0422231	2.02829e-10	0.781587	11					0.7992	0.7701	0.7898	0.9622
XS_VLDL_CE	15	58683366	rs1532085	A	G	LIPC	40809	0.105751	7.32645e-13	0.00821553	0.107279	2.69931e-16	0.207161	8					1.24e-188	0.6473	2.318e-18	7.334e-47
XS_VLDL_CE	16	56991363	rs183130	T	C	CETP	4472	-0.10268	3.07122e-12	0.00776679	-0.0725383	1.69484e-24	0.751932	8					1.19e-441	1.67e-28	1.431e-16	5.069e-21
XS_VLDL_CE	19	11202306	rs6511720	T	G	LDLR	0	-0.0729404	7.45574e-07	0.00391066	-0.0700476	4.02225e-12	0.520909	9					6.321e-05	3.85e-262	0.1043	5.43e-202
XS_VLDL_CE	19	45415640	rs445925	A	G	APOC1	1864	-0.059372	5.6582e-05	0.00258872	-0.0669039	2.13055e-11	0.530262	7					1.898e-10	6.56e-397	3.603e-39	2.21e-166
XS_VLDL_FC	1	55505647	rs11591147	T	G	PCSK9	0	-0.0770312	1.72543e-07	0.00436109	-0.0763752	4.35322e-10	0.305022	5					0.08077	8.58e-143	0.532	8.827e-86
XS_VLDL_FC	11	61609750	rs174583	T	C	FADS2	0	-0.0600116	4.69551e-05	0.00264497	-0.0587447	1.98814e-14	0.714295	9					1.19e-26	7.003e-41	8.381e-35	6.054e-38
XS_VLDL_FC	11	116662579	rs651821	C	T	APOA5	0	0.071374	1.31377e-06	0.00373758	0.0713347	8.64116e-11	0.436679	7					7.717e-26	3.712e-13	3e-153	5.328e-28
XS_VLDL_FC	15	58683366	rs1532085	A	G	LIPC	40809	0.145994	3.13732e-23	0.0157382	0.149348	9.47174e-45	0.462586	5					1.24e-188	0.6473	2.318e-18	7.334e-47
XS_VLDL_FC	16	57004889	rs7205804	A	G	CETP	0	-0.0795204	6.75797e-08	0.0046515	-0.0738985	7.07557e-14	0.540834	8					5.27e-675	3.833e-26	3.431e-25	3.484e-29
XS_VLDL_FC	19	11202306	rs6511720	T	G	LDLR	0	-0.0750562	3.52318e-07	0.00414196	-0.0800198	3.60635e-10	0.24571	5					6.321e-05	3.85e-262	0.1043	5.43e-202
XS_VLDL_FC	19	45401666	rs8106922	G	A	TOMM40	0	0.0593108	5.76514e-05	0.0025829	0.0637493	4.09752e-11	0.561437	9					0.5397	2.97e-22	0.2522	2.847e-14
XS_VLDL_TG	6	31243884	rs3130696	A	G	MICB	0	-0.0590967	2.66311e-06	0.00352026	-0.0637404	4.71092e-10	0.335428	10		0.420106	0.000351		0.4803	0.0001786	7.19e-09	5.544e-07
IDL_P	10	56015656	rs11004183	A	G	PCDH15	0	-0.0265901	0.0736741	0.000510718	-0.0399076	4.44285e-10	0.808938	5		0.882471	0.0298		0.3138	0.4427	0.2668	0.9368
IDL_P	16	57004889	rs7205804	A	G	CETP	0	-0.0683691	4.09765e-06	0.00338776	-0.0678583	1.2213e-10	0.491547	2		0.00147	1.61e-06		5.27e-675	3.833e-26	3.431e-25	3.484e-29
IDL_L	10	56015656	rs11004183	A	G	PCDH15	0	-0.0291577	0.0496675	0.000614969	-0.0289185	6.73178e-10	0.893295	9		0.846293			0.3138	0.4427	0.2668	0.9368
IDL_L	16	56991363	rs183130	T	C	CETP	4472	-0.0538095	0.000288872	0.0020981	-0.0587559	6.31595e-13	0.690915	5		9.41e-06			1.19e-441	1.67e-28	1.431e-16	5.069e-21
IDL_PL	16	56991363	rs183130	T	C	CETP	4472	-0.0445104	0.00272704	0.00143376	-0.0540031	4.06491e-12	0.719997	6		1.74e-06	0.000114		1.19e-441	1.67e-28	1.431e-16	5.069e-21
IDL_C	10	56015656	rs11004183	A	G	PCDH15	0	-0.034281	0.0205217	0.000857226	-0.0332563	7.1447e-10	0.854268	10		0.739779	0.0379		0.3138	0.4427	0.2668	0.9368
IDL_CE	1	55505647	rs11591147	T	G	PCSK9	0	-0.109136	1.31352e-13	0.00875559	-0.105999	1.35806e-17	0.285646	4					0.08077	8.58e-143	0.532	8.827e-86
IDL_CE	15	58683366	rs1532085	A	G	LIPC	40809	0.0673525	5.28396e-06	0.00331038	0.0629485	1.37415e-10	0.550727	2					1.24e-188	0.6473	2.318e-18	7.334e-47
IDL_CE	19	11202306	rs6511720	T	G	LDLR	0	-0.103604	2.08955e-12	0.00788721	-0.104253	8.54679e-13	0.0231976	3					6.321e-05	3.85e-262	0.1043	5.43e-202
IDL_CE	19	45415640	rs445925	A	G	APOC1	1864	-0.140228	1.50179e-21	0.0145162	-0.141735	6.24108e-41	0.470113	2					1.898e-10	6.56e-397	3.603e-39	2.21e-166
IDL_FC	10	56015656	rs11004183	A	G	PCDH15	0	-0.0403275	0.00649983	0.00118253	-0.0367544	1.23833e-10	0.841555	12		0.876475	0.0343		0.3138	0.4427	0.2668	0.9368
L_LDL_L	15	58730498	rs588136	C	T	LIPC	0	0.0517916	0.000485062	0.00194355	0.0617108	2.34844e-13	0.674851	7		1.8e-08			6.1e-170	0.9344	3.365e-30	2.447e-45
L_LDL_L	16	57004889	rs7205804	A	G	CETP	0	-0.0437159	0.00321833	0.00138567	-0.0485813	1.20495e-10	0.738433	7		0.982579			5.27e-675	3.833e-26	3.431e-25	3.484e-29
L_LDL_PL	16	57004889	rs7205804	A	G	CETP	0	-0.0419242	0.00466735	0.00127782	-0.047622	4.39658e-12	0.778826	8		0.988206	0.0223		5.27e-675	3.833e-26	3.431e-25	3.484e-29
L_LDL_C	16	57004889	rs7205804	A	G	CETP	0	-0.0404132	0.00640882	0.00118654	-0.0453345	6.79612e-12	0.7967	9		0.619404	0.0581		5.27e-675	3.833e-26	3.431e-25	3.484e-29
L_LDL_CE	16	57004889	rs7205804	A	G	CETP	0	-0.0426251	0.00404933	0.00131906	-0.0421636	7.98128e-10	0.781559	6		0.741819	0.0528		5.27e-675	3.833e-26	3.431e-25	3.484e-29
L_LDL_TG	1	55505647	rs11591147	T	G	PCSK9	0	-0.0367232	0.0129479	0.00098719	-0.0492401	1.13089e-10	0.720606	7					0.08077	8.58e-143	0.532	8.827e-86
L_LDL_TG	15	58380442	rs12910902	T	C	LOC283665	15538	0.0683172	3.68669e-06	0.00342001	0.0595429	2.08477e-10	0.587623	9					0.8849	0.1489	0.654	0.3972
L_LDL_TG	15	58723675	rs1800588	T	C	LIPC	500	0.196942	2.72272e-41	0.0289237	0.206872	2.50347e-62	0.270447	5					1.659e-76	0.8627	6.729e-12	1.738e-18
L_LDL_TG	19	11202306	rs6511720	T	G	LDLR	0	-0.0831685	1.72857e-08	0.00507364	-0.0851593	1.70798e-10	0.180586	3					6.321e-05	3.85e-262	0.1043	5.43e-202
M_LDL_P	12	121420260	rs7979473	A	G	HNF1A	0	-0.0300421	0.0437783	0.000648931	-0.0238511	1.0824e-09	0.929889	13		0.006067	0.693		0.007333	3.62e-10	0.866	1.355e-09
M_LDL_L	15	58730498	rs588136	C	T	LIPC	0	0.0301154	0.0428365	0.000655163	0.0501621	3.0416e-10	0.711629	4		0.004115			6.1e-170	0.9344	3.365e-30	2.447e-45
M_LDL_FC	1	55505647	rs11591147	T	G	PCSK9	0	-0.0735147	6.92038e-07	0.00393378	-0.0675752	4.39963e-20	0.747166	10					0.08077	8.58e-143	0.532	8.827e-86
M_LDL_FC	1	109818530	rs646776	C	T	CELSR2	151	-0.0857421	6.96759e-09	0.00535577	-0.056942	1.26095e-09	0.598206	14					2.722e-15	1.63e-272	0.3726	4.77e-187
M_LDL_FC	19	11202306	rs6511720	T	G	LDLR	0	-0.0929593	3.33339e-10	0.00630222	-0.0921653	2.73593e-10	0.0283196	4					6.321e-05	3.85e-262	0.1043	5.43e-202
M_LDL_FC	19	45415640	rs445925	A	G	APOC1	1864	-0.148544	7.75803e-24	0.0161802	-0.12283	7.28495e-33	0.51094	7					1.898e-10	6.56e-397	3.603e-39	2.21e-166
M_LDL_TG	15	58730498	rs588136	C	T	LIPC	0	0.165623	9.19508e-30	0.0205005	0.184854	1.98392e-55	0.335132	6					6.1e-170	0.9344	3.365e-30	2.447e-45
S_LDL_P	15	59453384	rs2306791	C	T	MYO1E	0	-0.0270759	0.0688289	0.000528728	-0.0346676	8.56416e-13	0.89272	8		0.488176	0.302		0.0001669	0.5999	0.6954	0.0911
S_LDL_PL	1	109818530	rs646776	C	T	CELSR2	151	-0.0803043	5.34849e-08	0.00472388	-0.0710561	2.49345e-10	0.416753	4					2.722e-15	1.63e-272	0.3726	4.77e-187
S_LDL_PL	15	59453384	rs2306791	C	T	MYO1E	0	-0.04066	0.00597579	0.0012065	-0.0415454	1.3221e-10	0.798276	5					0.0001669	0.5999	0.6954	0.0911
S_LDL_PL	19	45415640	rs445925	A	G	APOC1	1864	-0.113242	1.60247e-14	0.0094158	-0.113242	1.60247e-14	0	0					1.898e-10	6.56e-397	3.603e-39	2.21e-166
S_LDL_CE	1	109822166	rs599839	G	A	PSRC1	10	-0.084586	1.89941e-08	0.00504457	-0.0762099	3.372e-10	0.34848	3					1.231e-13	2.75e-268	0.1948	1.36e-186
S_LDL_CE	19	11202306	rs6511720	T	G	LDLR	0	-0.0961477	8.38253e-11	0.00673272	-0.0926611	3.29849e-14	0.317823	3					6.321e-05	3.85e-262	0.1043	5.43e-202
S_LDL_CE	19	45415640	rs445925	A	G	APOC1	1864	-0.127975	5.01711e-18	0.0119548	-0.126154	2.4409e-21	0.189993	2					1.898e-10	6.56e-397	3.603e-39	2.21e-166
S_LDL_FC	1	55505647	rs11591147	T	G	PCSK9	0	-0.0591275	6.39141e-05	0.00255204	-0.053519	1.77079e-13	0.750312	5					0.08077	8.58e-143	0.532	8.827e-86
S_LDL_FC	1	109818530	rs646776	C	T	CELSR2	151	-0.0849505	8.9781e-09	0.00527709	-0.0732254	6.02527e-11	0.424862	10					2.722e-15	1.63e-272	0.3726	4.77e-187
S_LDL_FC	19	11202306	rs6511720	T	G	LDLR	0	-0.0818379	3.04842e-08	0.00489788	-0.0755448	3.01665e-10	0.340424	6					6.321e-05	3.85e-262	0.1043	5.43e-202
S_LDL_FC	19	45415640	rs445925	A	G	APOC1	1864	-0.131333	5.27307e-19	0.0126656	-0.125289	9.08807e-23	0.248702	2					1.898e-10	6.56e-397	3.603e-39	2.21e-166
S_LDL_TG	15	58679668	rs7350789	A	G	LIPC	44507	0.131393	4.28251e-19	0.0127312	0.119721	9.81902e-26	0.390291	4					4.65e-96	0.3185	2.101e-08	8.347e-31
XL_HDL_L	6	36613812	rs6457931	G	T	MIR3925	23522	0.076779	1.9161e-07	0.00432892	0.0834499	1.23559e-09	0.130506	6		0.868127			0.3563	0.7862	0.01923	0.7082
XL_HDL_PL	11	47583121	rs12798346	T	C	PTPMT1	3861	-0.0753983	9.17354e-10	0.00598657	-0.0524013	1.10026e-07	0.342537	8		0.027882	4.88e-08		1.459e-13	0.757	0.008409	0.004317
XL_HDL_FC	1	55521109	rs693668	G	A	PCSK9	0	-0.0692657	2.49668e-06	0.00353928	-0.074948	6.13421e-10	0.317404	8		0.939937	0.00255		0.3119	7.285e-30	0.3339	1.207e-17
L_HDL_P	11	47583121	rs12798346	T	C	PTPMT1	3861	-0.0890013	7.46581e-13	0.0082096	-0.0849288	2.40053e-13	0.125492	6		0.011206	3.67e-09		1.459e-13	0.757	0.008409	0.004317
L_HDL_L	15	58384199	rs12911981	C	T	LOC283665	19295	0.0582899	7.54187e-05	0.00250204	0.0551051	2.49149e-10	0.637417	4		0.012715			0.8353	0.09454	0.7141	0.3732
L_HDL_PL	2	27730940	rs1260326	T	C	GCKR	0	-0.0470019	0.000154166	0.00228687	-0.0448067	5.92264e-10	0.636653	6		0.00998	1.78e-06		0.001737	1.509e-07	2.29e-239	3.079e-42
L_HDL_TG	15	58683366	rs1532085	A	G	LIPC	40809	0.205307	7.13337e-61	0.0432582	0.194925	6.06911e-74	0.257018	7					1.24e-188	0.6473	2.318e-18	7.334e-47
M_HDL_P	1	55505647	rs11591147	T	G	PCSK9	0	0.0530644	2.35257e-05	0.00285522	0.0741718	2.16331e-17	0.503748	7		0.699385	0.00071		0.08077	8.58e-143	0.532	8.827e-86
M_HDL_P	19	45408836	rs405509	T	G	APOE	170	-0.0484458	0.000109547	0.00238812	-0.0436285	3.99971e-12	0.732503	10		0.001267	6.18e-08		1.676e-05	2.843e-84	1.421e-17	1.581e-31
M_HDL_L	5	174223234	rs12660057	A	G	MIR4634	44443	-0.0675576	4.8847e-06	0.00333448	-0.0479065	7.06674e-10	0.716353	16		0.456396			0.5754	0.7197	0.05932	0.3027
M_HDL_L	15	58723675	rs1800588	T	C	LIPC	500	0.0521036	0.000424318	0.00198361	0.0624937	6.05213e-10	0.527475	7		0.039088			1.659e-76	0.8627	6.729e-12	1.738e-18
M_HDL_PL	1	55505647	rs11591147	T	G	PCSK9	0	0.0491198	9.47805e-05	0.00243295	0.0701111	3.06881e-17	0.55558	5		0.412965	0.00634		0.08077	8.58e-143	0.532	8.827e-86
M_HDL_PL	19	45410002	rs769449	A	G	APOE	0	-0.0500354	7.02178e-05	0.00252362	-0.0473183	2.79213e-11	0.670315	5		5.1e-05	1.69e-07		6.791e-17	4.9e-161	3.15e-09	6.77e-103
M_HDL_C	1	55505647	rs11591147	T	G	PCSK9	0	0.0571658	0.000106589	0.00239645	0.0553814	8.66638e-11	0.655528	5		0.407057	3.61e-05		0.08077	8.58e-143	0.532	8.827e-86
M_HDL_CE	1	55505647	rs11591147	T	G	PCSK9	0	0.0605703	4.00791e-05	0.00269306	0.055474	5.09446e-11	0.661999	8		0.179291	2.98e-06		0.08077	8.58e-143	0.532	8.827e-86
M_HDL_TG	1	63020816	rs10159255	A	C	DOCK7	0	-0.0873046	3.8276e-12	0.00769753	-0.0658245	3.40607e-14	0.517239	8					0.004502	5.656e-17	2.32e-40	7.538e-39
M_HDL_TG	11	116660686	rs2266788	G	A	APOA5	0	0.0915456	3.42654e-13	0.00845363	0.0959546	1.88775e-15	0.078834	3					1.185e-35	3.774e-23	4.08e-232	3.97e-54
M_HDL_TG	15	58679668	rs7350789	A	G	LIPC	44507	0.109545	2.81898e-18	0.0121366	0.108725	7.23971e-32	0.449684	5					4.65e-96	0.3185	2.101e-08	8.347e-31
M_HDL_TG	16	56995236	rs1800775	A	C	CETP	599	-0.104494	9.06511e-17	0.0110429	-0.0988488	5.71498e-32	0.544193	6					3.33e-644	8.539e-24	1.332e-26	2.104e-28
S_HDL_PL	1	55505647	rs11591147	T	G	PCSK9	0	0.0888805	7.04162e-13	0.00822818	0.0966611	8.41635e-19	0.213241	5					0.08077	8.58e-143	0.532	8.827e-86
S_HDL_PL	1	230294916	rs2144300	C	T	GALNT2	0	-0.0585415	2.21377e-06	0.00357708	-0.0657975	9.65014e-10	0.234372	7					3.997e-40	0.2371	4.102e-30	0.1219
S_HDL_PL	20	44534651	rs6065904	A	G	PLTP	0	0.0620613	5.18987e-07	0.00402234	0.0650767	5.4437e-11	0.340456	6					1.949e-18	0.1228	4.701e-12	0.9586
S_HDL_CE	5	88980640	rs2365763	G	T	LINC02161	0	-0.0591233	6.73261e-05	0.00253637	-0.0556157	5.15481e-10	0.634129	9					0.5226	0.7504	0.924	0.7758
S_HDL_CE	19	45415640	rs445925	A	G	APOC1	1864	-0.086719	5.0077e-09	0.00545833	-0.0822394	5.78404e-11	0.283073	4					1.898e-10	6.56e-397	3.603e-39	2.21e-166
S_HDL_FC	20	44545048	rs4810479	C	T	PLTP	4044	0.0765797	2.50064e-07	0.00424747	0.0586745	2.22172e-12	0.682922	7					1.21e-33	0.004878	2.067e-34	0.5032
S_HDL_TG	11	61551356	rs174535	C	T	MYRF	0	0.0507961	4.70488e-05	0.00264497	0.050763	4.3849e-10	0.557014	6		0.679248	0.15		9.036e-28	1.745e-38	1.733e-41	1.667e-36
S_HDL_TG	15	58683366	rs1532085	A	G	LIPC	40809	0.0895507	6.99554e-13	0.00822997	0.0772385	1.53349e-13	0.288433	5		1.67e-06	0.00147		1.24e-188	0.6473	2.318e-18	7.334e-47
VLDL_D	1	230294916	rs2144300	C	T	GALNT2	0	0.0520424	2.91381e-05	0.00279031	0.0518429	4.04346e-10	0.535998	6		1.33e-08	7.69e-06		3.997e-40	0.2371	4.102e-30	0.1219
HDL_D	11	47583121	rs12798346	T	C	PTPMT1	3861	-0.0725916	3.98267e-09	0.00552986	-0.0725833	3.51508e-10	0.115612	5		0.008248	5.28e-09		1.459e-13	0.757	0.008409	0.004317
Serum_C	3	71880578	rs7622817	G	A	PROK2	46220	0.0360664	0.0148712	0.000946552	0.0389939	3.0788e-10	0.815524	14		0.465236	0.392
VLDL_C	1	55505647	rs11591147	T	G	PCSK9	0	-0.0507303	0.000568128	0.00189654	-0.049033	5.61708e-11	0.72362	7					0.08077	8.58e-143	0.532	8.827e-86
VLDL_C	1	230294916	rs2144300	C	T	GALNT2	0	0.0440418	0.00277306	0.00142952	0.0422996	6.93703e-11	0.785882	8					3.997e-40	0.2371	4.102e-30	0.1219
VLDL_C	2	27730940	rs1260326	T	C	GCKR	0	0.0589614	6.15616e-05	0.00256312	0.0509797	9.58444e-10	0.663524	8					0.001737	1.509e-07	2.29e-239	3.079e-42
VLDL_C	8	19832646	rs17482753	T	G	LPL	7875	-0.0836073	1.28379e-08	0.00516709	-0.0511072	4.35211e-11	0.704957	10					2.8e-149	0.7594	5.79e-193	0.4885
VLDL_C	8	126481694	rs2980876	C	T	TRIB1	31046	0.0884362	1.81411e-09	0.0057749	0.084477	1.37197e-11	0.271774	5					1.217e-26	6.12e-22	2.348e-74	3.078e-30
VLDL_C	11	116660686	rs2266788	G	A	APOA5	0	0.109589	8.79941e-14	0.00888046	0.104817	1.92178e-18	0.329843	7					1.185e-35	3.774e-23	4.08e-232	3.97e-54
VLDL_C	15	58687880	rs493258	C	T	LIPC	36295	-0.0601283	4.42987e-05	0.00266288	-0.0668608	2.30546e-22	0.762383	9					3.15e-127	0.1305	3.372e-12	2.508e-25
VLDL_C	16	56991363	rs183130	T	C	CETP	4472	-0.100923	6.4597e-12	0.00753389	-0.0882491	3.75142e-23	0.616588	10					1.19e-441	1.67e-28	1.431e-16	5.069e-21
VLDL_C	19	45395266	rs157580	G	A	TOMM40	0	-0.0610549	3.31706e-05	0.00275031	-0.04847	8.91418e-10	0.693359	6					9.875e-12	9.24e-119	3.396e-21	3.16e-104
Remnant_C	1	55505647	rs11591147	T	G	PCSK9	0	-0.0812887	3.26696e-08	0.00487631	-0.0823401	9.3814e-18	0.561341	3					0.08077	8.58e-143	0.532	8.827e-86
Remnant_C	2	27741237	rs780094	T	C	GCKR	0	0.0431675	0.00337618	0.00137156	0.0522536	3.34658e-10	0.666773	7					0.002668	1.016e-07	2.65e-220	5.278e-41
Remnant_C	8	126481694	rs2980876	C	T	TRIB1	31046	0.0720403	9.88894e-07	0.00382395	0.0704418	1.64337e-11	0.48464	3					1.217e-26	6.12e-22	2.348e-74	3.078e-30
Remnant_C	11	116660686	rs2266788	G	A	APOA5	0	0.10487	9.85875e-13	0.00812259	0.103777	7.19453e-13	0.0332399	2					1.185e-35	3.774e-23	4.08e-232	3.97e-54
Remnant_C	15	58683366	rs1532085	A	G	LIPC	40809	0.0835205	1.443e-08	0.00513055	0.0843208	2.55279e-19	0.580992	5					1.24e-188	0.6473	2.318e-18	7.334e-47
Remnant_C	16	57004889	rs7205804	A	G	CETP	0	-0.094726	1.15166e-10	0.00663391	-0.0969311	3.14791e-17	0.380684	4					5.27e-675	3.833e-26	3.431e-25	3.484e-29
Remnant_C	19	11202306	rs6511720	T	G	LDLR	0	-0.0911019	5.74349e-10	0.00613251	-0.0885405	2.08545e-11	0.188888	4					6.321e-05	3.85e-262	0.1043	5.43e-202
Remnant_C	19	45373565	rs395908	A	G	NECTIN2	0	-0.0606662	3.76872e-05	0.00271177	-0.0472905	3.52947e-17	0.836892	8					0.000202	1.11e-94	0.01948	7.473e-55
HDL2_C	5	126267351	rs12655258	T	C	MARCH3	0	-0.0697259	2.05723e-06	0.00359864	-0.0729429	3.82085e-10	0.362768	5					0.7031	0.7045	0.1392	0.2562
HDL2_C	11	61560081	rs174538	A	G	TMEM258	0	-0.0278205	0.0586776	0.000570611	-0.0187807	6.41239e-10	0.934834	9					7.897e-20	1.068e-34	3.46e-28	2.454e-32
HDL2_C	15	58683366	rs1532085	A	G	LIPC	40809	0.0617544	2.74235e-05	0.00280859	0.0540962	2.83512e-29	0.871227	7					1.24e-188	0.6473	2.318e-18	7.334e-47
HDL2_C	16	56991363	rs183130	T	C	CETP	4472	0.130026	6.9875e-19	0.0125765	0.130026	6.9875e-19	0	0					1.19e-441	1.67e-28	1.431e-16	5.069e-21
HDL3_C	15	58683366	rs1532085	A	G	LIPC	40809	0.0779909	1.31453e-07	0.00444697	0.0716651	5.71566e-11	0.446165	5					1.24e-188	0.6473	2.318e-18	7.334e-47
EstC	11	61571348	rs174548	G	C	FADS1	0	-0.040379	0.00636051	0.00118879	-0.0289999	7.14641e-16	0.929226	13		2.08e-08	0.0033		4.756e-23	2.286e-31	3.63e-31	1.983e-28
FreeC	14	87773653	rs17123289	A	G	LINC02296	37337	-0.0372738	0.0118853	0.00101001	-0.0330765	1.14746e-10	0.872253	10		0.408336	0.509
VLDL_TG	1	230299949	rs10779835	T	C	GALNT2	0	0.060534	1.26705e-06	0.00374711	0.0610872	1.64318e-13	0.54406	5					1.239e-39	0.2015	3.816e-29	0.1206
VLDL_TG	2	27730940	rs1260326	T	C	GCKR	0	0.0916978	1.97095e-13	0.00862757	0.0861142	5.46112e-14	0.154619	5					0.001737	1.509e-07	2.29e-239	3.079e-42
VLDL_TG	6	31236410	rs34131062	T	C	MICB	0	0.0707539	1.4615e-08	0.00512627	0.0715205	1.08057e-09	0.114709	3					0.002636	0.8884	2.045e-14	0.5796
VLDL_TG	8	19824667	rs15285	T	C	LPL	0	-0.08501	9.4409e-12	0.0074152	-0.0834106	1.1794e-14	0.243492	8					4.24e-150	0.06987	2.42e-173	0.8766
VLDL_TG	11	116660686	rs2266788	G	A	APOA5	0	0.0992841	1.7927e-15	0.0101043	0.106399	4.74307e-22	0.213001	3					1.185e-35	3.774e-23	4.08e-232	3.97e-54
LDL_TG	15	58371682	rs2704188	G	A	LOC283665	6778	0.0548187	0.000199624	0.00220838	0.0578152	5.6987e-11	0.627385	6					0.3948	0.0524	0.9841	0.383
LDL_TG	15	58730498	rs588136	C	T	LIPC	0	0.180734	4.83106e-35	0.0243556	0.197715	1.32875e-63	0.341825	6					6.1e-170	0.9344	3.365e-30	2.447e-45
LDL_TG	19	11202306	rs6511720	T	G	LDLR	0	-0.0778859	1.23499e-07	0.00446644	-0.071131	1.27428e-09	0.361936	9					6.321e-05	3.85e-262	0.1043	5.43e-202
HDL_TG	1	62980607	rs10889337	A	G	DOCK7	0	-0.0814759	1.06651e-10	0.00665642	-0.0585439	5.94204e-12	0.542587	10					0.000499	2.213e-31	3.256e-80	6.691e-77
HDL_TG	8	19832646	rs17482753	T	G	LPL	7875	-0.0803337	1.94428e-10	0.00647073	-0.070578	3.52593e-13	0.40634	6					2.8e-149	0.7594	5.79e-193	0.4885
HDL_TG	11	116662579	rs651821	C	T	APOA5	0	0.0845116	2.2067e-11	0.00714917	0.0713424	2.83184e-14	0.445346	4					7.717e-26	3.712e-13	3e-153	5.328e-28
HDL_TG	15	58679668	rs7350789	A	G	LIPC	44507	0.18179	1.27857e-47	0.0335527	0.173807	2.0132e-85	0.489083	3					4.65e-96	0.3185	2.101e-08	8.347e-31
HDL_TG	16	56991363	rs183130	T	C	CETP	4472	-0.09182	3.44262e-13	0.00845272	-0.0800415	9.47942e-22	0.557391	5					1.19e-441	1.67e-28	1.431e-16	5.069e-21
TG_PG	1	230279410	rs4846904	G	A	GALNT2	0	0.0673261	4.14307e-08	0.00480325	0.0681811	3.89038e-16	0.499898	4					2.412e-19	0.2261	1.222e-11	0.5636
TG_PG	2	27741237	rs780094	T	C	GCKR	0	0.0848968	4.45933e-12	0.00764986	0.0764986	1.06701e-16	0.408081	10					0.002668	1.016e-07	2.65e-220	5.278e-41
TG_PG	8	19819536	rs327	G	T	LPL	0	-0.0838251	8.07061e-12	0.00746426	-0.0714442	5.28389e-14	0.376291	7					4.62e-145	0.07541	5.69e-174	0.6149
TG_PG	11	47663049	rs10838738	G	A	MTCH2	0	0.0676677	3.50808e-08	0.00485437	0.0616722	4.82847e-10	0.326822	7					1.412e-18	0.1444	0.002559	2.588e-07
TG_PG	11	116660686	rs2266788	G	A	APOA5	0	0.0711831	6.78776e-09	0.00536389	0.0606747	2.65294e-15	0.571228	8					1.185e-35	3.774e-23	4.08e-232	3.97e-54
TG_PG	16	31343769	rs4597342	T	C	ITGAM	0	0.0484129	8.05051e-05	0.00248228	0.0398136	5.84721e-11	0.70735	18					0.2215	0.4529	0.02646	0.4211
PC	1	63049593	rs1748195	G	C	DOCK7	0	-0.0738392	1.45159e-09	0.00584391	-0.0495562	5.5569e-11	0.574183	13		8.97e-08			0.0001116	1.708e-31	3.835e-74	1.2e-79
SM	11	61597972	rs1535	G	A	FADS2	0	-0.0468908	9.61566e-05	0.00242853	-0.0496255	9.19469e-18	0.690748	9		0.002581			5.74e-27	7.774e-41	5.488e-40	8.624e-39
TotCho	1	63056112	rs1748197	A	G	DOCK7	0	-0.0634487	1.66674e-07	0.00437199	-0.0519783	1.56756e-12	0.570236	11					0.003612	5.928e-17	2.469e-40	1.125e-38
TotCho	15	58674695	rs4775041	C	G	LIPC	49480	0.103685	6.57996e-18	0.0118695	0.0939863	1.13565e-26	0.419357	8					4.92e-147	0.6778	4.826e-16	2.559e-37
TotCho	19	45415640	rs445925	A	G	APOC1	1864	-0.0525406	1.28087e-05	0.00304009	-0.0314037	1.3721e-14	0.798357	9					1.898e-10	6.56e-397	3.603e-39	2.21e-166
ApoA1	11	47539697	rs4752845	C	T	CELF1	0	-0.078068	1.9103e-10	0.00647559	-0.060518	4.87127e-12	0.461524	7		0.060417	0.000122		5.88e-22	0.3212	0.000481	1.651e-06
ApoB	1	230291868	rs2352723	T	C	GALNT2	0	0.0418454	0.00466162	0.00127844	0.0397108	4.839e-10	0.803037	6		0.003838	0.105		3.216e-19	0.1458	2.334e-12	0.8152
ApoB	8	19845376	rs7841189	T	C	LPL	20605	-0.0707719	1.66248e-06	0.00366488	-0.0511349	8.99679e-10	0.672088	4		7.05e-08	0.00199		3.57e-140	0.4664	1.85e-178	0.587
ApoB	16	56991363	rs183130	T	C	CETP	4472	-0.0568898	0.000118642	0.00236444	-0.0546362	3.19932e-27	0.870349	3		1.9e-06	0.00022		1.19e-441	1.67e-28	1.431e-16	5.069e-21
TotFA	1	63049593	rs1748195	G	C	DOCK7	0	-0.0790929	1.64185e-10	0.00652314	-0.053662	3.15904e-12	0.586732	11		3.7e-07			0.0001116	1.708e-31	3.835e-74	1.2e-79
TotFA	2	21225281	rs1042034	C	T	APOB	0	-0.0389376	0.00174888	0.00156393	-0.0277719	2.85388e-10	0.835076	6		1.23e-06			2.868e-54	7.435e-39	4.102e-66	2.535e-25
TotFA	8	19824492	rs13702	C	T	LPL	0	-0.0426958	0.000568933	0.00189602	-0.0509851	1.08635e-14	0.684147	8		0.000354			1.28e-160	0.02709	6.56e-187	0.5407
TotFA	16	72144174	rs9302635	C	T	DHX38	0	-0.0297494	0.016302	0.000921319	-0.0321971	9.93693e-11	0.800733	8		0.215691			0.2296	2.033e-15	0.03768	1.422e-14
UnSat	11	61569830	rs174546	T	C	FADS1	0	-0.19675	7.45231e-57	0.0403141	-0.188973	3.19553e-69	0.238844	9					8.301e-28	1.625e-39	7.423e-38	2.619e-37
UnSat	16	72230112	rs9923575	T	C	PMFBP1	23762	0.0400674	0.00133957	0.00164244	0.0555771	3.91379e-10	0.483246	15					0.2389	0.1158	0.9633	0.1083
DHA	11	68562328	rs17610395	T	C	CPT1A	0	-0.0790222	3.48489e-10	0.00628848	-0.0630769	1.58331e-11	0.445873	17					0.0003753	0.01857	0.01007	0.001385
FAw3	11	68562328	rs17610395	T	C	CPT1A	0	-0.0687375	5.43227e-08	0.00471928	-0.05469	9.51036e-11	0.554137	19					0.0003753	0.01857	0.01007	0.001385
PUFA	1	63163073	rs12136083	C	T	DOCK7	9033	-0.0703805	7.83181e-09	0.00531964	-0.0394358	2.15018e-12	0.731613	11					0.0001379	5.227e-31	7.51e-68	8.023e-78
PUFA	11	116660686	rs2266788	G	A	APOA5	0	0.0792614	8.1459e-11	0.00674141	0.06286	1.55023e-21	0.656188	8					1.185e-35	3.774e-23	4.08e-232	3.97e-54
PUFA	15	58674695	rs4775041	C	G	LIPC	49480	0.0680553	2.53414e-08	0.0049558	0.0558897	1.85261e-11	0.498756	12					4.92e-147	0.6778	4.826e-16	2.559e-37
PUFA	19	45414451	rs439401	T	C	APOE	1798	-0.0592433	1.21644e-06	0.00375945	-0.0452802	2.91958e-11	0.639312	5					2.328e-10	1.044e-12	1.423e-66	9.458e-23
MUFA	1	63056112	rs1748197	A	G	DOCK7	0	-0.0716765	1.43067e-08	0.00513271	-0.0647919	3.78026e-11	0.392553	11		0.000219			0.003612	5.928e-17	2.469e-40	1.125e-38
MUFA	8	19819536	rs327	G	T	LPL	0	-0.044257	0.000416957	0.00198857	-0.0502111	8.26751e-12	0.642844	6		0.001359			4.62e-145	0.07541	5.69e-174	0.6149
MUFA	8	126482621	rs2954022	A	C	TRIB1	31973	-0.076013	1.27745e-09	0.00588273	-0.0612022	7.26596e-09	0.282556	6		8.99e-05			2.119e-29	2.385e-47	2.23e-113	4.354e-61
MUFA	11	61557803	rs102275	C	T	TMEM258	0	0.0523073	3.04589e-05	0.00277605	0.0543602	2.34734e-17	0.722841	10		0.000203			6.404e-28	7.605e-40	4.266e-40	8.098e-38
SFA	8	19832646	rs17482753	T	G	LPL	7875	-0.0445364	0.000288231	0.00209913	-0.039978	2.91807e-11	0.715053	10					2.8e-149	0.7594	5.79e-193	0.4885
SFA	11	116660686	rs2266788	G	A	APOA5	0	0.067349	4.21258e-08	0.00479806	0.060514	2.01087e-11	0.433174	5					1.185e-35	3.774e-23	4.08e-232	3.97e-54
SFA	15	58679668	rs7350789	A	G	LIPC	44507	0.0820903	2.25073e-11	0.00714356	0.0702734	1.60627e-14	0.418611	8					4.65e-96	0.3185	2.101e-08	8.347e-31
SFA	16	72144174	rs9302635	C	T	DHX38	0	-0.0340454	0.00558308	0.00122644	-0.0312847	4.03607e-10	0.784463	13					0.2296	2.033e-15	0.03768	1.422e-14
DHA_FA	11	61604814	rs174577	A	C	FADS2	0	-0.215256	3.21501e-70	0.0501064	-0.217446	7.24425e-83	0.130256	11					9.743e-27	1.042e-40	7.563e-35	1.051e-37
DHA_FA	11	68562328	rs17610395	T	C	CPT1A	0	-0.0897396	2.66465e-13	0.00853337	-0.0655531	3.56595e-11	0.334233	20					0.0003753	0.01857	0.01007	0.001385
LA_FA	11	61603237	rs2727270	T	C	FADS2	0	0.0560132	4.5817e-06	0.00335388	0.072132	6.18949e-16	0.435592	11					3.476e-14	1.009e-07	2.099e-14	6.533e-08
LA_FA	15	58679668	rs7350789	A	G	LIPC	44507	-0.0613119	5.23916e-07	0.00401938	-0.0543888	8.92383e-10	0.440344	7					4.65e-96	0.3185	2.101e-08	8.347e-31
FAw3_FA	11	61569830	rs174546	T	C	FADS1	0	-0.279409	7.69092e-118	0.0850387	-0.271086	5.46914e-121	0.0820674	7					8.301e-28	1.625e-39	7.423e-38	2.619e-37
FAw3_FA	11	68562328	rs17610395	T	C	CPT1A	0	-0.0869765	1.81034e-12	0.00793227	-0.0637721	1.00244e-10	0.349417	23					0.0003753	0.01857	0.01007	0.001385
FAw6_FA	15	58683366	rs1532085	A	G	LIPC	40809	-0.0487119	7.63336e-05	0.00249846	-0.0557915	2.45682e-10	0.459784	8					1.24e-188	0.6473	2.318e-18	7.334e-47
PUFA_FA	11	61551356	rs174535	C	T	MYRF	0	-0.0887918	7.96013e-13	0.00818968	-0.0937571	5.01697e-18	0.226541	5					9.036e-28	1.745e-38	1.733e-41	1.667e-36
PUFA_FA	15	58679668	rs7350789	A	G	LIPC	44507	-0.0532537	1.78103e-05	0.00293969	-0.0571595	4.70418e-11	0.489758	7					4.65e-96	0.3185	2.101e-08	8.347e-31
MUFA_FA	10	102075479	rs603424	A	G	PKD2L1	0	-0.0418524	0.000553959	0.00190396	-0.0407706	6.78332e-11	0.673527	28					0.5197	0.0002552	0.4899	0.0006892
MUFA_FA	11	61557803	rs102275	C	T	TMEM258	0	0.0991205	2.61478e-16	0.0107102	0.0990835	3.95091e-24	0.317895	8					6.404e-28	7.605e-40	4.266e-40	8.098e-38
MUFA_FA	15	58679668	rs7350789	A	G	LIPC	44507	0.0496181	4.26462e-05	0.00267474	0.0549383	1.59816e-11	0.501969	10					4.65e-96	0.3185	2.101e-08	8.347e-31
Ile	11	116660686	rs2266788	G	A	APOA5	0	0.0482887	0.000102518	0.00240794	0.0618749	3.07236e-14	0.548737	11		0.029844			1.185e-35	3.774e-23	4.08e-232	3.97e-54
Tyr	16	73177225	rs9673570	A	G	C16orf47	0	0.0573983	4.61524e-06	0.00335122	0.0573168	9.94964e-10	0.434423	24		0.588251			0.2728	0.3498	0.6092	0.6672
Alb	4	71552398	rs16845383	G	A	UTP3	1798	-0.0407231	0.00129172	0.00165365	-0.0529543	7.72844e-10	0.536937	19		0.303959			0.9182	0.0483	0.2276	0.102
* Note that results from Davis et al 2017 are reported for comparison purposes only, but were not used for replication as the sample used in this study strongly overlap with our analysis.
For SNP rs17610395, we used its alternative ID, rs2229738
For SNP rs2980876, we used rs2980880 as a proxy (R2=1)
For SNP rs693668, we used rs2495477 as a proxy (R2=0.70)
For SNP rs34131062, we used rs2074488 as a proxy (R2=1)
For SNP rs7979473 we used rs2393775 as a proxy (R2=0.99)
For SNP rs7350789 we used rs35853021 as a proxy (R2=0.92)
For SNP rs6065908 we used rs6065906 as a proxy (R2=0.99)
For SNP rs755000 we used rs311778 as a proxy (R2=0.44)
For SNP rs2070665 we used rs6589574 as a proxy (R2=0.77)
For SNP rs34813495 we used rs6819344 as a proxy (R2=0.95)
For SNP rs7661312 we used rs4693209 as a proxy (R2=1)
For SNP rs17539875 we used rs12190135 as a proxy (R2=1)
There was no proxy available for SNP rs7622817 and rs17123289
