# Supplementary material for: A comprehensive study of metabolite genetics reveals strong pleiotropy and heterogeneity across time and context
Source: Nat Commun. 2019 Oct 21;10:4788. doi: 10.1038/s41467-019-12703-7 (PMC6803661; doi:10.1038/s41467-019-12703-7)
Supplement: Supplementary file 7 — Supplementary Data 6 [file 41467_2019_12703_MOESM7_ESM.xlsx]

## Sheet: Data S6
Supplementary Data 6
SNPs from our 588 associations with corresponding p-values in GWAS of CHD, BMI and Type 2 diabetes
						CARDIOGRAMplusC4D		GIANT BMI		DIAGRAM T2D
Chr.	Gene	Position	SNP	A1	A2	p-value	q-value	p-value	q-value	p-value	q-value	Associated metabolites in our study
1	CELSR2	109818530	rs646776	C	T	9.01e-19	3.26607e-17	0.08178	0.38164	0.024	0.153	ApoB_ApoA1, EstC, FreeC, IDL_FC, IDL_L, IDL_P, IDL_PL, LDL_C, L_LDL_C, L_LDL_CE, L_LDL_FC, L_LDL_L, L_LDL_P, L_LDL_PL, M_LDL_CE, M_LDL_FC, M_LDL_L, M_LDL_P, S_LDL_FC, S_LDL_L, S_LDL_P, S_LDL_PL, Serum_C
1	DOCK7	63056112	rs1748197	A	G	0.179173	0.185568	0.1273	0.396044	0.35	0.6534	FAw6, HDL_TG, LA, MUFA, M_HDL_P, M_HDL_PL, M_HDL_TG, M_VLDL_C, M_VLDL_FC, M_VLDL_L, PC, PUFA, S_VLDL_C, S_VLDL_P, Serum_TG, TotCho, TotFA, TotPG, XL_VLDL_P, XXL_VLDL_CE
1	GALNT2	230294916	rs2144300	C	T	0.0011474	0.00378114	0.215	0.5138	0.41	0.6534	ApoB, L_VLDL_C, L_VLDL_CE, L_VLDL_FC, L_VLDL_L, L_VLDL_P, L_VLDL_PL, L_VLDL_TG, M_HDL_PL, M_VLDL_C, M_VLDL_CE, M_VLDL_FC, M_VLDL_L, M_VLDL_P, M_VLDL_PL, M_VLDL_TG, S_HDL_PL, S_VLDL_FC, S_VLDL_L, S_VLDL_P, S_VLDL_PL, S_VLDL_TG, TG_PG, VLDL_C, VLDL_D, VLDL_TG, XL_VLDL_P, XL_VLDL_TG
1	PCSK9	55505647	rs11591147	T	G	7.47e-06	5.41565e-05	NA	NA	NA	NA	ApoB, ApoB_ApoA1, EstC, FreeC, IDL_C, IDL_CE, IDL_FC, IDL_L, IDL_P, IDL_PL, LDL_C, L_LDL_C, L_LDL_CE, L_LDL_FC, L_LDL_L, L_LDL_P, L_LDL_PL, L_LDL_TG, M_HDL_C, M_HDL_CE, M_HDL_P, M_HDL_PL, M_LDL_C, M_LDL_CE, M_LDL_FC, M_LDL_L, M_LDL_P, M_LDL_PL, Remnant_C, S_HDL_PL, S_LDL_C, S_LDL_FC, S_LDL_L, S_LDL_P, S_VLDL_CE, Serum_C, VLDL_C, XL_HDL_FC, XS_VLDL_C, XS_VLDL_CE, XS_VLDL_FC, XS_VLDL_L, XS_VLDL_P, …
1	PSRC1	109822166	rs599839	G	A	5.2e-17	9.42483e-16	0.04251	0.34008	0.061	0.2222	M_LDL_PL, S_LDL_C, S_LDL_CE
1	USP1	62916796	rs583609	C	T	0.211953	0.207653	0.1042	0.396044	0.25	0.5543	S_VLDL_TG
2	APOB	21225281	rs1042034	C	T	0.905946	0.500054	0.2202	0.5138	0.91	0.9888	M_VLDL_P, M_VLDL_PL, S_LDL_P, S_VLDL_L, S_VLDL_P, S_VLDL_TG, TotFA, XS_VLDL_TG
2	CPS1	211565692	rs4673546	T	C	0.0330032	0.0598172	0.0027	0.0378	0.78	0.9471	Gly
2	GCKR	27730940	rs1260326	T	C	0.734939	0.444018	9.203e-05	0.00171789	0.061	0.2222	Ala, Gp, L_HDL_PL, L_VLDL_C, L_VLDL_FC, L_VLDL_L, L_VLDL_P, L_VLDL_PL, L_VLDL_TG, Leu, MUFA, M_VLDL_C, M_VLDL_FC, M_VLDL_L, M_VLDL_P, M_VLDL_PL, M_VLDL_TG, Remnant_C, S_VLDL_L, S_VLDL_P, S_VLDL_PL, S_VLDL_TG, Serum_TG, TG_PG, TotFA, VLDL_C, VLDL_D, VLDL_TG, XL_VLDL_CE, XL_VLDL_FC, XL_VLDL_L, XL_VLDL_P, XL_VLDL_PL, XL_VLDL_TG, XS_VLDL_TG, XXL_VLDL_P, XXL_VLDL_PL, XXL_VLDL_TG
3	ALDH1L1	125908310	rs9851577	T	C	0.217865	0.207828	0.117	0.396044	0.33	0.6534	Gly
3	PROK2	71880578	rs7622817	G	A	0.440762	0.322754	NA	NA	NA	NA	Serum_C
4	GC	72707821	rs1851024	G	A	0.933744	0.500054	0.9021	0.971492	0.97	0.9894	Alb
4	LOC105369192	89213077	rs34813495	G	A	0.480893	0.322816	NA	NA	NA	NA	Leu
4	PF4	74846661	rs11574452	A	C	0.89835	0.500054	0.9748	0.9748	0.74	0.9205	Alb
4	PPM1K	89201007	rs7661312	G	T	0.860402	0.495064	NA	NA	NA	NA	Val
4	UTP3	71552398	rs16845383	G	A	0.938048	0.500054	0.8808	0.971492	0.95	0.9888	Alb
5	MARCH3	126267351	rs12655258	T	C	0.052121	0.0682612	0.2148	0.5138	0.4	0.6534	HDL2_C
5	MIR4634	174223234	rs12660057	A	G	0.398206	0.310574	0.5404	0.76622	0.32	0.6534	M_HDL_L
6	MICB	31236410	rs34131062	T	C	NA	NA	NA	NA	NA	NA	S_VLDL_TG, VLDL_TG, XS_VLDL_TG
6	MIR3925	36613812	rs6457931	G	T	0.927285	0.500054	0.962	0.9748	0.53	0.6931	XL_HDL_L
6	REV3L	111674350	rs17539875	T	C	0.420836	0.317813	NA	NA	NA	NA	Tyr
7	MLXIPL	73012042	rs35332062	A	G	0.625886	0.384542	NA	NA	NA	NA	M_VLDL_L, S_VLDL_TG
7	YKT6	44235668	rs4607517	A	G	0.283109	0.263142	0.8985	0.971492	0.072	0.237	Glc
8	LOC157273	9177732	rs983309	T	G	0.536679	0.344402	0.1223	0.396044	0.039	0.1989	Gly
8	LPL	19824492	rs13702	C	T	1.56e-05	8.07843e-05	0.8549	0.971492	0.015	0.1275	ApoB, HDL_TG, L_HDL_P, L_HDL_PL, L_VLDL_P, L_VLDL_PL, L_VLDL_TG, MUFA, M_VLDL_C, M_VLDL_FC, M_VLDL_L, M_VLDL_P, M_VLDL_PL, M_VLDL_TG, SFA, S_HDL_TG, S_VLDL_C, S_VLDL_FC, S_VLDL_L, S_VLDL_P, S_VLDL_PL, S_VLDL_TG, Serum_TG, TG_PG, TotFA, VLDL_C, VLDL_D, VLDL_TG, XS_VLDL_TG
8	TRIB1	126485531	rs7846466	T	C	1.48e-05	8.07843e-05	0.06795	0.38052	0.93	0.9888	ApoB, L_VLDL_C, L_VLDL_CE, L_VLDL_FC, L_VLDL_L, MUFA, M_VLDL_C, M_VLDL_CE, M_VLDL_FC, Remnant_C, S_VLDL_L, S_VLDL_P, S_VLDL_PL, S_VLDL_TG, Serum_TG, VLDL_C, XL_VLDL_C, XL_VLDL_CE, XL_VLDL_L, XS_VLDL_TG, XXL_VLDL_C, XXL_VLDL_CE, XXL_VLDL_FC
9	IL33	6219176	rs2066362	T	G	0.351103	0.291197	0.7484	0.917426	0.075	0.237	Gly
9	KDM4C	6695397	rs1094038	A	C	0.402683	0.310574	0.1796	0.5138	0.41	0.6534	Gly
10	PCDH15	56015656	rs11004183	A	G	0.147043	0.156771	0.4086	0.689733	0.059	0.2222	IDL_C, IDL_FC, IDL_L, IDL_P
10	PKD2L1	102075479	rs603424	A	G	0.0003761	0.00136334	0.7325	0.917426	0.88	0.9888	MUFA_FA
11	APOA1	116707684	rs2070665	A	G	0.462993	0.322754	NA	NA	NA	NA	FAw6
11	APOA1-AS	116707684	rs2070665	A	G	0.462993	0.322754	NA	NA	NA	NA	FAw6
11	APOA5	116660686	rs2266788	G	A	0.0024569	0.00685085	0.5761	0.786868	0.39	0.6534	ApoB, ApoB_ApoA1, Gp, HDL_D, HDL_TG, Ile, LA, L_HDL_P, L_HDL_PL, L_VLDL_C, L_VLDL_CE, L_VLDL_FC, L_VLDL_L, L_VLDL_P, L_VLDL_PL, L_VLDL_TG, MUFA, M_HDL_TG, M_LDL_PL, M_VLDL_C, M_VLDL_CE, M_VLDL_FC, M_VLDL_L, M_VLDL_P, M_VLDL_PL, M_VLDL_TG, PUFA, Remnant_C, SFA, S_HDL_TG, S_VLDL_C, S_VLDL_CE, S_VLDL_FC, S_VLDL_L, S_VLDL_P, S_VLDL_PL, S_VLDL_TG, Serum_TG, TG_PG, TotFA, VLDL_C, VLDL_D, VLDL_TG, XL_VL…
11	CELF1	47539697	rs4752845	C	T	0.32198	0.28359	2.241e-13	6.2748e-12	0.41	0.6534	ApoA1, L_HDL_PL, XXL_VLDL_P
11	FADS1	61569830	rs174546	T	C	0.0262557	0.0528751	0.3325	0.642069	0.0032	0.0544	EstC, FAw3_FA, HDL_D, M_VLDL_FC, UnSat, XL_HDL_C, XS_VLDL_L
11	FADS2	61604814	rs174577	A	C	0.0475071	0.0682612	0.3856	0.689733	0.011	0.1122	DHA, DHA_FA, FAw3, LA, LA_FA, M_VLDL_P, SM, XL_HDL_CE, XL_HDL_P, XL_HDL_PL, XL_VLDL_TG, XS_VLDL_FC
11	FADS3	61639573	rs174448	G	A	0.0049389	0.012788	0.5351	0.76622	NA	NA	M_VLDL_PL
11	MTCH2	47663049	rs10838738	G	A	0.328579	0.28359	1.41e-13	6.2748e-12	0.52	0.6931	TG_PG
11	MTNR1B	92708710	rs10830963	G	C	0.0526578	0.0682612	NA	NA	NA	NA	Glc
11	MYRF	61551356	rs174535	C	T	0.0288719	0.0550836	0.4434	0.689733	0.0032	0.0544	PUFA_FA, S_HDL_TG, XL_HDL_L
11	PTPMT1	47583121	rs12798346	T	C	0.36177	0.291421	NA	NA	NA	NA	HDL_C, HDL_D, L_HDL_P, XL_HDL_PL
11	TMEM258	61557803	rs102275	C	T	0.0359557	0.0610573	0.438	0.689733	0.0024	0.0544	HDL2_C, MUFA, MUFA_FA
12	CCDC38	96330581	rs4762254	A	G	0.476797	0.322816	0.2452	0.528123	0.95	0.9888	His
12	GLS2	56865338	rs2657879	G	A	0.0180419	0.0408755	0.02391	0.22316	0.48	0.68	Gln
12	HNF1A	121420260	rs7979473	A	G	0.00028	0.00126873	0.9271	0.9748	NA	NA	M_LDL_P
12	PAH	103245802	rs1722383	A	G	0.541551	0.344402	0.3709	0.689733	1	1	Phe
15	LIPC	58683366	rs1532085	A	G	0.0527268	0.0682612	0.6438	0.8584	0.043	0.1994	ApoA1, DHA, EstC, FAw6, FAw6_FA, FreeC, HDL2_C, HDL3_C, HDL_C, HDL_D, HDL_TG, IDL_C, IDL_CE, IDL_FC, IDL_L, IDL_P, IDL_PL, IDL_TG, LA_FA, LDL_D, LDL_TG, L_HDL_C, L_HDL_CE, L_HDL_FC, L_HDL_L, L_HDL_P, L_HDL_PL, L_HDL_TG, L_LDL_FC, L_LDL_L, L_LDL_P, L_LDL_PL, L_LDL_TG, MUFA, MUFA_FA, M_HDL_L, M_HDL_P, M_HDL_PL, M_HDL_TG, M_LDL_L, M_LDL_TG, PC, PUFA, PUFA_FA, Remnant_C, SFA, SM, S_HDL_TG, S_LDL_TG, …
15	LIPC-AS1	58730498	rs588136	C	T	0.0003697	0.00136334	0.5473	0.76622	0.11	0.3117	IDL_FC, LDL_TG, L_HDL_C, L_HDL_PL, L_LDL_FC, L_LDL_L, M_LDL_L, M_LDL_TG, VLDL_D
15	LOC283665	58380442	rs12910902	T	C	0.0985136	0.115192	0.958	0.9748	0.14	0.357	IDL_TG, LDL_TG, L_HDL_CE, L_HDL_L, L_LDL_TG
15	MYO1E	59453384	rs2306791	C	T	0.196439	0.1978	0.8664	0.971492	0.018	0.1311	S_LDL_P, S_LDL_PL
16	C16orf47	73177225	rs9673570	A	G	0.954965	0.501694	0.1028	0.396044	0.64	0.816	Tyr
16	CETP	56991363	rs183130	T	C	0.0018386	0.00555401	NA	NA	NA	NA	ApoA1, ApoB, ApoB_ApoA1, HDL2_C, HDL_C, HDL_D, HDL_TG, IDL_L, IDL_P, IDL_PL, IDL_TG, L_HDL_C, L_HDL_CE, L_HDL_FC, L_HDL_L, L_HDL_P, L_HDL_PL, L_LDL_C, L_LDL_CE, L_LDL_L, L_LDL_PL, L_VLDL_CE, M_HDL_C, M_HDL_CE, M_HDL_TG, M_VLDL_C, M_VLDL_CE, Remnant_C, S_HDL_TG, S_VLDL_C, S_VLDL_CE, S_VLDL_FC, S_VLDL_L, S_VLDL_P, S_VLDL_PL, TotPG, VLDL_C, XL_HDL_C, XL_HDL_CE, XL_HDL_FC, XL_HDL_L, XL_HDL_P, XL_HDL_…
16	DHX38	72144174	rs9302635	C	T	0.588951	0.368088	0.6822	0.888447	0.033	0.187	SFA, TotFA
16	HPR	72114002	rs217181	T	C	0.0452262	0.0682612	0.2659	0.5318	0.41	0.6534	Gp
16	ITGAM	31343769	rs4597342	T	C	0.353459	0.291197	0.05423	0.37961	0.2	0.4636	TG_PG
16	PHLPP2	71716524	rs7186890	G	A	0.104867	0.115192	0.2555	0.529926	0.52	0.6931	Tyr
16	PKD1L2	81157353	rs16954698	A	G	0.822195	0.48071	0.4228	0.689733	0.14	0.357	Gly
16	PMFBP1	72230112	rs9923575	T	C	0.0799467	0.0966006	0.8543	0.971492	0.079	0.237	UnSat
18	LIPG	47179516	rs1943973	G	A	0.102233	0.115192	0.2067	0.5138	0.46	0.68	M_HDL_PL
19	APOC1	45415640	rs445925	A	G	4.23e-06	3.83337e-05	0.07875	0.38164	NA	NA	EstC, FreeC, IDL_C, IDL_CE, IDL_FC, IDL_L, IDL_P, IDL_PL, LDL_C, L_LDL_C, L_LDL_CE, L_LDL_FC, L_LDL_L, L_LDL_P, L_LDL_PL, M_LDL_C, M_LDL_CE, M_LDL_FC, M_LDL_L, M_LDL_P, M_LDL_PL, SM, S_HDL_CE, S_LDL_C, S_LDL_CE, S_LDL_FC, S_LDL_L, S_LDL_P, S_LDL_PL, Serum_C, TotCho, XS_VLDL_C, XS_VLDL_CE
19	APOE	45414451	rs439401	T	C	0.794505	0.472136	0.4373	0.689733	NA	NA	FAw6, LA, M_HDL_P, M_HDL_PL, PUFA
19	LDLR	11202306	rs6511720	T	G	1.42e-13	1.7158e-12	0.1137	0.396044	0.48	0.68	ApoB, ApoB_ApoA1, EstC, FreeC, IDL_C, IDL_CE, IDL_FC, IDL_L, IDL_P, IDL_PL, LDL_C, LDL_TG, L_LDL_C, L_LDL_CE, L_LDL_FC, L_LDL_L, L_LDL_P, L_LDL_PL, L_LDL_TG, M_LDL_C, M_LDL_CE, M_LDL_FC, M_LDL_L, M_LDL_P, M_LDL_PL, Remnant_C, S_LDL_C, S_LDL_CE, S_LDL_FC, S_LDL_L, S_LDL_P, S_VLDL_C, S_VLDL_CE, Serum_C, XS_VLDL_C, XS_VLDL_CE, XS_VLDL_FC, XS_VLDL_P, XS_VLDL_PL
19	LINC00663	19882476	rs4808983	T	C	0.0423767	0.0667882	0.4925	0.745405	0.16	0.3886	L_VLDL_C
19	NECTIN2	45373565	rs395908	A	G	0.0057538	0.0139048	0.06675	0.38052	0.8	0.9488	ApoB, ApoB_ApoA1, Remnant_C
19	PBX4	19723215	rs10500212	T	C	0.0370561	0.0610573	0.008151	0.0912912	0.0054	0.0689	DHA
19	PRKCSH	11560347	rs755000	G	T	0.498629	0.328636	NA	NA	NA	NA	FreeC
19	TOMM40	45395266	rs157580	G	A	0.4615	0.322754	0.7536	0.917426	NA	NA	VLDL_C, XS_VLDL_FC, XS_VLDL_L, XS_VLDL_PL
20	PCIF1	44569930	rs6065908	T	C	0.019767	0.0421495	NA	NA	NA	NA	HDL_D, L_HDL_P, L_HDL_PL, XL_HDL_CE
20	PLTP	44534651	rs6065904	A	G	0.074664	0.0933284	0.1871	0.5138	0.91	0.9888	L_HDL_CE, S_HDL_FC, S_HDL_L, S_HDL_P, S_HDL_PL, XL_HDL_C, XL_HDL_FC, XL_HDL_L, XL_HDL_P, XL_HDL_PL
22	LINC01311	19156117	rs712964	T	C	0.310072	0.280998	0.2452	0.528123	0.47	0.68	Cit
Legend:p-values below 5% are highlighted in red gradient, q-values below 10% are in bold
