# Supplementary material for: A comprehensive study of metabolite genetics reveals strong pleiotropy and heterogeneity across time and context
Source: Nat Commun. 2019 Oct 21;10:4788. doi: 10.1038/s41467-019-12703-7 (PMC6803661; doi:10.1038/s41467-019-12703-7)
Supplement: Supplementary file 8 — Supplementary Data 7 [file 41467_2019_12703_MOESM8_ESM.xlsx]

## Sheet: Data S7
Supplementary Data 7
Alternative SNP-effective Gene mapping for master regulators
Chr.	Position	SNP	nearest	Gene expression association (tissue)
1	55505647	rs11591147	PCSK9	TMEM59 (Artery_Aorta):TMEM59 (Testis)
1	55518467	rs2495477		PCSK9 (Testis):USP24 (Nerve_Tibial):PCSK9 (Testis):PCSK9 (Whole_Blood):USP24 (CMC_SVA_cis)
1	55521109	rs693668		PCSK9 (Testis):USP24 (Lung):USP24 (Nerve_Tibial):PCSK9 (Testis):PCSK9 (Whole_Blood)
1	62980607	rs10889337	DOCK7	DOCK7 (xQTLServer_eQTLs):DOCK7 (Artery_Aorta):DOCK7 (Artery_Tibial):DOCK7 (Cells_Transformed_fibroblasts):DOCK7 (Skin_Sun_Exposed_Lower_leg):DOCK7 (Artery_Tibial):ATG4C (Brain_Cerebellum):DOCK7 (Cells_Transformed_fibroblasts):ANGPTL3 (Liver):DOCK7 (Lung):DOCK7 (Skin_Not_Sun_Exposed_Suprapubic):DOCK7 (Skin_Sun_Exposed_Lower_leg):DOCK7 (Whole_Blood):DOCK7 (BIOS_eQTL_geneLevel):USP1 (BIOS_eQTL_geneL…
1	63020816	rs10159255		DOCK7 (xQTLServer_eQTLs):DOCK7 (Artery_Aorta):DOCK7 (Artery_Tibial):DOCK7 (Cells_Transformed_fibroblasts):DOCK7 (Skin_Sun_Exposed_Lower_leg):DOCK7 (Whole_Blood):USP1 (Adrenal_Gland):DOCK7 (Artery_Aorta):DOCK7 (Artery_Tibial):ATG4C (Brain_Cerebellum):DOCK7 (Cells_Transformed_fibroblasts):DOCK7 (Esophagus_Muscularis):ANGPTL3 (Liver):DOCK7 (Lung):DOCK7 (Skin_Not_Sun_Exposed_Suprapubic):DOCK7 (Skin_S…
1	63049593	rs1748195		DOCK7 (xQTLServer_eQTLs):DOCK7 (Artery_Aorta):DOCK7 (Artery_Tibial):DOCK7 (Cells_Transformed_fibroblasts):DOCK7 (Skin_Sun_Exposed_Lower_leg):DOCK7 (Whole_Blood):DOCK7 (Artery_Aorta):DOCK7 (Artery_Tibial):ATG4C (Brain_Cerebellum):DOCK7 (Cells_Transformed_fibroblasts):DOCK7 (Esophagus_Muscularis):USP1 (Esophagus_Muscularis):DOCK7 (Lung):DOCK7 (Skin_Not_Sun_Exposed_Suprapubic):DOCK7 (Skin_Sun_Expose…
1	63056112	rs1748197		DOCK7 (xQTLServer_eQTLs):DOCK7 (Artery_Aorta):DOCK7 (Artery_Tibial):DOCK7 (Cells_Transformed_fibroblasts):DOCK7 (Skin_Sun_Exposed_Lower_leg):DOCK7 (Whole_Blood):DOCK7 (Artery_Aorta):DOCK7 (Artery_Tibial):ATG4C (Brain_Cerebellum):DOCK7 (Cells_Transformed_fibroblasts):DOCK7 (Esophagus_Muscularis):ANGPTL3 (Liver):DOCK7 (Lung):DOCK7 (Skin_Not_Sun_Exposed_Suprapubic):DOCK7 (Skin_Sun_Exposed_Lower_leg)…
1	63103217	rs1570694		DOCK7 (xQTLServer_eQTLs):DOCK7 (Artery_Aorta):DOCK7 (Artery_Tibial):DOCK7 (Cells_Transformed_fibroblasts):DOCK7 (Skin_Sun_Exposed_Lower_leg):DOCK7 (Whole_Blood):USP1 (Adrenal_Gland):DOCK7 (Artery_Aorta):DOCK7 (Artery_Tibial):ATG4C (Brain_Cerebellum):DOCK7 (Cells_Transformed_fibroblasts):DOCK7 (Esophagus_Muscularis):ANGPTL3 (Liver):DOCK7 (Lung):DOCK7 (Skin_Not_Sun_Exposed_Suprapubic):DOCK7 (Skin_S…
1	63145439	rs11208004		DOCK7 (xQTLServer_eQTLs):DOCK7 (Artery_Aorta):DOCK7 (Artery_Tibial):DOCK7 (Cells_Transformed_fibroblasts):DOCK7 (Skin_Sun_Exposed_Lower_leg):DOCK7 (Whole_Blood):USP1 (Adrenal_Gland):DOCK7 (Artery_Aorta):DOCK7 (Artery_Tibial):DOCK7 (Cells_Transformed_fibroblasts):ANGPTL3 (Liver):DOCK7 (Lung):DOCK7 (Skin_Not_Sun_Exposed_Suprapubic):DOCK7 (Skin_Sun_Exposed_Lower_leg):DOCK7 (Whole_Blood):DOCK7 (BIOS_…
1	63163073	rs12136083		DOCK7 (xQTLServer_eQTLs):DOCK7 (Artery_Tibial):DOCK7 (Cells_Transformed_fibroblasts):DOCK7 (Skin_Not_Sun_Exposed_Suprapubic):DOCK7 (Skin_Sun_Exposed_Lower_leg):DOCK7 (Whole_Blood):DOCK7 (Artery_Aorta):DOCK7 (Artery_Tibial):ATG4C (Brain_Cerebellum):DOCK7 (Cells_Transformed_fibroblasts):ANGPTL3 (Liver):DOCK7 (Lung):DOCK7 (Skin_Not_Sun_Exposed_Suprapubic):DOCK7 (Skin_Sun_Exposed_Lower_leg):DOCK7 (Wh…
1	109817192	rs7528419	CELSR2	CELSR2 (xQTLServer_eQTLs):PSRC1 (xQTLServer_eQTLs):PSRC1 (Esophagus_Mucosa):CELSR2 (Esophagus_Mucosa):PSRC1 (Liver):SORT1 (Liver):CELSR2 (Liver):CELSR2 (Muscle_Skeletal):PSRC1 (Pancreas):CELSR2 (Skin_Sun_Exposed_Lower_leg):PSRC1 (Testis):PSRC1 (Whole_Blood):PSRC1 (Brain_Cortex):PSRC1 (Esophagus_Mucosa):SORT1 (Esophagus_Mucosa):CELSR2 (Esophagus_Mucosa):PSRC1 (Heart_Left_Ventricle):PSRC1 (Liver):S…
1	109818530	rs646776		CELSR2 (xQTLServer_eQTLs):PSRC1 (xQTLServer_eQTLs):PSRC1 (Brain_Cortex):PSRC1 (Esophagus_Mucosa):PSRC1 (Liver):SORT1 (Liver):CELSR2 (Liver):CELSR2 (Muscle_Skeletal):PSRC1 (Pancreas):PSRC1 (Skin_Not_Sun_Exposed_Suprapubic):PSRC1 (Testis):PSRC1 (Whole_Blood):PSRC1 (Brain_Cortex):PSRC1 (Esophagus_Mucosa):SORT1 (Esophagus_Mucosa):CELSR2 (Esophagus_Mucosa):PSRC1 (Heart_Left_Ventricle):PSRC1 (Liver):SO…
1	230279410	rs4846904	GALNT2
1	230291868	rs2352723
1	230294916	rs2144300		GALNT2 (BIOS_eQTL_geneLevel)
1	230299949	rs10779835		GALNT2 (BIOS_eQTL_geneLevel)
1	230301776	rs2296065		GALNT2 (BIOS_eQTL_geneLevel)
1	230304988	rs10489615		GALNT2 (BIOS_eQTL_geneLevel)
2	27730940	rs1260326	GCKR	SNX17 (xQTLServer_eQTLs):NRBP1 (Adipose_Subcutaneous):KRTCAP3 (Adrenal_Gland):SNX17 (Muscle_Skeletal):NRBP1 (Testis):FNDC4 (Thyroid):NRBP1 (Whole_Blood):NRBP1 (Adipose_Subcutaneous):KRTCAP3 (Adrenal_Gland):NRBP1 (Artery_Tibial):NRBP1 (Cells_Transformed_fibroblasts):ATRAID (Cells_Transformed_fibroblasts):NRBP1 (Colon_Transverse):SNX17 (Muscle_Skeletal):PPM1G (Muscle_Skeletal):KRTCAP3 (Muscle_Skele…
2	27741237	rs780094		SNX17 (xQTLServer_eQTLs):KRTCAP3 (Adrenal_Gland):SNX17 (Muscle_Skeletal):NRBP1 (Skin_Sun_Exposed_Lower_leg):NRBP1 (Testis):GCKR (Thyroid):FNDC4 (Thyroid):NRBP1 (Whole_Blood):NRBP1 (Adipose_Subcutaneous):KRTCAP3 (Adrenal_Gland):NRBP1 (Artery_Tibial):NRBP1 (Cells_Transformed_fibroblasts):SNX17 (Muscle_Skeletal):PPM1G (Muscle_Skeletal):KRTCAP3 (Muscle_Skeletal):GPN1 (Muscle_Skeletal):NRBP1 (Skin_Not…
2	27742603	rs780093		SNX17 (xQTLServer_eQTLs):KRTCAP3 (Adrenal_Gland):SNX17 (Muscle_Skeletal):NRBP1 (Testis):GCKR (Thyroid):FNDC4 (Thyroid):NRBP1 (Whole_Blood):NRBP1 (Adipose_Subcutaneous):KRTCAP3 (Adrenal_Gland):NRBP1 (Artery_Tibial):NRBP1 (Cells_Transformed_fibroblasts):SNX17 (Muscle_Skeletal):PPM1G (Muscle_Skeletal):KRTCAP3 (Muscle_Skeletal):GPN1 (Muscle_Skeletal):NRBP1 (Skin_Not_Sun_Exposed_Suprapubic):NRBP1 (Ski…
8	19819536	rs327	LPL	LPL (Adipose_Subcutaneous):LPL (Nerve_Tibial):LPL (BIOS_eQTL_geneLevel)
8	19824492	rs13702		LPL (Nerve_Tibial):LPL (BIOS_eQTL_geneLevel)
8	19824667	rs15285		LPL (Nerve_Tibial):LPL (BIOS_eQTL_geneLevel)
8	19827848	rs10105606		LPL (Nerve_Tibial):LPL (BIOS_eQTL_geneLevel)
8	19832646	rs17482753		LPL (Nerve_Tibial):SLC18A1 (BIOS_eQTL_geneLevel):INTS10 (BIOS_eQTL_geneLevel):LPL (BIOS_eQTL_geneLevel):LPL (CMC_SVA_cis)
8	19845376	rs7841189		LPL (Nerve_Tibial):SLC18A1 (BIOS_eQTL_geneLevel):INTS10 (BIOS_eQTL_geneLevel):LPL (BIOS_eQTL_geneLevel)
8	19867220	rs9644637		LPL (Nerve_Tibial):LPL (BIOS_eQTL_geneLevel):LPL (CMC_NoSVA_cis):LPL (CMC_NoSVA_cis):LPL (CMC_SVA_cis)
8	19907912	rs11991231		LPL (Nerve_Tibial):LPL (Whole_Blood):SLC18A1 (BIOS_eQTL_geneLevel):INTS10 (BIOS_eQTL_geneLevel):LPL (BIOS_eQTL_geneLevel):LPL (CMC_SVA_cis)
8	126474306	rs2980885	TRIB1
8	126481694	rs2980876
8	126482621	rs2954022
8	126485531	rs7846466
11	61597972	rs1535	FADS2	TMEM258 (xQTLServer_eQTLs):FADS1 (xQTLServer_eQTLs):FADS2 (Artery_Aorta):FADS2 (Artery_Tibial):TMEM258 (Artery_Tibial):FADS1 (Brain_Cerebellar_Hemisphere):FADS1 (Brain_Cerebellum):FADS2 (Cells_Transformed_fibroblasts):TMEM258 (Cells_Transformed_fibroblasts):FADS2 (Colon_Transverse):FADS1 (Esophagus_Mucosa):FADS2 (Esophagus_Muscularis):FADS2 (Heart_Atrial_Appendage):FADS2 (Heart_Left_Ventricle):FA…
11	61603237	rs2727270		FADS1 (Brain_Cerebellum):FADS1 (Esophagus_Mucosa):FADS1 (Nerve_Tibial):FADS1 (Pancreas):FADS1 (Stomach):FADS1 (Brain_Cerebellum):FADS3 (Brain_Cerebellum):FADS1 (Esophagus_Mucosa):FADS1 (Heart_Left_Ventricle):FADS1 (Muscle_Skeletal):FADS1 (Nerve_Tibial):FADS1 (Pancreas):FADS1 (Stomach):FADS1 (Thyroid):MYRF (BIOS_eQTL_geneLevel):FADS2 (BIOS_eQTL_geneLevel):TMEM258 (BIOS_eQTL_geneLevel):FADS1 (BIOS_…
11	61603510	rs174576		TMEM258 (xQTLServer_eQTLs):FADS1 (xQTLServer_eQTLs):FADS2 (Artery_Aorta):FADS2 (Artery_Tibial):FADS1 (Brain_Cerebellar_Hemisphere):FADS1 (Brain_Cerebellum):FADS2 (Cells_Transformed_fibroblasts):FADS2 (Colon_Transverse):FADS1 (Esophagus_Mucosa):FADS2 (Esophagus_Muscularis):FADS2 (Heart_Left_Ventricle):FADS2 (Muscle_Skeletal):FADS1 (Muscle_Skeletal):FADS2 (Nerve_Tibial):FADS1 (Nerve_Tibial):FADS1 (…
11	61604814	rs174577		TMEM258 (xQTLServer_eQTLs):FADS1 (xQTLServer_eQTLs):FADS2 (Artery_Aorta):FADS2 (Artery_Tibial):FADS1 (Brain_Cerebellar_Hemisphere):FADS1 (Brain_Cerebellum):FADS2 (Cells_Transformed_fibroblasts):FADS2 (Colon_Sigmoid):FADS2 (Colon_Transverse):FADS1 (Esophagus_Mucosa):FADS2 (Esophagus_Muscularis):FADS2 (Heart_Left_Ventricle):FADS2 (Muscle_Skeletal):FADS1 (Muscle_Skeletal):FADS2 (Nerve_Tibial):FADS1 …
11	61609750	rs174583		TMEM258 (xQTLServer_eQTLs):FADS1 (xQTLServer_eQTLs):FADS2 (Artery_Aorta):FADS2 (Artery_Tibial):FADS1 (Brain_Cerebellar_Hemisphere):FADS1 (Brain_Cerebellum):FADS2 (Cells_Transformed_fibroblasts):FADS2 (Colon_Transverse):FADS1 (Esophagus_Mucosa):FADS2 (Esophagus_Muscularis):FADS2 (Heart_Left_Ventricle):FADS2 (Muscle_Skeletal):FADS1 (Muscle_Skeletal):FADS2 (Nerve_Tibial):FADS1 (Nerve_Tibial):FADS1 (…
11	116660686	rs2266788	APOA5
11	116662579	rs651821
15	58672134	rs12908474	LIPC	ALDH1A2 (Liver)
15	58674695	rs4775041
15	58679668	rs7350789		FAM81A (CMC_NoSVA_cis):FAM81A (CMC_NoSVA_cis)
15	58683366	rs1532085
15	58687880	rs493258
15	58723675	rs1800588		LIPC (Liver):LIPC (Pancreas):LIPC (BIOS_eQTL_geneLevel)
15	58725839	rs633695		LIPC (Liver):LIPC (Pancreas):LIPC (BIOS_eQTL_geneLevel)
15	58730498	rs588136		LIPC (Liver):LIPC (Pancreas):LIPC (BIOS_eQTL_geneLevel)
15	58737341	rs473224		LIPC (Pancreas):ADAM10 (BIOS_eQTL_geneLevel):LIPC (BIOS_eQTL_geneLevel)
16	56991363	rs183130	CETP	NLRC5 (Cells_Transformed_fibroblasts):CETP (Adipose_Subcutaneous):CETP (Artery_Aorta):NLRC5 (Cells_Transformed_fibroblasts):CETP (Colon_Transverse):CETP (Esophagus_Mucosa):CETP (Liver):CETP (Lung):CETP (Pancreas):CETP (Small_Intestine_Terminal_Ileum):CETP (Stomach):HERPUD1 (BIOS_eQTL_geneLevel):SLC12A3 (BIOS_eQTL_geneLevel)
16	56993324	rs3764261		NLRC5 (Cells_Transformed_fibroblasts):CETP (Artery_Aorta):NLRC5 (Cells_Transformed_fibroblasts):CETP (Colon_Transverse):CETP (Esophagus_Mucosa):CETP (Liver):CETP (Lung):CETP (Small_Intestine_Terminal_Ileum):CETP (Stomach):HERPUD1 (BIOS_eQTL_geneLevel):SLC12A3 (BIOS_eQTL_geneLevel)
16	56995236	rs1800775		NLRC5 (Cells_Transformed_fibroblasts):NLRC5 (Adrenal_Gland):CETP (Cells_Transformed_fibroblasts):NLRC5 (Cells_Transformed_fibroblasts):CETP (Lung):CETP (Small_Intestine_Terminal_Ileum):SLC12A3 (BIOS_eQTL_geneLevel):CETP (BIOS_eQTL_geneLevel)
16	57002732	rs9939224		NLRC5 (Cells_Transformed_fibroblasts)
16	57004889	rs7205804		CETP (Cells_Transformed_fibroblasts):NLRC5 (Cells_Transformed_fibroblasts):NLRC5 (Adrenal_Gland):CETP (Cells_Transformed_fibroblasts):NLRC5 (Cells_Transformed_fibroblasts):CETP (Esophagus_Mucosa):CETP (Lung):CETP (Small_Intestine_Terminal_Ileum):CETP (Stomach):HERPUD1 (BIOS_eQTL_geneLevel):SLC12A3 (BIOS_eQTL_geneLevel):CETP (BIOS_eQTL_geneLevel)
19	11202306	rs6511720	LDLR
19	11210912	rs2228671		DNM2 (CMC_SVA_cis)
19	45415640	rs445925	APOC1	APOE (Skin_Not_Sun_Exposed_Suprapubic)
