# Supplementary material for: A comprehensive study of metabolite genetics reveals strong pleiotropy and heterogeneity across time and context
Source: Nat Commun. 2019 Oct 21;10:4788. doi: 10.1038/s41467-019-12703-7 (PMC6803661; doi:10.1038/s41467-019-12703-7)
Supplement: Supplementary file 9 — Supplementary Data 8 [file 41467_2019_12703_MOESM9_ESM.xlsx]

## Sheet: Data S8
Supplementary Data 8
Posterior probability of being causal in LIPC region
SNP	Chr.	Position	A1	A2	MAF	Gene	Dist. to gene	Sum of all post prob	M_LDL_TG	IDL_TG	L_LDL_TG	LDL_TG	S_LDL_TG	PC	TotPG	L_HDL_TG	TotCho	L_HDL_PL	L_HDL_P	XS_VLDL_P	XL_HDL_TG	XS_VLDL_PL	ApoA1	MUFA	TotFA	HDL_TG	Serum_C	EstC	M_HDL_PL	XS_VLDL_TG	L_LDL_P	PUFA	IDL_PL	SM	M_HDL_P	IDL_P	IDL_FC	FAw6	IDL_L	SFA	L_HDL_L	L_LDL_L	HDL_D	IDL_C	XL_HDL_PL	L_HDL_FC	M_HDL_TG	IDL_CE	L_HDL_C
rs68186754	15	57935995	A	G	0.04167	MYZAP;GCOM1	0	0.00186116	1.42386e-05	0	2.37861e-06	1.83238e-05	3.17601e-05	5.13683e-05	5.21759e-05	0	4.39993e-05	7.05156e-06	0	1.7965e-05	3.91194e-05	2.3794e-05	2.7987e-05	4.31992e-05	2.22176e-05	1.68866e-05	1.55471e-05	1.52407e-05	2.46246e-05	4.89674e-06	1.88692e-05	1.3493e-05	1.40063e-05	7.03222e-06	2.25061e-05	1.35497e-05	1.17428e-05	1.14875e-05	1.29529e-05	2.1935e-05	1.08676e-05	2.36238e-05	8.69588e-06	2.48645e-05	1.20631e-05	1.23715e-05	0	2.75941e-05	1.10112e-05
rs113066629	15	57936054	G	C	0.0111	MYZAP;GCOM1	0	0.00139781	3.25062e-05	1.66809e-05	2.51773e-05	2.96809e-05	3.6278e-05	2.91604e-05	3.30028e-05	2.1186e-06	3.09702e-05	7.58397e-06	5.96987e-06	1.44599e-05	2.05963e-05	2.03995e-05	0	7.27516e-06	2.00999e-05	1.34124e-05	2.15253e-05	2.86271e-05	1.52718e-05	5.60916e-06	1.88206e-05	3.46892e-05	1.39333e-05	6.82875e-06	1.60415e-05	1.34107e-05	1.09434e-05	4.57551e-05	1.27879e-05	8.77931e-06	0	2.41148e-05	9.38578e-06	2.78043e-05	1.76763e-05	0	0	3.23799e-05	0
rs6493939	15	57936129	A	G	0.4032	MYZAP;GCOM1	0	0.00498927	1.74913e-05	0	2.38057e-06	1.29653e-05	2.76834e-05	2.66372e-05	2.67948e-05	2.5966e-06	1.62347e-05	1.77587e-05	1.41007e-05	3.21154e-06	1.34842e-05	1.92251e-05	0.000324864	1.78044e-06	1.31892e-05	0	7.00323e-05	9.52246e-05	0.000183664	5.63243e-06	3.76667e-05	1.52486e-05	3.37643e-05	3.84486e-06	0.000231368	4.6261e-05	3.31748e-05	1.16579e-05	4.81239e-05	1.01053e-05	1.57896e-05	5.26975e-05	9.65032e-06	8.76042e-05	3.1212e-05	1.54672e-05	0	8.99928e-05	1.4067e-05
rs143805030	15	57936841	A	T	0.02156	MYZAP;GCOM1	0	0.00147056	2.93343e-06	0	0	4.88157e-06	1.56681e-05	1.88654e-05	2.34542e-05	0	0	7.08534e-06	0	3.14216e-05	1.63626e-05	2.52498e-05	1.34945e-05	0	1.05167e-05	0	1.70913e-05	1.79123e-05	1.56902e-05	4.88788e-06	1.92762e-05	1.77523e-05	1.63952e-05	5.34456e-06	1.39166e-05	1.62627e-05	1.565e-05	1.16498e-05	1.54655e-05	8.14157e-06	1.62821e-05	2.55573e-05	9.17202e-06	3.04534e-05	1.22176e-05	1.67934e-05	0	3.35974e-05	1.54789e-05
rs72745506	15	57937217	T	C	0.01301	MYZAP;GCOM1	0	0.00233337	2.95197e-06	0	0	5.01149e-06	2.37618e-05	0.000107027	8.1574e-05	0	7.04751e-05	0	0	1.30427e-05	4.72736e-05	0	2.39391e-05	0.000114962	3.82839e-05	5.03095e-05	1.52517e-05	1.47953e-05	2.06103e-05	1.93097e-05	1.85613e-05	1.76565e-05	1.48699e-05	6.96112e-06	2.0971e-05	1.36751e-05	1.39223e-05	1.29914e-05	1.31884e-05	2.72812e-05	1.07193e-05	2.36569e-05	8.89547e-06	2.49839e-05	1.16721e-05	1.32428e-05	5.88845e-05	2.65332e-05	1.08538e-05
rs1009319	15	57937507	T	G	0.0309	MYZAP;GCOM1	0	0.00136424	1.88468e-05	0	1.14897e-05	2.48509e-05	3.38476e-05	2.03929e-05	2.57944e-05	0	1.62268e-05	7.05477e-06	0	3.0155e-05	1.6247e-05	2.27565e-05	1.8819e-05	7.98962e-06	1.75195e-05	0	1.62899e-05	1.72925e-05	1.63572e-05	4.65618e-06	2.08187e-05	1.35892e-05	1.40498e-05	4.73383e-06	1.534e-05	1.34369e-05	1.0987e-05	1.14097e-05	1.27558e-05	1.1291e-05	1.046e-05	2.54956e-05	9.44968e-06	2.3144e-05	1.7216e-05	1.10937e-05	0	2.7306e-05	0
rs16977633	15	57937606	A	G	0.01245	MYZAP;GCOM1	0	0.00253169	2.9306e-06	0	0	4.98703e-06	2.30755e-05	0.000127408	8.66617e-05	0	8.08598e-05	0	0	1.4941e-05	5.19697e-05	0	2.57058e-05	0.000128291	4.58402e-05	5.8626e-05	1.58989e-05	1.65174e-05	2.20426e-05	2.0198e-05	1.84166e-05	1.96624e-05	1.385e-05	7.53525e-06	2.69365e-05	1.34827e-05	1.16846e-05	1.41889e-05	1.27398e-05	3.06986e-05	1.23609e-05	2.3331e-05	9.1907e-06	2.30194e-05	1.20789e-05	1.54944e-05	7.18271e-05	2.69907e-05	1.27534e-05
rs72745509	15	57937988	A	G	0.01245	MYZAP;GCOM1	0	0.00253169	2.9306e-06	0	0	4.98703e-06	2.30755e-05	0.000127408	8.66617e-05	0	8.08598e-05	0	0	1.4941e-05	5.19697e-05	0	2.57058e-05	0.000128291	4.58402e-05	5.8626e-05	1.58989e-05	1.65174e-05	2.20426e-05	2.0198e-05	1.84166e-05	1.96624e-05	1.385e-05	7.53525e-06	2.69365e-05	1.34827e-05	1.16846e-05	1.41889e-05	1.27398e-05	3.06986e-05	1.23609e-05	2.3331e-05	9.1907e-06	2.30194e-05	1.20789e-05	1.54944e-05	7.18271e-05	2.69907e-05	1.27534e-05
rs74745780	15	57939286	A	G	0.05277	MYZAP;GCOM1	0	0.00280732	1.27045e-05	0	0	0	1.57036e-05	3.11112e-05	4.7316e-05	0	3.03728e-05	8.26656e-06	0	2.92847e-05	1.44172e-05	1.84828e-05	1.87903e-05	0.000120531	8.00685e-05	6.35872e-05	1.77459e-05	2.12987e-05	1.61746e-05	1.6254e-05	2.07281e-05	5.26352e-05	1.39197e-05	7.8902e-06	1.79391e-05	1.55499e-05	1.10901e-05	4.57911e-05	1.43017e-05	3.49033e-05	2.48875e-06	2.60909e-05	1.33946e-05	3.1793e-05	1.12592e-05	2.7569e-06	0.000161175	3.98488e-05	0
rs78576420	15	57939316	C	T	0.113	MYZAP;GCOM1	0	0.00189951	2.92967e-06	0	0	5.13937e-06	3.76554e-06	3.96373e-05	4.35035e-05	1.46944e-06	3.25619e-05	7.47613e-06	0	7.71808e-05	1.37723e-05	5.77732e-05	5.24855e-05	1.27635e-05	2.13804e-05	1.82478e-05	2.47532e-05	2.007e-05	5.71154e-05	6.32888e-06	2.00577e-05	1.93083e-05	1.72127e-05	9.86794e-06	7.34835e-05	1.77866e-05	1.28792e-05	2.0792e-05	1.66559e-05	1.05635e-05	1.2101e-05	2.59385e-05	9.53183e-06	3.28319e-05	1.18199e-05	1.22486e-05	0.000114697	3.95927e-05	1.0604e-05
rs2433198	15	57939547	G	T	0.4879	MYZAP;GCOM1	0	0.0155721	2.05014e-05	0	0	1.32517e-05	3.44806e-05	5.66122e-05	4.21595e-05	1.14177e-05	2.2672e-05	2.18235e-05	3.8823e-05	4.41345e-05	1.35268e-05	0.000110741	0.0018166	1.79965e-06	1.04862e-05	1.43938e-05	0.000140288	0.000158324	0.00141113	4.67501e-06	4.18825e-05	1.82608e-05	8.32856e-05	4.44815e-06	0.00242009	8.60873e-05	7.87852e-05	1.32314e-05	0.000107072	8.32928e-06	2.97587e-05	6.25309e-05	2.56514e-05	0.000184343	5.20023e-05	2.58368e-05	5.0347e-05	0.000224018	3.96748e-05
rs2733598	15	57939822	T	C	0.4929	MYZAP;GCOM1	0	0.0422937	2.29318e-05	0	2.37895e-06	1.47075e-05	3.16839e-05	0.000143181	7.0247e-05	1.7495e-05	5.8722e-05	2.33954e-05	4.78192e-05	4.75407e-05	1.31676e-05	9.77274e-05	0.00652239	8.27685e-06	1.11527e-05	2.819e-05	0.000160349	0.000178969	0.00590142	4.75113e-06	4.53914e-05	2.06484e-05	7.8299e-05	8.147e-06	0.0106242	8.43889e-05	7.18207e-05	1.6589e-05	0.000104089	7.65279e-06	3.02294e-05	6.28969e-05	2.31459e-05	0.000207991	5.12219e-05	2.28786e-05	0.000114175	0.000280988	3.63698e-05
rs2554026	15	57940144	A	T	0.3788	MYZAP;GCOM1	0	0.0062317	3.57785e-05	0	1.27687e-05	2.38757e-05	5.38847e-05	2.65756e-05	2.49801e-05	4.21856e-06	1.18952e-05	2.02009e-05	1.75009e-05	1.28686e-05	1.44326e-05	2.41424e-05	0.000316524	7.29861e-06	1.88662e-05	0	5.99386e-05	7.73177e-05	0.000251543	5.88553e-06	2.91166e-05	1.52121e-05	3.30501e-05	3.86269e-06	0.00037518	4.58379e-05	3.59127e-05	1.16191e-05	4.89901e-05	1.37529e-05	2.16943e-05	4.33518e-05	1.03809e-05	0.000109289	4.67308e-05	1.94658e-05	0	0.000122395	1.97593e-05
rs72745512	15	57940217	T	C	0.01213	MYZAP;GCOM1	0	0.00268838	2.9459e-06	0	0	5.01183e-06	2.26015e-05	0.000116758	9.08779e-05	0	8.19511e-05	7.17709e-06	0	1.46461e-05	3.85132e-05	0	2.24474e-05	0.000173191	6.83676e-05	5.23748e-05	1.56174e-05	1.61726e-05	2.03491e-05	2.16069e-05	1.84216e-05	2.07684e-05	1.3839e-05	7.5612e-06	2.53181e-05	1.34657e-05	1.15369e-05	1.53623e-05	1.27333e-05	7.53659e-05	1.22349e-05	2.33221e-05	9.65756e-06	2.30033e-05	1.71999e-05	1.50969e-05	8.34369e-05	2.68351e-05	1.2622e-05
rs2256296	15	57941152	T	A	0.4975	MYZAP;GCOM1	0	0.0827472	1.4948e-05	0	0	2.47954e-06	2.44112e-05	0.000230384	0.00010987	2.72278e-05	7.65361e-05	4.99266e-05	9.7579e-05	6.0484e-05	1.34566e-05	0.00013044	0.0158045	3.34594e-05	1.89807e-05	5.64928e-05	0.000158758	0.00017145	0.0140188	5.32533e-06	4.49718e-05	2.39718e-05	5.89778e-05	8.43617e-06	0.025647	7.17242e-05	5.96964e-05	1.94198e-05	8.4762e-05	7.8889e-06	4.45968e-05	6.05354e-05	2.65068e-05	0.000148748	6.00714e-05	3.13803e-05	0.00010564	0.000178786	6.09625e-05
rs187805450	15	57941322	T	G	0.01253	MYZAP;GCOM1	0	0.0024327	1.2474e-05	0	0	1.33204e-05	1.55283e-05	1.91332e-05	2.34547e-05	2.90127e-06	0	0.000447528	0.000285227	2.91898e-05	2.691e-05	1.86242e-05	3.26023e-05	2.9839e-05	2.32655e-05	0	1.54745e-05	1.50662e-05	1.7942e-05	1.98729e-05	1.86687e-05	2.0549e-05	1.39607e-05	3.90435e-06	1.40246e-05	1.34401e-05	1.11574e-05	1.60567e-05	1.28106e-05	9.43317e-06	1.11005e-05	2.44819e-05	3.77176e-05	2.43966e-05	9.96992e-05	1.11487e-05	5.23171e-05	2.74452e-05	0
rs77829044	15	57941481	G	A	0.1134	MYZAP;GCOM1	0	0.00196561	2.94486e-06	0	0	1.25713e-05	1.47474e-05	4.0669e-05	4.66583e-05	3.71129e-07	3.32628e-05	7.3058e-06	0	8.92407e-05	1.38853e-05	6.0679e-05	4.55744e-05	2.64409e-05	2.26363e-05	1.92362e-05	2.48352e-05	2.01004e-05	5.15656e-05	6.91428e-06	2.03088e-05	2.01654e-05	1.73829e-05	1.02009e-05	6.75212e-05	1.81068e-05	1.29111e-05	2.21297e-05	1.69037e-05	1.09077e-05	1.1432e-05	2.62431e-05	9.29069e-06	3.31046e-05	1.14843e-05	1.16409e-05	0.000128534	4.00291e-05	0
rs185243811	15	57943220	C	T	0.01812	MYZAP;GCOM1	0	0.00404547	1.80412e-05	6.08191e-05	2.22697e-05	2.2167e-05	1.82773e-05	0.000197248	0.000301293	1.85705e-06	0.000224908	1.99611e-05	1.39032e-05	4.94247e-05	1.3563e-05	7.36847e-05	0.000101302	3.61682e-05	7.24325e-05	4.67882e-05	2.00547e-05	1.95443e-05	0.000196392	2.11751e-05	2.42134e-05	0.000113401	1.70752e-05	8.83838e-05	0.000146513	1.94709e-05	1.35719e-05	0.000110644	2.30284e-05	6.58737e-05	2.37252e-05	2.96785e-05	0	3.64965e-05	1.24271e-05	1.95661e-05	4.05777e-05	3.85677e-05	1.78365e-05
rs79795485	15	57943241	G	C	0.01245	MYZAP;GCOM1	0	0.00253169	2.9306e-06	0	0	4.98703e-06	2.30755e-05	0.000127408	8.66617e-05	0	8.08598e-05	0	0	1.4941e-05	5.19697e-05	0	2.57058e-05	0.000128291	4.58402e-05	5.8626e-05	1.58989e-05	1.65174e-05	2.20426e-05	2.0198e-05	1.84166e-05	1.96624e-05	1.385e-05	7.53525e-06	2.69365e-05	1.34827e-05	1.16846e-05	1.41889e-05	1.27398e-05	3.06986e-05	1.23609e-05	2.3331e-05	9.1907e-06	2.30194e-05	1.20789e-05	1.54944e-05	7.18271e-05	2.69907e-05	1.27534e-05
rs191893976	15	57944074	A	G	0.03688	MYZAP;GCOM1	0	0.0202276	1.17698e-05	0	0	5.0448e-06	1.51104e-05	0.00014744	5.02215e-05	0	0.000146592	0.000200112	0.000146941	5.47117e-05	2.76537e-05	9.00593e-06	0.000604924	7.49551e-06	1.13282e-05	2.0707e-05	5.61543e-05	9.97204e-05	0.000385793	8.92228e-05	6.21702e-05	6.19989e-05	2.14799e-05	0.000254995	0.00164625	1.3892e-05	1.72786e-05	8.03016e-05	1.3395e-05	7.83349e-06	5.75816e-05	9.27338e-05	4.81508e-05	4.23425e-05	5.0628e-05	0.000148636	1.72817e-06	4.55687e-05	0.00012737
rs12914437	15	57944369	T	C	0.2929	MYZAP;GCOM1	0	0.00345737	2.68063e-05	1.10209e-05	1.52685e-05	3.05902e-05	3.66682e-05	2.36023e-05	2.35449e-05	4.8707e-06	0	2.33869e-05	4.00134e-05	1.32838e-05	1.53995e-05	2.31941e-05	0.000452817	4.01578e-05	2.90324e-05	0	1.70896e-05	1.76181e-05	0.000217049	2.13017e-05	1.92244e-05	1.62731e-05	1.77172e-05	3.84126e-06	0.00028086	1.35587e-05	1.2357e-05	1.2303e-05	1.3128e-05	1.80954e-05	1.28871e-05	2.60071e-05	3.97477e-05	3.33582e-05	0.000160133	1.20706e-05	0	3.78254e-05	1.08418e-05
rs73424731	15	57944465	G	C	0.01245	MYZAP;GCOM1	0	0.00253169	2.9306e-06	0	0	4.98703e-06	2.30755e-05	0.000127408	8.66617e-05	0	8.08598e-05	0	0	1.4941e-05	5.19697e-05	0	2.57058e-05	0.000128291	4.58402e-05	5.8626e-05	1.58989e-05	1.65174e-05	2.20426e-05	2.0198e-05	1.84166e-05	1.96624e-05	1.385e-05	7.53525e-06	2.69365e-05	1.34827e-05	1.16846e-05	1.41889e-05	1.27398e-05	3.06986e-05	1.23609e-05	2.3331e-05	9.1907e-06	2.30194e-05	1.20789e-05	1.54944e-05	7.18271e-05	2.69907e-05	1.27534e-05
rs183326730	15	57944836	C	A	0.02714	MYZAP;GCOM1	0	0.00149973	2.9344e-06	0	0	0	1.55348e-05	2.44935e-05	2.39822e-05	0	1.97573e-05	0	0	3.33864e-05	1.42559e-05	4.40239e-05	1.94827e-05	1.7659e-06	1.06966e-05	4.12718e-06	2.55857e-05	3.76257e-05	1.67027e-05	1.91243e-05	2.32517e-05	1.76191e-05	2.27526e-05	5.38845e-06	1.36677e-05	2.42504e-05	2.83417e-05	1.22847e-05	2.41043e-05	7.64609e-06	2.45002e-06	2.95066e-05	1.38861e-05	3.30944e-05	3.81889e-05	0	0	3.55084e-05	0
rs66535070	15	57945709	G	A	0.01245	MYZAP;GCOM1	0	0.00253169	2.9306e-06	0	0	4.98703e-06	2.30755e-05	0.000127408	8.66617e-05	0	8.08598e-05	0	0	1.4941e-05	5.19697e-05	0	2.57058e-05	0.000128291	4.58402e-05	5.8626e-05	1.58989e-05	1.65174e-05	2.20426e-05	2.0198e-05	1.84166e-05	1.96624e-05	1.385e-05	7.53525e-06	2.69365e-05	1.34827e-05	1.16846e-05	1.41889e-05	1.27398e-05	3.06986e-05	1.23609e-05	2.3331e-05	9.1907e-06	2.30194e-05	1.20789e-05	1.54944e-05	7.18271e-05	2.69907e-05	1.27534e-05
rs16977635	15	57947186	G	A	0.05301	MYZAP;GCOM1	0	0.00255551	1.27266e-05	0	0	0	1.58024e-05	2.67863e-05	4.1846e-05	0	2.08054e-05	8.13949e-06	0	2.71875e-05	1.40807e-05	1.79875e-05	1.88161e-05	0.000107825	5.65569e-05	4.95719e-05	1.77942e-05	2.13636e-05	1.62205e-05	1.53882e-05	2.08804e-05	4.68455e-05	1.3923e-05	7.60417e-06	1.80713e-05	1.57408e-05	1.10514e-05	3.31794e-05	1.44645e-05	2.40557e-05	2.49307e-06	2.63508e-05	1.04027e-05	3.22343e-05	1.11385e-05	2.76668e-06	0.000138282	4.20456e-05	0
rs4774277	15	57947632	C	T	0.4887	MYZAP;GCOM1	0	0.0135232	2.41581e-05	0	2.50347e-06	1.56094e-05	3.12313e-05	0.000117584	6.959e-05	6.61558e-06	5.95082e-05	2.03857e-05	3.43606e-05	4.0619e-05	1.3027e-05	6.45633e-05	0.00138613	8.40958e-06	1.29164e-05	1.56927e-05	0.00013493	0.000158415	0.00132739	4.6858e-06	3.99538e-05	2.41534e-05	7.9779e-05	6.21136e-06	0.00216975	9.13405e-05	7.36228e-05	1.96975e-05	0.000117334	7.61028e-06	2.35636e-05	5.78511e-05	2.5424e-05	0.000209818	4.34439e-05	1.90922e-05	8.97977e-05	0.000288461	1.87859e-05
rs189716423	15	57947896	T	C	0.021	MYZAP;GCOM1	0	0.00533648	1.60921e-05	6.29088e-05	2.05978e-05	2.01743e-05	2.2987e-05	0.000325466	0.000514576	2.43358e-06	0.000295546	1.65057e-05	1.24203e-05	9.27669e-05	1.45173e-05	0.000104262	0.000110345	5.55516e-05	0.000120197	9.93304e-05	2.92134e-05	2.47392e-05	0.000158993	4.04922e-05	3.02261e-05	0.000167195	1.94956e-05	6.39422e-05	0.000123106	2.91437e-05	2.16635e-05	0.000143182	2.62946e-05	0.000136314	1.8354e-05	3.89685e-05	0	4.38528e-05	1.68033e-05	1.48646e-05	7.67001e-05	5.04581e-05	1.42815e-05
rs143556299	15	57948410	C	G	0.02156	MYZAP;GCOM1	0	0.00149451	2.94616e-06	0	0	0	1.48441e-05	1.87388e-05	2.3223e-05	0	0	7.04776e-06	0	3.40097e-05	1.55778e-05	2.8413e-05	1.3013e-05	1.75679e-06	1.08476e-05	0	1.96897e-05	1.92125e-05	1.54438e-05	5.22715e-06	2.02853e-05	1.8801e-05	1.7457e-05	5.45088e-06	1.37079e-05	1.75023e-05	1.68544e-05	1.19584e-05	1.65711e-05	7.68224e-06	1.5589e-05	2.81473e-05	8.8177e-06	3.20753e-05	1.18808e-05	1.60613e-05	0	3.69138e-05	1.46542e-05
rs144915580	15	57948738	A	C	0.02156	MYZAP;GCOM1	0	0.00149451	2.94616e-06	0	0	0	1.48441e-05	1.87388e-05	2.3223e-05	0	0	7.04776e-06	0	3.40097e-05	1.55778e-05	2.8413e-05	1.3013e-05	1.75679e-06	1.08476e-05	0	1.96897e-05	1.92125e-05	1.54438e-05	5.22715e-06	2.02853e-05	1.8801e-05	1.7457e-05	5.45088e-06	1.37079e-05	1.75023e-05	1.68544e-05	1.19584e-05	1.65711e-05	7.68224e-06	1.5589e-05	2.81473e-05	8.8177e-06	3.20753e-05	1.18808e-05	1.60613e-05	0	3.69138e-05	1.46542e-05
rs11071337	15	57949446	C	A	0.4968	MYZAP;GCOM1	0	0.0194414	2.9671e-05	0	1.0031e-05	1.72819e-05	4.00283e-05	0.000123904	6.31116e-05	1.14387e-05	6.22088e-05	2.68256e-05	6.04521e-05	3.6541e-05	1.30435e-05	6.06151e-05	0.00242675	7.75167e-06	1.11891e-05	1.63598e-05	0.000126173	0.000154353	0.00204957	4.66909e-06	3.78644e-05	2.38897e-05	5.57324e-05	8.52235e-06	0.00344902	7.29928e-05	6.72265e-05	1.90644e-05	8.91092e-05	7.63889e-06	3.47094e-05	5.41479e-05	2.58613e-05	0.000160225	4.85287e-05	2.62047e-05	6.43524e-05	0.00019965	4.11936e-05
rs147539959	15	57950179	C	T	0.01198	MYZAP;GCOM1	0	0.00244896	1.1834e-05	0	0	2.41434e-06	1.56737e-05	5.71282e-05	4.21627e-05	0	6.43023e-05	1.36672e-05	6.93172e-06	3.21607e-06	2.76653e-05	1.43681e-06	2.9109e-05	0	1.08614e-05	2.16231e-05	2.41452e-05	3.818e-05	1.98056e-05	1.16125e-05	3.52961e-05	2.19191e-05	2.83194e-05	4.57327e-05	2.22303e-05	4.15437e-05	3.32772e-05	1.47212e-05	4.62283e-05	7.54576e-06	0	4.5145e-05	3.22336e-05	5.68133e-05	1.85622e-05	0	0	5.8189e-05	0
rs2554041	15	57950634	C	T	0.1346	MYZAP;GCOM1	0	0.00252036	1.13946e-05	0	0	0	3.76022e-06	6.97742e-05	5.50397e-05	1.86856e-06	5.37387e-05	7.25691e-06	0	7.62308e-05	2.25647e-05	3.95077e-05	5.59066e-05	4.58141e-05	2.80728e-05	4.26499e-05	1.88716e-05	1.73033e-05	7.30703e-05	1.89241e-05	1.89544e-05	2.15078e-05	1.60891e-05	9.96839e-06	8.84282e-05	1.6253e-05	1.17617e-05	2.34364e-05	1.53517e-05	1.30442e-05	1.08309e-05	2.40763e-05	0	3.22889e-05	0	0	0.00036711	4.03385e-05	0
rs11856824	15	57951195	C	T	0.1221	MYZAP;GCOM1	0	0.00177354	1.15419e-05	0	0	0	1.50658e-05	3.37322e-05	3.16665e-05	1.80394e-06	1.98048e-05	7.4058e-06	0	5.97554e-05	1.49411e-05	4.13862e-05	3.22337e-05	8.54034e-06	1.9199e-05	1.75648e-05	1.70012e-05	1.66885e-05	4.62096e-05	5.88033e-06	1.89819e-05	1.8375e-05	1.64933e-05	6.71139e-06	6.10376e-05	1.60681e-05	1.25544e-05	1.94727e-05	1.53448e-05	8.68053e-06	1.29398e-05	2.42079e-05	8.84485e-06	3.23856e-05	1.16419e-05	1.24059e-05	0.000138183	3.89076e-05	1.1031e-05
rs2554040	15	57951748	C	T	0.4879	MYZAP;GCOM1	0	0.0166631	2.87443e-05	0	2.52028e-06	1.67059e-05	4.06253e-05	8.97642e-05	5.16923e-05	6.56125e-06	4.96514e-05	2.04735e-05	2.33112e-05	4.41359e-05	1.31058e-05	7.44835e-05	0.00141882	7.40141e-06	1.05801e-05	1.84854e-05	0.000136861	0.000160148	0.00191848	4.66822e-06	4.15079e-05	1.87746e-05	9.20283e-05	4.52222e-06	0.00310205	0.00010459	9.4766e-05	1.36467e-05	0.000129322	7.92925e-06	2.50608e-05	6.09763e-05	2.57871e-05	0.000244561	4.85732e-05	2.0839e-05	0.000101569	0.00032558	3.16282e-05
rs80176928	15	57951886	G	A	0.1186	MYZAP;GCOM1	0	0.0016984	1.23152e-05	0	0	2.46478e-06	1.54467e-05	2.47995e-05	2.86883e-05	0	1.7016e-05	0	0	5.40052e-05	1.38753e-05	3.20884e-05	2.36806e-05	8.64492e-06	1.83046e-05	1.78977e-05	1.56769e-05	1.49147e-05	3.91957e-05	5.96355e-06	1.84537e-05	1.6528e-05	1.49209e-05	4.20247e-06	5.10566e-05	1.47717e-05	1.13744e-05	1.68607e-05	1.40676e-05	8.37728e-06	1.04794e-05	2.34183e-05	0	2.88453e-05	0	0	0.000198631	3.49896e-05	0
rs11071338	15	57952075	T	C	0.4864	MYZAP;GCOM1	0	0.0165859	2.19588e-05	0	0	1.44414e-05	2.90267e-05	0.000131945	7.3127e-05	5.07232e-06	6.40857e-05	1.64092e-05	1.34302e-05	5.82468e-05	1.30559e-05	9.62295e-05	0.00148055	8.72425e-06	1.77306e-05	1.80511e-05	0.000202867	0.000232424	0.0015831	4.75389e-06	5.19514e-05	2.60792e-05	0.000109373	7.88111e-06	0.00270043	0.000150813	0.000108964	2.06435e-05	0.000195631	7.59685e-06	1.94234e-05	7.07552e-05	2.3169e-05	0.000340758	3.99346e-05	1.65616e-05	0.000132909	0.000498386	1.61182e-05
rs2733601	15	57952152	G	C	0.362	MYZAP;GCOM1	0	0.00451608	2.13447e-05	0	9.80647e-06	1.5105e-05	2.95429e-05	4.92148e-05	3.75516e-05	1.40923e-06	2.15611e-05	1.49931e-05	1.19034e-05	1.41242e-05	1.43834e-05	2.56707e-05	0.000188801	1.76108e-06	1.04703e-05	0	0.000103321	0.000144868	0.000185174	5.03008e-06	3.88755e-05	1.73451e-05	4.59577e-05	3.86641e-06	0.000247209	7.6981e-05	6.15145e-05	1.19331e-05	8.94107e-05	8.51931e-06	1.28053e-05	5.69571e-05	1.34704e-05	0.000153499	3.12507e-05	1.25961e-05	7.33519e-06	0.000193095	1.13988e-05
rs2733602	15	57952167	A	G	0.3618	MYZAP;GCOM1	0	0.00463384	2.17685e-05	0	9.87164e-06	1.52887e-05	3.02304e-05	4.8981e-05	3.73733e-05	1.41501e-06	2.15593e-05	1.47931e-05	1.17831e-05	1.42799e-05	1.44467e-05	2.64478e-05	0.000191881	1.75981e-06	1.04687e-05	0	0.000108416	0.000152965	0.000184295	5.04092e-06	4.10492e-05	1.72682e-05	5.96579e-05	3.8751e-06	0.000245822	8.17542e-05	6.49387e-05	1.19104e-05	9.52586e-05	8.49032e-06	1.2735e-05	5.90915e-05	1.3392e-05	0.000165252	3.12674e-05	1.25632e-05	7.3227e-06	0.000208154	1.13799e-05
rs2733603	15	57952398	G	T	0.4879	MYZAP;GCOM1	0	0.0129022	2.81097e-05	0	2.486e-06	1.58076e-05	3.25741e-05	0.000104117	6.17914e-05	5.92352e-06	5.44924e-05	1.76661e-05	1.47055e-05	4.53878e-05	1.30394e-05	7.25764e-05	0.00114594	8.21399e-06	1.12738e-05	1.72034e-05	0.00014633	0.0001714	0.00112671	4.69127e-06	4.03981e-05	2.35239e-05	8.85147e-05	4.52539e-06	0.00188222	0.000112097	8.43251e-05	1.88925e-05	0.000142506	7.63191e-06	2.15771e-05	5.84364e-05	2.40452e-05	0.000259715	4.10178e-05	1.81068e-05	0.000105599	0.00036341	1.77364e-05
rs67802770	15	57952808	T	C	0.01245	MYZAP;GCOM1	0	0.00253169	2.9306e-06	0	0	4.98703e-06	2.30755e-05	0.000127408	8.66617e-05	0	8.08598e-05	0	0	1.4941e-05	5.19697e-05	0	2.57058e-05	0.000128291	4.58402e-05	5.8626e-05	1.58989e-05	1.65174e-05	2.20426e-05	2.0198e-05	1.84166e-05	1.96624e-05	1.385e-05	7.53525e-06	2.69365e-05	1.34827e-05	1.16846e-05	1.41889e-05	1.27398e-05	3.06986e-05	1.23609e-05	2.3331e-05	9.1907e-06	2.30194e-05	1.20789e-05	1.54944e-05	7.18271e-05	2.69907e-05	1.27534e-05
rs1346125	15	57953303	G	A	0.1215	MYZAP;GCOM1	0	0.00181656	1.14101e-05	0	0	0	1.48578e-05	3.38093e-05	3.19171e-05	1.80008e-06	1.97196e-05	7.35479e-06	0	5.98159e-05	1.54613e-05	4.16966e-05	3.2518e-05	8.68801e-06	1.93558e-05	1.83027e-05	1.93918e-05	1.85335e-05	4.5087e-05	5.99935e-06	1.97779e-05	1.85153e-05	2.20016e-05	5.13374e-06	5.9517e-05	1.71914e-05	1.34303e-05	1.95872e-05	1.64852e-05	8.72274e-06	1.28643e-05	2.5343e-05	8.75764e-06	3.53416e-05	1.15662e-05	1.24152e-05	0.000140977	4.44976e-05	1.09288e-05
rs1346124	15	57953309	T	C	0.3494	MYZAP;GCOM1	0	0.003649	2.23833e-05	0	1.06154e-05	1.67517e-05	3.78185e-05	2.61564e-05	2.70315e-05	3.48745e-07	1.65231e-05	1.52991e-05	1.23721e-05	1.27841e-05	1.86934e-05	2.24759e-05	0.000109205	7.1659e-06	1.30146e-05	0	6.82398e-05	9.80594e-05	0.000103838	5.90331e-06	3.61795e-05	1.60929e-05	4.09716e-05	3.83534e-06	0.000129151	5.9833e-05	6.26266e-05	1.15474e-05	6.97266e-05	1.15838e-05	1.43822e-05	5.35543e-05	2.30623e-05	0.000117125	3.33984e-05	1.46079e-05	0	0.000131908	1.32927e-05
rs184271969	15	57953531	G	A	0.01253	MYZAP;GCOM1	0	0.0024327	1.2474e-05	0	0	1.33204e-05	1.55283e-05	1.91332e-05	2.34547e-05	2.90127e-06	0	0.000447528	0.000285227	2.91898e-05	2.691e-05	1.86242e-05	3.26023e-05	2.9839e-05	2.32655e-05	0	1.54745e-05	1.50662e-05	1.7942e-05	1.98729e-05	1.86687e-05	2.0549e-05	1.39607e-05	3.90435e-06	1.40246e-05	1.34401e-05	1.11574e-05	1.60567e-05	1.28106e-05	9.43317e-06	1.11005e-05	2.44819e-05	3.77176e-05	2.43966e-05	9.96992e-05	1.11487e-05	5.23171e-05	2.74452e-05	0
rs986868	15	57953564	C	T	0.353	MYZAP;GCOM1	0	0.00309643	2.21549e-05	0	1.06602e-05	1.6422e-05	3.51037e-05	2.45258e-05	2.60422e-05	3.53043e-07	1.21142e-05	1.46504e-05	1.18964e-05	3.23001e-06	1.76028e-05	1.97637e-05	8.93264e-05	1.80481e-06	1.12625e-05	0	5.98956e-05	8.50989e-05	6.396e-05	5.65962e-06	2.88006e-05	1.6283e-05	2.88677e-05	3.8605e-06	9.50131e-05	4.89365e-05	3.21859e-05	1.15661e-05	5.62244e-05	1.11384e-05	1.49272e-05	4.28365e-05	1.35808e-05	9.29408e-05	3.12807e-05	1.50358e-05	0	0.00010515	1.363e-05
rs2251762	15	57954350	T	G	0.3502	MYZAP;GCOM1	0	0.00322362	2.92793e-05	0	1.15818e-05	1.85567e-05	4.32592e-05	2.34554e-05	2.52713e-05	3.77509e-07	1.17967e-05	1.62827e-05	1.35045e-05	3.2422e-06	1.77583e-05	2.00496e-05	9.21086e-05	7.3905e-06	1.84531e-05	0	5.60971e-05	7.6857e-05	7.40887e-05	6.29944e-06	2.69674e-05	1.53906e-05	2.89947e-05	3.9311e-06	0.000102161	4.93794e-05	3.2438e-05	1.1463e-05	5.71319e-05	1.29674e-05	1.59447e-05	4.13313e-05	2.44602e-05	9.83816e-05	4.0087e-05	1.6182e-05	0	0.000113174	1.4842e-05
rs12148258	15	57955128	C	T	0.3461	MYZAP;GCOM1	0	0.00332638	1.30568e-05	0	0	2.50872e-06	1.67277e-05	4.7456e-05	3.86254e-05	2.28289e-06	2.14535e-05	1.51337e-05	1.15924e-05	5.79104e-05	1.30719e-05	8.10045e-05	0.000173922	0	1.05266e-05	2.07744e-06	5.73354e-05	4.44002e-05	0.00014391	4.6372e-06	2.75166e-05	1.55115e-05	5.05714e-05	4.0045e-06	9.62043e-05	4.52266e-05	4.71286e-05	1.13598e-05	5.47318e-05	8.08345e-06	1.35558e-05	3.51814e-05	2.79304e-05	6.65576e-05	4.34991e-05	1.32111e-05	8.37496e-06	7.85889e-05	1.10585e-05
rs7169211	15	57955152	A	G	0.3636	MYZAP;GCOM1	0	0.00395526	4.68925e-05	0	1.6432e-05	3.26052e-05	7.53941e-05	2.57432e-05	2.47551e-05	2.24226e-06	1.20761e-05	1.97971e-05	1.69305e-05	3.20096e-06	1.56236e-05	1.85547e-05	0.000131002	7.65383e-06	1.82403e-05	0	4.38349e-05	5.95494e-05	0.000103288	9.14672e-06	2.30062e-05	1.59722e-05	2.24243e-05	3.85546e-06	0.000140111	3.12947e-05	2.11648e-05	1.15131e-05	3.41193e-05	1.36066e-05	2.26313e-05	3.01926e-05	1.44411e-05	8.02727e-05	4.3401e-05	2.09867e-05	0	9.12553e-05	3.17366e-05
rs2733604	15	57955329	T	G	0.3637	MYZAP;GCOM1	0	0.00399938	4.70699e-05	0	1.66125e-05	3.27458e-05	7.46337e-05	2.60778e-05	2.49358e-05	2.25342e-06	1.213e-05	1.99082e-05	1.69862e-05	3.20055e-06	1.55362e-05	1.84318e-05	0.000134583	7.58147e-06	1.80893e-05	0	4.40114e-05	5.99428e-05	0.000108741	9.09633e-06	2.29464e-05	1.60453e-05	2.22498e-05	3.85607e-06	0.000145025	3.10091e-05	2.09437e-05	1.15288e-05	3.37795e-05	1.34775e-05	2.26849e-05	3.01162e-05	1.44037e-05	7.90763e-05	4.30522e-05	2.09841e-05	0	9.00753e-05	3.1716e-05
rs4578589	15	57955409	A	G	0.3676	MYZAP;GCOM1	0	0.00454333	5.07626e-05	2.59587e-06	1.80202e-05	3.74293e-05	0.000103597	2.24395e-05	2.33728e-05	3.37338e-06	0	2.28703e-05	2.02675e-05	3.23633e-06	1.56605e-05	5.99424e-06	0.000122598	1.19754e-05	2.10604e-05	0	3.7635e-05	5.06214e-05	0.000110993	1.75004e-05	2.14497e-05	1.51577e-05	2.15051e-05	3.90991e-06	0.000148621	1.83609e-05	2.04632e-05	1.16558e-05	1.9232e-05	1.68861e-05	2.92337e-05	2.83362e-05	1.4476e-05	6.80844e-05	4.67602e-05	2.66853e-05	0	7.47397e-05	4.16509e-05
rs8034146	15	57955483	A	G	0.3696	MYZAP;GCOM1	0	0.00429952	5.39879e-05	2.60354e-06	1.90785e-05	3.9074e-05	0.000102127	2.25876e-05	2.35498e-05	2.80884e-06	0	2.13872e-05	1.83173e-05	3.21639e-06	1.57468e-05	9.10737e-06	0.000114854	7.85114e-06	2.00312e-05	0	3.67978e-05	4.52278e-05	0.00010208	9.17044e-06	2.12577e-05	1.52216e-05	2.10782e-05	3.94194e-06	0.000141774	1.8004e-05	2.00075e-05	1.16025e-05	1.8833e-05	1.60112e-05	2.81258e-05	2.81066e-05	1.34397e-05	6.67808e-05	4.21832e-05	2.51614e-05	0	7.34471e-05	3.88932e-05
rs11071339	15	57955569	C	A	0.3698	MYZAP;GCOM1	0	0.00438145	4.18906e-05	0	1.57018e-05	3.10335e-05	8.12005e-05	2.26983e-05	2.34149e-05	2.5751e-06	0	1.95881e-05	1.70888e-05	3.23417e-06	1.56272e-05	6.00172e-06	0.000113715	7.78672e-06	1.91383e-05	0	4.04409e-05	5.99395e-05	9.46008e-05	9.10563e-06	2.30086e-05	1.53827e-05	2.20767e-05	3.87035e-06	0.000130947	1.89334e-05	2.10324e-05	1.15023e-05	2.12062e-05	1.46764e-05	2.67911e-05	2.9293e-05	1.02443e-05	6.88924e-05	4.00289e-05	2.4414e-05	0	7.48911e-05	3.74131e-05
rs66728955	15	57956229	C	T	0.01301	MYZAP;GCOM1	0	0.00233337	2.95197e-06	0	0	5.01149e-06	2.37618e-05	0.000107027	8.1574e-05	0	7.04751e-05	0	0	1.30427e-05	4.72736e-05	0	2.39391e-05	0.000114962	3.82839e-05	5.03095e-05	1.52517e-05	1.47953e-05	2.06103e-05	1.93097e-05	1.85613e-05	1.76565e-05	1.48699e-05	6.96112e-06	2.0971e-05	1.36751e-05	1.39223e-05	1.29914e-05	1.31884e-05	2.72812e-05	1.07193e-05	2.36569e-05	8.89547e-06	2.49839e-05	1.16721e-05	1.32428e-05	5.88845e-05	2.65332e-05	1.08538e-05
rs9806740	15	57956701	A	C	0.3697	MYZAP;GCOM1	0	0.0043173	4.17396e-05	0	1.55371e-05	3.09033e-05	8.20533e-05	2.2477e-05	2.3358e-05	2.56196e-06	0	1.948e-05	1.70326e-05	3.23063e-06	1.57164e-05	8.90815e-06	0.000110827	7.86881e-06	1.93263e-05	0	4.02838e-05	5.95453e-05	9.1411e-05	9.15608e-06	2.30689e-05	1.53472e-05	2.22482e-05	3.86957e-06	0.000127669	1.90813e-05	2.12554e-05	1.15193e-05	2.13929e-05	1.48269e-05	2.67214e-05	2.9367e-05	1.02662e-05	6.98645e-05	4.0334e-05	2.44168e-05	0	7.57772e-05	3.74386e-05
rs1425949	15	57957209	C	G	0.3675	MYZAP;GCOM1	0	0.0044846	5.05651e-05	0	1.78147e-05	3.72581e-05	0.000104775	2.22275e-05	2.33231e-05	3.35532e-06	0	2.27322e-05	2.01951e-05	3.23269e-06	1.57504e-05	8.8995e-06	0.000119417	1.21349e-05	2.13113e-05	0	3.74971e-05	4.65751e-05	0.000108234	1.98016e-05	2.15007e-05	1.51494e-05	2.16665e-05	3.90879e-06	0.00014358	1.84979e-05	2.06748e-05	1.16897e-05	1.93944e-05	1.70767e-05	2.91543e-05	2.84023e-05	2.3196e-05	6.90392e-05	4.71626e-05	2.66883e-05	0	7.56231e-05	4.16802e-05
rs1834488	15	57957227	A	G	0.3675	MYZAP;GCOM1	0	0.0044934	5.05651e-05	0	1.78147e-05	3.72581e-05	0.000104775	2.22275e-05	2.33231e-05	3.35532e-06	0	2.27322e-05	2.01951e-05	3.23269e-06	1.57504e-05	8.8995e-06	0.000119417	1.21349e-05	2.13113e-05	0	3.74971e-05	4.65751e-05	0.000108234	1.98016e-05	2.15007e-05	1.51494e-05	2.16665e-05	3.90879e-06	0.00014358	1.84979e-05	2.06748e-05	1.16897e-05	1.93944e-05	1.70767e-05	2.91543e-05	2.84023e-05	2.3196e-05	6.90392e-05	4.71626e-05	2.66883e-05	0	7.56231e-05	4.16802e-05
rs1425948	15	57957314	A	G	0.3698	MYZAP;GCOM1	0	0.00432545	4.13136e-05	0	1.53811e-05	3.05779e-05	8.13181e-05	2.26837e-05	2.34025e-05	2.54498e-06	0	1.92312e-05	1.67047e-05	3.22606e-06	1.56381e-05	8.94005e-06	0.000110861	7.76332e-06	1.90233e-05	0	4.0408e-05	5.97271e-05	9.42054e-05	9.0733e-06	2.30964e-05	1.53971e-05	2.23155e-05	3.86322e-06	0.000130715	2.04821e-05	2.13328e-05	1.15029e-05	2.14703e-05	1.44545e-05	2.68833e-05	2.93917e-05	1.01379e-05	7.00548e-05	3.94054e-05	2.45336e-05	0	7.59261e-05	3.76369e-05
rs9302201	15	57957824	C	T	0.3677	MYZAP;GCOM1	0	0.00436217	4.72074e-05	0	1.68112e-05	3.46428e-05	9.50943e-05	2.28504e-05	2.34536e-05	2.69732e-06	0	2.19458e-05	1.92148e-05	3.22006e-06	1.53315e-05	8.99806e-06	0.000119249	8.15583e-06	2.04009e-05	0	3.8236e-05	5.34397e-05	0.000109028	1.67094e-05	2.16416e-05	1.52016e-05	2.17816e-05	3.89673e-06	0.000146272	1.86607e-05	2.07533e-05	1.15937e-05	1.95597e-05	1.61626e-05	2.82154e-05	2.85789e-05	1.41444e-05	6.97664e-05	4.53167e-05	2.57527e-05	0	7.6514e-05	3.99844e-05
rs68109677	15	57957904	G	A	0.01301	MYZAP;GCOM1	0	0.00233337	2.95197e-06	0	0	5.01149e-06	2.37618e-05	0.000107027	8.1574e-05	0	7.04751e-05	0	0	1.30427e-05	4.72736e-05	0	2.39391e-05	0.000114962	3.82839e-05	5.03095e-05	1.52517e-05	1.47953e-05	2.06103e-05	1.93097e-05	1.85613e-05	1.76565e-05	1.48699e-05	6.96112e-06	2.0971e-05	1.36751e-05	1.39223e-05	1.29914e-05	1.31884e-05	2.72812e-05	1.07193e-05	2.36569e-05	8.89547e-06	2.49839e-05	1.16721e-05	1.32428e-05	5.88845e-05	2.65332e-05	1.08538e-05
rs10162772	15	57957964	G	A	0.3697	MYZAP;GCOM1	0	0.00429287	4.02148e-05	0	1.48887e-05	2.95513e-05	7.78961e-05	2.307e-05	2.34856e-05	2.28459e-06	0	1.8566e-05	1.60712e-05	3.21211e-06	1.53866e-05	9.14455e-06	0.000112219	7.61209e-06	1.86497e-05	0	4.49419e-05	6.32202e-05	9.26127e-05	6.64629e-06	2.3699e-05	1.54719e-05	2.31336e-05	3.85376e-06	0.000128298	3.0903e-05	2.22436e-05	1.14816e-05	3.36117e-05	1.39996e-05	2.56488e-05	3.29155e-05	1.00023e-05	7.45552e-05	3.89592e-05	2.34922e-05	0	8.07314e-05	3.58694e-05
rs17240055	15	57958484	T	C	0.3675	MYZAP;GCOM1	0	0.00440519	4.85796e-05	0	1.70075e-05	3.54875e-05	9.90376e-05	2.27958e-05	2.34358e-05	2.71394e-06	0	2.15689e-05	1.89638e-05	3.21358e-06	1.5418e-05	9.1347e-06	0.000120951	8.18169e-06	2.04051e-05	0	3.94566e-05	5.71254e-05	0.000108567	1.67969e-05	2.20339e-05	1.51891e-05	2.24992e-05	3.88598e-06	0.000145523	2.06195e-05	2.16117e-05	1.16044e-05	2.3095e-05	1.60297e-05	2.7937e-05	2.91686e-05	1.40545e-05	7.36444e-05	4.535e-05	2.56292e-05	0	8.0561e-05	3.98541e-05
rs72745531	15	57958870	A	G	0.01245	MYZAP;GCOM1	0	0.00253169	2.9306e-06	0	0	4.98703e-06	2.30755e-05	0.000127408	8.66617e-05	0	8.08598e-05	0	0	1.4941e-05	5.19697e-05	0	2.57058e-05	0.000128291	4.58402e-05	5.8626e-05	1.58989e-05	1.65174e-05	2.20426e-05	2.0198e-05	1.84166e-05	1.96624e-05	1.385e-05	7.53525e-06	2.69365e-05	1.34827e-05	1.16846e-05	1.41889e-05	1.27398e-05	3.06986e-05	1.23609e-05	2.3331e-05	9.1907e-06	2.30194e-05	1.20789e-05	1.54944e-05	7.18271e-05	2.69907e-05	1.27534e-05
rs117960158	15	57958926	G	T	0.03672	MYZAP;GCOM1	0	0.0185417	1.17695e-05	0	0	5.0529e-06	1.5127e-05	0.000138705	4.8608e-05	0	0.000138282	0.000197884	0.000143672	6.24692e-05	2.83637e-05	1.81626e-05	0.000550426	7.51474e-06	1.12278e-05	2.28176e-05	5.4772e-05	9.6683e-05	0.000362703	0.000100527	6.21306e-05	5.83586e-05	2.14072e-05	0.00023178	0.00152463	1.38556e-05	1.72569e-05	7.6427e-05	1.33503e-05	7.82692e-06	5.55615e-05	9.25428e-05	4.85989e-05	4.18557e-05	5.00254e-05	0.000144526	7.04419e-06	4.47877e-05	0.000123735
rs80264762	15	57958979	G	C	0.07449	MYZAP;GCOM1	0	0.0138606	2.80786e-05	0	1.89282e-05	3.21706e-05	3.14924e-05	4.19569e-05	2.84233e-05	1.83045e-06	3.03037e-05	3.13283e-05	2.18307e-05	4.05825e-05	1.89587e-05	1.84625e-05	0.000119967	7.2026e-06	1.84629e-05	0	4.66018e-05	5.77605e-05	0.000315872	6.18434e-06	3.32266e-05	2.644e-05	1.613e-05	1.02173e-05	0.0020164	1.47844e-05	1.25968e-05	4.25376e-05	1.45238e-05	8.22191e-06	2.08488e-05	5.16499e-05	0	5.26047e-05	0	1.93368e-05	0	6.19734e-05	1.76192e-05
rs1559776	15	57959628	T	C	0.1822	MYZAP;GCOM1	0	0.00134383	1.28883e-05	0	0	1.32236e-05	2.21661e-05	3.86772e-05	3.66785e-05	0	2.20914e-05	8.30305e-06	0	2.80928e-05	1.45741e-05	2.35258e-05	3.10059e-05	7.24332e-06	1.2766e-05	2.24177e-06	2.24814e-05	1.76073e-05	3.74742e-05	5.70385e-06	1.98101e-05	1.5821e-05	2.17687e-05	6.83929e-06	3.95586e-05	1.52858e-05	1.30014e-05	1.26455e-05	1.45104e-05	8.4395e-06	1.07669e-05	2.48897e-05	9.96355e-06	2.5723e-05	0	1.12021e-05	7.17289e-06	2.84545e-05	0
rs1559775	15	57959835	A	G	0.02443	MYZAP;GCOM1	0	0.00177663	1.25797e-05	0	0	1.39223e-05	2.58624e-05	1.92939e-05	2.44257e-05	0	0	7.3853e-06	0	4.02727e-05	1.35158e-05	3.54702e-05	1.30718e-05	7.44355e-06	1.10666e-05	0	1.64215e-05	1.71929e-05	1.53357e-05	4.68235e-06	1.89097e-05	1.35322e-05	1.91211e-05	3.90538e-06	1.36199e-05	1.72971e-05	1.78957e-05	1.155e-05	1.68393e-05	9.66591e-06	1.65607e-05	2.49852e-05	1.47709e-05	3.6135e-05	4.12477e-05	1.86012e-05	0	4.45316e-05	1.72348e-05
rs4564513	15	57960010	C	T	0.02443	MYZAP;GCOM1	0	0.00177663	1.25797e-05	0	0	1.39223e-05	2.58624e-05	1.92939e-05	2.44257e-05	0	0	7.3853e-06	0	4.02727e-05	1.35158e-05	3.54702e-05	1.30718e-05	7.44355e-06	1.10666e-05	0	1.64215e-05	1.71929e-05	1.53357e-05	4.68235e-06	1.89097e-05	1.35322e-05	1.91211e-05	3.90538e-06	1.36199e-05	1.72971e-05	1.78957e-05	1.155e-05	1.68393e-05	9.66591e-06	1.65607e-05	2.49852e-05	1.47709e-05	3.6135e-05	4.12477e-05	1.86012e-05	0	4.45316e-05	1.72348e-05
rs1593439	15	57960312	G	A	0.02443	MYZAP;GCOM1	0	0.00177663	1.25797e-05	0	0	1.39223e-05	2.58624e-05	1.92939e-05	2.44257e-05	0	0	7.3853e-06	0	4.02727e-05	1.35158e-05	3.54702e-05	1.30718e-05	7.44355e-06	1.10666e-05	0	1.64215e-05	1.71929e-05	1.53357e-05	4.68235e-06	1.89097e-05	1.35322e-05	1.91211e-05	3.90538e-06	1.36199e-05	1.72971e-05	1.78957e-05	1.155e-05	1.68393e-05	9.66591e-06	1.65607e-05	2.49852e-05	1.47709e-05	3.6135e-05	4.12477e-05	1.86012e-05	0	4.45316e-05	1.72348e-05
rs113370588	15	57961279	T	G	0.09045	MYZAP;GCOM1	0	0.0043641	2.93663e-06	0	0	4.97502e-06	1.48592e-05	4.14636e-05	4.77947e-05	2.3154e-06	3.40972e-05	7.67553e-06	5.80016e-06	0.000565205	1.30427e-05	0.000282211	4.90476e-05	3.2407e-05	2.40813e-05	1.83185e-05	5.48329e-05	4.12426e-05	4.69061e-05	2.26085e-05	2.94374e-05	2.66534e-05	4.6429e-05	1.16328e-05	6.37564e-05	5.67165e-05	3.79337e-05	2.54361e-05	5.8145e-05	9.48462e-06	2.16175e-05	4.04722e-05	1.42572e-05	6.86681e-05	1.85446e-05	2.11718e-05	0.000229293	9.79102e-05	1.92694e-05
rs11071341	15	57961860	T	C	0.01581	MYZAP;GCOM1	0	0.00272453	1.25638e-05	0	0	1.38328e-05	3.35477e-05	6.81722e-05	5.73383e-05	0	5.2651e-05	7.62288e-06	0	3.24849e-06	3.00243e-05	2.06535e-05	1.91536e-05	0.000153502	6.80514e-05	3.14586e-05	1.52638e-05	1.50226e-05	1.67576e-05	2.16988e-05	1.86127e-05	2.27145e-05	1.59351e-05	6.8247e-06	1.63539e-05	1.42697e-05	1.71911e-05	1.50374e-05	1.39752e-05	4.05739e-05	1.15237e-05	2.38552e-05	1.76099e-05	2.88801e-05	3.72108e-05	1.47799e-05	2.44127e-05	2.89047e-05	1.22599e-05
rs79888689	15	57962259	G	A	0.01389	MYZAP;GCOM1	0	0.0022765	2.94034e-06	0	0	0	3.77292e-06	2.42533e-05	3.14538e-05	3.47137e-07	2.13484e-05	8.00148e-06	5.76899e-06	6.47291e-05	1.67426e-05	6.68057e-05	1.35516e-05	1.76663e-06	1.8676e-05	1.0968e-05	5.71938e-05	5.65356e-05	2.02287e-05	5.24888e-06	5.61596e-05	1.89842e-05	3.67837e-05	6.62875e-06	3.02038e-05	2.45675e-05	3.40615e-05	1.54334e-05	2.51898e-05	1.10221e-05	1.11885e-05	6.07163e-05	0	6.93632e-05	0	1.17777e-05	4.20211e-05	7.41381e-05	0
rs10152310	15	57962796	G	T	0.1115	MYZAP;GCOM1	0	0.00242873	2.94655e-06	0	0	1.26549e-05	1.47655e-05	4.44032e-05	5.29821e-05	3.62867e-07	4.15008e-05	7.37743e-06	0	0.000138682	1.34326e-05	9.0671e-05	5.62862e-05	2.70323e-05	2.31979e-05	1.98148e-05	3.49923e-05	3.24369e-05	4.96423e-05	1.84598e-05	2.51743e-05	2.16706e-05	2.72958e-05	1.0316e-05	6.64542e-05	2.38049e-05	1.76126e-05	2.36049e-05	2.21422e-05	1.07687e-05	1.13788e-05	3.05639e-05	9.62021e-06	4.33769e-05	1.17067e-05	1.17142e-05	0.000153407	5.60988e-05	0
rs2414517	15	57963712	A	G	0.1273	MYZAP;GCOM1	0	0.00307054	1.17909e-05	0	2.34976e-06	1.44533e-05	1.68752e-05	9.3896e-05	9.77742e-05	0	7.46499e-05	7.04494e-06	0	9.67411e-05	1.70645e-05	4.74659e-05	6.82131e-05	7.9384e-05	4.34056e-05	4.65156e-05	3.37947e-05	3.29922e-05	5.83039e-05	2.89887e-05	2.36833e-05	2.90931e-05	2.19862e-05	1.32832e-05	7.76302e-05	1.97018e-05	1.23984e-05	3.0982e-05	1.798e-05	2.34546e-05	1.00245e-05	2.8188e-05	0	3.43282e-05	0	0	0.000304876	4.47061e-05	0
rs189322864	15	57964429	T	C	0.02443	MYZAP;GCOM1	0	0.00281199	4.43513e-05	0	1.69407e-05	3.6516e-05	3.52554e-05	2.20772e-05	2.40892e-05	3.48104e-06	1.22128e-05	1.55188e-05	9.71509e-06	2.65219e-05	1.75808e-05	2.65789e-05	3.6407e-05	1.21576e-05	2.13827e-05	1.96327e-05	5.54206e-05	5.63988e-05	2.75377e-05	1.89634e-05	5.03581e-05	3.09327e-05	3.41556e-05	4.1888e-06	6.7592e-05	3.82703e-05	2.89186e-05	2.98656e-05	3.96392e-05	8.63749e-06	1.18812e-05	6.07891e-05	9.5715e-06	0.000168858	0	1.17698e-05	7.36762e-06	0.000200421	2.66213e-06
rs72745546	15	57965650	T	A	0.2242	MYZAP;GCOM1	0	0.00205246	2.2649e-05	0	1.04341e-05	1.84071e-05	2.82892e-05	2.0625e-05	2.86408e-05	5.27478e-06	2.25112e-05	1.35181e-05	1.11521e-05	1.5396e-05	1.33496e-05	1.9447e-05	5.69467e-05	2.83735e-05	6.48708e-05	2.33211e-06	1.86726e-05	2.93927e-05	4.00552e-05	4.71775e-06	3.13518e-05	6.4956e-05	1.44342e-05	2.21772e-05	4.3005e-05	1.47841e-05	1.16405e-05	7.07069e-05	1.37797e-05	4.82917e-05	2.47546e-06	3.85172e-05	3.39016e-05	2.73048e-05	5.38564e-05	0	0	2.78361e-05	0
rs72745548	15	57965733	T	C	0.01245	MYZAP;GCOM1	0	0.00253169	2.9306e-06	0	0	4.98703e-06	2.30755e-05	0.000127408	8.66617e-05	0	8.08598e-05	0	0	1.4941e-05	5.19697e-05	0	2.57058e-05	0.000128291	4.58402e-05	5.8626e-05	1.58989e-05	1.65174e-05	2.20426e-05	2.0198e-05	1.84166e-05	1.96624e-05	1.385e-05	7.53525e-06	2.69365e-05	1.34827e-05	1.16846e-05	1.41889e-05	1.27398e-05	3.06986e-05	1.23609e-05	2.3331e-05	9.1907e-06	2.30194e-05	1.20789e-05	1.54944e-05	7.18271e-05	2.69907e-05	1.27534e-05
rs66665972	15	57966701	A	G	0.01245	MYZAP;GCOM1	0	0.00253169	2.9306e-06	0	0	4.98703e-06	2.30755e-05	0.000127408	8.66617e-05	0	8.08598e-05	0	0	1.4941e-05	5.19697e-05	0	2.57058e-05	0.000128291	4.58402e-05	5.8626e-05	1.58989e-05	1.65174e-05	2.20426e-05	2.0198e-05	1.84166e-05	1.96624e-05	1.385e-05	7.53525e-06	2.69365e-05	1.34827e-05	1.16846e-05	1.41889e-05	1.27398e-05	3.06986e-05	1.23609e-05	2.3331e-05	9.1907e-06	2.30194e-05	1.20789e-05	1.54944e-05	7.18271e-05	2.69907e-05	1.27534e-05
rs148009931	15	57967421	C	T	0.02842	MYZAP;GCOM1	0	0.00236065	2.94085e-05	0	1.34962e-05	2.57463e-05	2.61571e-05	1.88178e-05	2.46627e-05	1.74939e-06	0	7.85385e-06	0	2.44339e-05	1.63992e-05	2.17368e-05	1.84448e-05	7.716e-06	1.7918e-05	2.08945e-05	2.58298e-05	2.40854e-05	1.57753e-05	3.282e-05	2.97469e-05	2.12887e-05	2.04317e-05	3.85076e-06	2.13553e-05	1.79817e-05	1.59429e-05	2.02562e-05	1.76822e-05	7.84152e-06	2.44565e-06	4.2266e-05	2.96028e-05	6.49731e-05	1.17762e-05	0	7.54534e-06	8.10297e-05	0
rs8039408	15	57968653	T	C	0.1127	MYZAP;GCOM1	0	0.0039031	1.32971e-05	0	1.02091e-05	1.41118e-05	1.52316e-05	2.70713e-05	5.75068e-05	0	2.14288e-05	1.7031e-05	1.21258e-05	3.83937e-05	1.48595e-05	2.22655e-05	4.38134e-05	1.81121e-06	1.14509e-05	1.99949e-06	0.000140398	0.000134174	5.08523e-05	2.0196e-05	0.000171863	1.53629e-05	0.000161586	4.80623e-06	7.64057e-05	9.56406e-05	0.000123171	1.17739e-05	0.000103774	1.12184e-05	2.24513e-05	0.000187536	2.4384e-05	0.000149821	1.1573e-05	1.89931e-05	0	0.000136136	1.6984e-05
rs190274670	15	57968700	T	G	0.01046	MYZAP;GCOM1	0	0.00248152	2.91637e-06	0	0	1.44446e-05	3.21839e-05	5.19106e-05	0.00011289	0	8.98222e-05	0	0	3.1887e-06	1.42142e-05	0	1.28707e-05	0.000131011	0.00025316	0	1.8447e-05	1.93333e-05	1.52966e-05	4.78854e-06	1.88301e-05	0.000203764	1.67084e-05	6.68242e-05	1.33969e-05	1.37193e-05	1.34736e-05	0.000232367	1.31671e-05	0.000132627	0	2.37977e-05	8.79103e-06	2.49207e-05	1.72343e-05	0	7.33672e-06	2.64084e-05	0
rs72745552	15	57968918	T	C	0.1065	MYZAP;GCOM1	0	0.00390513	1.7065e-05	0	1.03764e-05	1.89589e-05	3.20892e-05	2.23726e-05	2.33328e-05	3.44974e-07	1.18833e-05	2.82114e-05	2.36053e-05	2.91005e-05	1.34819e-05	5.82138e-06	5.48997e-05	1.76254e-06	1.07523e-05	0	2.0664e-05	2.722e-05	7.56599e-05	5.54735e-06	2.01177e-05	1.59051e-05	1.46514e-05	4.19945e-06	0.00018931	1.4088e-05	1.2365e-05	1.2252e-05	1.37104e-05	9.27836e-06	4.02677e-05	2.59434e-05	8.99081e-06	3.35625e-05	1.19674e-05	3.96725e-05	0	3.55144e-05	7.08655e-05
rs147657473	15	57969122	A	G	0.01253	MYZAP;GCOM1	0	0.0024327	1.2474e-05	0	0	1.33204e-05	1.55283e-05	1.91332e-05	2.34547e-05	2.90127e-06	0	0.000447528	0.000285227	2.91898e-05	2.691e-05	1.86242e-05	3.26023e-05	2.9839e-05	2.32655e-05	0	1.54745e-05	1.50662e-05	1.7942e-05	1.98729e-05	1.86687e-05	2.0549e-05	1.39607e-05	3.90435e-06	1.40246e-05	1.34401e-05	1.11574e-05	1.60567e-05	1.28106e-05	9.43317e-06	1.11005e-05	2.44819e-05	3.77176e-05	2.43966e-05	9.96992e-05	1.11487e-05	5.23171e-05	2.74452e-05	0
rs8024563	15	57970074	T	G	0.01245	MYZAP;GCOM1	0	0.00253169	2.9306e-06	0	0	4.98703e-06	2.30755e-05	0.000127408	8.66617e-05	0	8.08598e-05	0	0	1.4941e-05	5.19697e-05	0	2.57058e-05	0.000128291	4.58402e-05	5.8626e-05	1.58989e-05	1.65174e-05	2.20426e-05	2.0198e-05	1.84166e-05	1.96624e-05	1.385e-05	7.53525e-06	2.69365e-05	1.34827e-05	1.16846e-05	1.41889e-05	1.27398e-05	3.06986e-05	1.23609e-05	2.3331e-05	9.1907e-06	2.30194e-05	1.20789e-05	1.54944e-05	7.18271e-05	2.69907e-05	1.27534e-05
rs182468284	15	57970939	T	C	0.02068	MYZAP;GCOM1	0	0.00241641	1.44673e-05	1.38053e-05	1.09551e-05	1.33635e-05	3.773e-06	3.42775e-05	2.55058e-05	0	2.44834e-05	7.25933e-06	0	7.31295e-05	1.3012e-05	8.14935e-05	2.16702e-05	7.0827e-06	1.25565e-05	1.35567e-05	5.70534e-05	8.78746e-05	1.71512e-05	3.10614e-05	4.65815e-05	1.86474e-05	8.74537e-05	5.54493e-06	1.37378e-05	8.54258e-05	0.000135054	1.3583e-05	9.25105e-05	7.76982e-06	1.43706e-05	5.79001e-05	0	7.49288e-05	0	1.54143e-05	0	7.78715e-05	1.27199e-05
rs12441026	15	57971531	C	T	0.02203	MYZAP;GCOM1	0	0.00114109	1.19327e-05	0	0	1.30989e-05	2.07839e-05	2.48437e-05	2.7737e-05	0	1.87603e-05	7.62129e-06	0	1.50589e-05	1.43516e-05	1.45029e-06	3.12623e-05	0	1.05564e-05	0	1.60519e-05	1.69329e-05	1.93119e-05	4.73172e-06	1.94282e-05	1.53352e-05	1.39236e-05	5.02414e-06	1.85084e-05	1.34312e-05	1.09799e-05	1.21628e-05	1.27636e-05	8.44033e-06	1.07131e-05	2.42866e-05	0	2.30672e-05	0	1.13847e-05	0	2.65827e-05	0
rs185694056	15	57971534	T	C	0.0107	MYZAP;GCOM1	0	0.00439642	1.26205e-05	0	0	1.42618e-05	3.0037e-05	5.58702e-05	5.35956e-05	0	4.55189e-05	8.29073e-06	6.54712e-06	1.31516e-05	2.61951e-05	0	0	0.00020881	4.90607e-05	6.1756e-05	1.5705e-05	1.62481e-05	1.67052e-05	3.06413e-05	1.89896e-05	1.57647e-05	1.38378e-05	6.31944e-06	1.5746e-05	1.36101e-05	1.15715e-05	1.22449e-05	1.28033e-05	0.000114668	1.5857e-05	2.37584e-05	2.97009e-05	2.30158e-05	4.69666e-05	2.30926e-05	7.43336e-05	2.69053e-05	1.84281e-05
rs79028811	15	57971825	G	A	0.1471	MYZAP;GCOM1	0	0.00250597	2.93931e-06	0	0	4.88261e-06	1.4792e-05	3.38366e-05	5.55387e-05	0	2.04727e-05	7.14803e-06	0	0.000183115	1.38136e-05	0.000124609	2.85777e-05	3.20309e-05	1.96024e-05	1.40919e-05	3.01462e-05	2.22642e-05	9.23739e-05	2.29141e-05	2.62115e-05	1.55795e-05	2.93019e-05	4.42073e-06	0.000100647	2.31921e-05	1.74083e-05	1.45746e-05	2.31865e-05	1.09087e-05	2.42816e-06	3.19685e-05	0	4.41918e-05	0	0	0.000200791	5.38043e-05	0
rs77008298	15	57972028	T	C	0.05644	MYZAP;GCOM1	0	0.00280684	8.39109e-05	0	3.73418e-05	5.04498e-05	4.14788e-05	5.21671e-05	0.00013015	0	6.33262e-05	0	0	1.50668e-05	1.54423e-05	1.95633e-05	1.95166e-05	0.000133412	7.32471e-05	1.1353e-05	1.90884e-05	1.76975e-05	2.74666e-05	1.55728e-05	3.09454e-05	1.71331e-05	2.01652e-05	7.75582e-06	3.24777e-05	1.47752e-05	1.30939e-05	1.37373e-05	1.38405e-05	0.000113737	9.87287e-06	3.68754e-05	0	2.43076e-05	1.26551e-05	0	1.64635e-05	2.63234e-05	0
rs11853270	15	57972105	C	T	0.1471	MYZAP;GCOM1	0	0.00250597	2.93931e-06	0	0	4.88261e-06	1.4792e-05	3.38366e-05	5.55387e-05	0	2.04727e-05	7.14803e-06	0	0.000183115	1.38136e-05	0.000124609	2.85777e-05	3.20309e-05	1.96024e-05	1.40919e-05	3.01462e-05	2.22642e-05	9.23739e-05	2.29141e-05	2.62115e-05	1.55795e-05	2.93019e-05	4.42073e-06	0.000100647	2.31921e-05	1.74083e-05	1.45746e-05	2.31865e-05	1.09087e-05	2.42816e-06	3.19685e-05	0	4.41918e-05	0	0	0.000200791	5.38043e-05	0
rs2733607	15	57972713	A	G	0.04918	MYZAP;GCOM1	0	0.00164021	1.16062e-05	0	0	2.52299e-06	1.69872e-05	2.68562e-05	2.50613e-05	0	1.78455e-05	7.19696e-06	0	3.2028e-06	1.36764e-05	0	2.17422e-05	0	1.04343e-05	0	1.56529e-05	1.47796e-05	2.81095e-05	6.157e-06	1.89162e-05	1.51542e-05	1.41648e-05	6.84262e-06	3.38169e-05	1.59935e-05	1.12821e-05	1.14907e-05	1.52019e-05	7.80044e-06	1.42261e-05	2.41302e-05	4.23391e-05	2.571e-05	1.18763e-05	1.25453e-05	7.84963e-06	3.29821e-05	1.20352e-05
rs4774281	15	57973554	G	A	0.1471	MYZAP;GCOM1	0	0.00255064	2.93295e-06	0	0	4.91456e-06	1.47514e-05	3.39665e-05	5.5836e-05	0	2.05774e-05	7.17642e-06	0	0.000187754	1.37288e-05	0.00012596	2.8216e-05	3.24514e-05	1.98388e-05	1.4345e-05	3.03382e-05	2.23635e-05	9.07276e-05	2.34474e-05	2.64068e-05	1.56143e-05	2.94478e-05	4.44254e-06	9.83937e-05	2.33913e-05	1.74432e-05	1.46333e-05	2.33598e-05	1.11267e-05	2.43282e-06	3.30951e-05	0	4.44184e-05	0	0	0.000217653	5.42051e-05	0
rs8037000	15	57973775	G	A	0.2217	MYZAP;GCOM1	0	0.00155163	1.15087e-05	0	0	5.26263e-06	1.58824e-05	3.44043e-05	4.0515e-05	0	1.95805e-05	0	0	4.77171e-05	1.29555e-05	4.06903e-05	2.75215e-05	7.57051e-06	1.08698e-05	4.41481e-06	2.99838e-05	2.33016e-05	5.33908e-05	7.05891e-06	2.3417e-05	1.34386e-05	2.83978e-05	4.35742e-06	5.37088e-05	1.81461e-05	1.68569e-05	1.12932e-05	1.73525e-05	8.51853e-06	0	2.83149e-05	0	3.28087e-05	0	0	3.33629e-05	3.64047e-05	0
rs6493943	15	57973966	G	A	0.2227	MYZAP;GCOM1	0	0.00163355	1.17685e-05	0	0	5.44395e-06	1.63249e-05	3.71848e-05	4.33364e-05	0	2.07064e-05	0	0	5.04788e-05	1.30258e-05	4.41043e-05	2.95791e-05	7.53578e-06	1.09986e-05	4.58947e-06	3.25252e-05	3.09717e-05	5.73628e-05	6.90116e-06	2.76225e-05	1.33644e-05	3.07894e-05	4.43208e-06	5.72103e-05	1.94851e-05	2.10945e-05	1.13639e-05	1.86332e-05	8.77105e-06	0	3.02965e-05	0	3.48064e-05	0	0	4.18147e-05	3.85971e-05	0
rs146955392	15	57975014	G	C	0.04998	MYZAP;GCOM1	0	0.00137094	1.1419e-05	0	0	1.3359e-05	2.32676e-05	1.99354e-05	3.13484e-05	0	0	7.63308e-06	0	1.27125e-05	1.32148e-05	0	1.97236e-05	2.44659e-05	1.08389e-05	0	1.53129e-05	1.57543e-05	1.95197e-05	4.74064e-06	1.94323e-05	1.5906e-05	1.50482e-05	4.17214e-06	1.80631e-05	1.37924e-05	1.12995e-05	1.26825e-05	1.32439e-05	7.74757e-06	1.5587e-05	2.48605e-05	0	2.32046e-05	0	1.88548e-05	0	2.64376e-05	1.38574e-05
rs7359330	15	57975031	T	C	0.1471	MYZAP;GCOM1	0	0.00255064	2.93295e-06	0	0	4.91456e-06	1.47514e-05	3.39665e-05	5.5836e-05	0	2.05774e-05	7.17642e-06	0	0.000187754	1.37288e-05	0.00012596	2.8216e-05	3.24514e-05	1.98388e-05	1.4345e-05	3.03382e-05	2.23635e-05	9.07276e-05	2.34474e-05	2.64068e-05	1.56143e-05	2.94478e-05	4.44254e-06	9.83937e-05	2.33913e-05	1.74432e-05	1.46333e-05	2.33598e-05	1.11267e-05	2.43282e-06	3.30951e-05	0	4.44184e-05	0	0	0.000217653	5.42051e-05	0
rs72745558	15	57975663	C	A	0.0107	MYZAP;GCOM1	0	0.00439642	1.26205e-05	0	0	1.42618e-05	3.0037e-05	5.58702e-05	5.35956e-05	0	4.55189e-05	8.29073e-06	6.54712e-06	1.31516e-05	2.61951e-05	0	0	0.00020881	4.90607e-05	6.1756e-05	1.5705e-05	1.62481e-05	1.67052e-05	3.06413e-05	1.89896e-05	1.57647e-05	1.38378e-05	6.31944e-06	1.5746e-05	1.36101e-05	1.15715e-05	1.22449e-05	1.28033e-05	0.000114668	1.5857e-05	2.37584e-05	2.97009e-05	2.30158e-05	4.69666e-05	2.30926e-05	7.43336e-05	2.69053e-05	1.84281e-05
rs78314188	15	57977711	A	G	0.1472	GCOM1	0	0.00259902	2.9299e-06	0	0	4.95253e-06	3.77892e-06	3.33293e-05	5.49048e-05	0	2.0231e-05	7.26931e-06	0	0.000203548	1.36175e-05	0.000129233	2.69118e-05	3.30711e-05	2.00108e-05	1.49835e-05	2.99095e-05	2.2068e-05	8.16734e-05	2.50609e-05	2.63599e-05	1.56242e-05	2.9387e-05	4.39861e-06	9.11734e-05	2.35652e-05	1.73364e-05	1.45972e-05	2.34658e-05	1.12167e-05	2.4503e-06	3.29906e-05	0	4.44398e-05	0	0	0.000228687	5.44254e-05	0
rs4774282	15	57978187	C	G	0.1498	GCOM1	0	0.00257232	1.1383e-05	0	0	2.40816e-06	1.49275e-05	3.76175e-05	6.34824e-05	0	3.05702e-05	7.29301e-06	0	0.000167578	1.3858e-05	0.000100182	2.62401e-05	3.93482e-05	2.2115e-05	1.54967e-05	2.61253e-05	2.12809e-05	8.82033e-05	2.49499e-05	2.50931e-05	1.56689e-05	2.55318e-05	4.59763e-06	9.04298e-05	2.12629e-05	1.60503e-05	1.46746e-05	2.00261e-05	1.32192e-05	0	3.06282e-05	8.79987e-06	4.13089e-05	0	0	0.000225673	5.10371e-05	0
rs6493946	15	57979448	C	T	0.03321	GCOM1	0	0.00175604	1.44573e-05	0	0	1.54094e-05	2.61307e-05	1.95841e-05	2.50103e-05	0	1.21413e-05	7.05802e-06	0	3.26959e-05	4.61911e-05	3.48044e-05	0	0	1.04495e-05	0	1.80899e-05	2.00959e-05	2.32452e-05	4.65285e-06	2.88017e-05	1.52648e-05	3.8265e-05	3.82249e-06	3.47928e-05	1.85601e-05	2.78667e-05	1.14167e-05	2.4241e-05	7.67277e-06	2.43738e-06	3.7606e-05	1.34982e-05	5.27683e-05	1.20563e-05	0	5.00505e-05	5.1979e-05	0
rs7169084	15	57979458	G	A	0.04207	GCOM1	0	0.0031846	1.42754e-05	2.53216e-05	1.46899e-05	2.74857e-05	1.68982e-05	2.48047e-05	4.26037e-05	0	2.65882e-05	1.32918e-05	6.20509e-06	4.25515e-05	1.36483e-05	2.40654e-05	1.31288e-05	0.000130157	9.00549e-05	3.38921e-05	1.78244e-05	2.63207e-05	1.62805e-05	4.74311e-05	2.25842e-05	4.91636e-05	1.56777e-05	9.05962e-06	1.6015e-05	2.49307e-05	1.20087e-05	2.42581e-05	2.08752e-05	3.30372e-05	1.00311e-05	2.89426e-05	1.5376e-05	2.88125e-05	1.96309e-05	1.15017e-05	6.95971e-05	3.48984e-05	0
rs180681986	15	57979577	G	A	0.04215	GCOM1	0	0.00161472	1.35491e-05	0	0	2.42489e-06	2.63604e-05	1.88338e-05	2.35693e-05	0	0	7.64629e-06	0	1.70077e-05	1.55997e-05	9.02474e-06	1.3041e-05	3.38688e-05	2.01964e-05	1.48535e-05	1.53793e-05	1.58858e-05	1.5384e-05	5.29998e-06	1.88726e-05	1.78299e-05	1.3987e-05	5.8761e-06	1.39727e-05	1.44867e-05	1.1142e-05	1.22561e-05	1.35386e-05	8.6974e-06	2.48443e-06	2.45178e-05	9.02487e-06	2.44706e-05	1.16255e-05	0	0.000116225	2.83032e-05	0
rs56695045	15	57979614	G	A	0.1631	GCOM1	0	0.00169182	1.60245e-05	0	0	1.46995e-05	3.29023e-05	1.87671e-05	2.34242e-05	0	0	7.3625e-06	0	5.02882e-05	1.51911e-05	3.82994e-05	1.3317e-05	1.7858e-06	1.0555e-05	1.17668e-05	1.53604e-05	1.57792e-05	1.53878e-05	5.70845e-06	1.93021e-05	1.74688e-05	1.49542e-05	4.13459e-06	1.64523e-05	1.60127e-05	1.20576e-05	1.2574e-05	1.52467e-05	7.73605e-06	9.84729e-06	2.58736e-05	0	3.98598e-05	0	0	0.00017233	5.10295e-05	0
rs186749829	15	57979644	A	G	0.01118	GCOM1	0	0.00290323	2.94709e-06	0	0	1.25457e-05	1.5293e-05	2.44616e-05	4.05143e-05	1.82802e-06	0	2.99347e-05	1.72907e-05	1.41386e-05	2.77437e-05	2.11342e-05	0.00011368	0	1.0627e-05	1.50148e-05	1.53084e-05	1.60753e-05	0.000499856	4.7526e-06	2.02919e-05	2.37866e-05	1.41654e-05	7.6476e-06	0.000350098	1.4238e-05	1.22942e-05	2.00418e-05	1.36984e-05	7.75554e-06	1.98736e-05	2.54991e-05	1.34974e-05	2.54581e-05	4.49662e-05	1.62824e-05	2.30922e-05	2.84528e-05	1.55072e-05
rs181313372	15	57979675	G	T	0.01429	GCOM1	0	0.0018651	2.36027e-05	0	1.09614e-05	2.44194e-05	6.38252e-05	1.87371e-05	2.31757e-05	0	0	0	0	1.28035e-05	0.000381693	0	0	7.44616e-06	1.80054e-05	1.69642e-05	1.73477e-05	1.79748e-05	2.94265e-05	5.07843e-06	2.43502e-05	1.61923e-05	2.90791e-05	5.64969e-06	3.2556e-05	1.49262e-05	2.69625e-05	1.19349e-05	1.47844e-05	8.42175e-06	1.37189e-05	3.24629e-05	1.48236e-05	3.82862e-05	1.24836e-05	1.44951e-05	0	3.40213e-05	1.20688e-05
rs185290711	15	57979770	T	A	0.05245	GCOM1	0	0.00149126	1.63778e-05	0	0	5.28206e-06	3.06072e-05	2.19741e-05	3.05369e-05	1.659e-06	1.94472e-05	0	0	2.51675e-05	1.30669e-05	1.94763e-05	1.81793e-05	1.27784e-05	2.54949e-05	1.76489e-05	1.54383e-05	1.69592e-05	1.54124e-05	5.31038e-06	1.88256e-05	2.63473e-05	1.39994e-05	9.66318e-06	1.39091e-05	1.47514e-05	1.10745e-05	2.18149e-05	1.37807e-05	1.19822e-05	2.44091e-06	2.43552e-05	8.65705e-06	2.71799e-05	0	0	7.8253e-05	3.19385e-05	0
rs182099205	15	57979804	A	G	0.0938	GCOM1	0	0.0113208	1.31054e-05	1.82934e-05	2.20504e-05	2.97644e-05	1.63775e-05	0.000203066	0.000442527	5.61259e-06	0.000169567	1.71271e-05	1.38783e-05	0.000217357	5.10806e-05	0.000117956	4.96247e-05	9.51355e-05	9.36068e-05	5.59298e-05	0.000121598	0.000165601	4.26532e-05	1.53635e-05	6.05682e-05	5.29631e-05	0.000128798	2.87032e-05	4.08545e-05	0.000375658	9.35262e-05	3.04643e-05	0.000346001	0.00010214	1.79995e-05	7.11004e-05	4.2926e-05	0.000249292	1.90423e-05	1.58182e-05	0.000206617	0.000385728	1.62634e-05
rs187900800	15	57979805	G	T	0.03736	GCOM1	0	0.00221149	1.72669e-05	0	1.35501e-05	2.8792e-05	3.27418e-05	6.69248e-05	9.04003e-05	0	8.85496e-05	0	0	3.20414e-06	1.63559e-05	0	2.53537e-05	4.12363e-05	4.43778e-05	0	8.16271e-05	9.19119e-05	1.95621e-05	5.09207e-06	7.1094e-05	2.69848e-05	3.80141e-05	2.71114e-05	1.75355e-05	4.21334e-05	2.57856e-05	3.73688e-05	2.86988e-05	0.000105693	9.8141e-06	7.40862e-05	8.68945e-06	4.67543e-05	1.20287e-05	0	0	5.07648e-05	0
rs191884309	15	57979835	G	T	0.03401	GCOM1	0	0.00166199	2.54479e-05	0	1.78929e-05	3.84845e-05	4.28322e-05	4.24734e-05	5.83474e-05	0	4.90255e-05	0	0	1.27581e-05	1.76763e-05	0	2.38128e-05	4.0027e-05	3.04759e-05	0	4.49604e-05	4.76435e-05	1.95042e-05	5.36988e-06	4.4358e-05	1.81716e-05	2.93951e-05	9.82344e-06	1.77997e-05	2.10727e-05	1.81834e-05	1.89036e-05	1.96291e-05	2.51263e-05	2.44726e-06	5.04778e-05	8.69009e-06	3.41244e-05	1.2003e-05	0	0	3.54422e-05	0
rs183840087	15	57979863	G	T	0.03082	GCOM1	0	0.00153743	1.77147e-05	0	1.29463e-05	2.64355e-05	3.37869e-05	3.13793e-05	3.82602e-05	0	2.21026e-05	0	0	1.29767e-05	1.45909e-05	0	2.55344e-05	2.58704e-05	2.25973e-05	2.114e-06	4.30552e-05	4.16647e-05	1.81538e-05	5.22633e-06	4.38922e-05	1.61e-05	2.63811e-05	7.51667e-06	1.68749e-05	1.93015e-05	1.71425e-05	1.5147e-05	1.81492e-05	1.62437e-05	9.97203e-06	5.06883e-05	8.86175e-06	3.27019e-05	1.18672e-05	2.75254e-06	0	3.24822e-05	0
rs188329530	15	57979893	G	T	0.03082	GCOM1	0	0.0016095	2.36979e-05	0	1.4449e-05	3.1384e-05	4.07295e-05	3.72066e-05	4.60164e-05	0	3.42856e-05	0	0	1.34246e-05	1.51546e-05	0	2.72939e-05	3.8828e-05	2.64271e-05	2.15784e-06	4.36877e-05	4.27814e-05	1.96203e-05	5.2072e-06	4.30428e-05	1.69457e-05	2.50392e-05	8.59249e-06	1.8171e-05	1.86287e-05	1.63958e-05	1.65538e-05	1.74461e-05	2.05632e-05	2.469e-06	4.95103e-05	0	3.16246e-05	1.16707e-05	0	0	3.15522e-05	0
rs193024606	15	57979923	G	T	0.03066	GCOM1	0	0.00166561	2.40568e-05	0	1.50669e-05	3.26677e-05	4.28411e-05	3.76167e-05	4.91204e-05	0	3.41727e-05	0	0	1.31541e-05	1.5607e-05	0	2.64714e-05	4.29131e-05	2.80324e-05	4.29933e-06	4.3187e-05	4.15265e-05	1.94519e-05	5.48911e-06	4.28616e-05	1.69106e-05	2.47547e-05	8.13545e-06	1.79937e-05	1.88207e-05	1.60922e-05	1.67402e-05	1.75379e-05	2.22872e-05	9.91716e-06	4.91286e-05	8.75871e-06	3.16815e-05	1.18309e-05	0	0	3.17622e-05	0
rs62000069	15	57980688	A	G	0.03329	GCOM1	0	0.00169798	1.34631e-05	0	0	1.56465e-05	2.8818e-05	2.72878e-05	3.08761e-05	0	2.1674e-05	1.21886e-05	6.37048e-06	1.37219e-05	3.99469e-05	1.84462e-05	2.11492e-05	1.75042e-06	1.04353e-05	0	1.90733e-05	2.33431e-05	7.67123e-05	5.26745e-06	2.54136e-05	1.52258e-05	3.01409e-05	4.32485e-06	8.74181e-05	1.51404e-05	2.35582e-05	1.14173e-05	1.47833e-05	7.68183e-06	1.54512e-05	3.27801e-05	0	3.94784e-05	0	1.52494e-05	3.32321e-05	3.80715e-05	1.33024e-05
rs62637733	15	57980782	G	A	0.04495	GCOM1	0	0.00152174	1.22348e-05	0	0	5.37103e-06	2.5715e-05	1.93807e-05	2.37373e-05	0	0	0	0	2.41794e-05	2.75394e-05	2.14186e-05	0	0	1.04547e-05	1.23674e-05	1.57853e-05	1.60758e-05	3.23001e-05	4.64347e-06	2.31844e-05	1.66014e-05	2.81705e-05	3.81908e-06	3.7249e-05	1.63239e-05	1.41535e-05	1.3772e-05	1.55394e-05	7.63953e-06	2.49499e-06	2.82309e-05	9.85986e-06	3.68493e-05	0	0	7.73441e-05	3.70106e-05	0
rs62000071	15	57980812	G	A	0.04447	GCOM1	0	0.00156701	1.16697e-05	0	0	5.09642e-06	2.38536e-05	2.12026e-05	2.53478e-05	0	1.63211e-05	7.20693e-06	0	1.81609e-05	2.66663e-05	2.03777e-05	1.32978e-05	0	1.04083e-05	1.16495e-05	1.62825e-05	1.76223e-05	3.94294e-05	4.66396e-06	2.39386e-05	1.40619e-05	2.84683e-05	3.90416e-06	4.41863e-05	1.63579e-05	1.43498e-05	1.29362e-05	1.55823e-05	7.83526e-06	1.06771e-05	2.99976e-05	9.087e-06	3.71204e-05	0	1.10369e-05	6.29905e-05	3.70577e-05	0
rs149388812	15	57980816	C	A	0.03098	GCOM1	0	0.00154113	1.34391e-05	0	1.03676e-05	1.88746e-05	2.71359e-05	2.42341e-05	3.26059e-05	0	1.75136e-05	8.08593e-06	6.21702e-06	1.31347e-05	1.30193e-05	0	1.91837e-05	3.88692e-05	1.9618e-05	4.59532e-06	3.30361e-05	3.60761e-05	1.64462e-05	5.33201e-06	2.66648e-05	1.52939e-05	1.62192e-05	4.9817e-06	1.5743e-05	1.71129e-05	1.2139e-05	1.21475e-05	1.6015e-05	1.04917e-05	1.13191e-05	2.93706e-05	1.02839e-05	3.09182e-05	1.2605e-05	1.21464e-05	0	3.27393e-05	1.0817e-05
rs62000072	15	57980842	G	A	0.03401	GCOM1	0	0.00174302	1.53991e-05	0	0	1.78243e-05	3.37665e-05	2.47137e-05	2.80543e-05	0	1.94295e-05	7.80647e-06	0	1.57797e-05	4.03883e-05	2.1347e-05	1.95195e-05	1.78731e-06	1.04113e-05	0	2.34227e-05	2.51495e-05	5.2067e-05	5.17395e-06	2.77842e-05	1.51812e-05	3.86295e-05	4.09607e-06	6.55363e-05	1.80217e-05	2.96372e-05	1.13707e-05	2.39862e-05	7.57863e-06	1.14646e-05	3.66669e-05	0	5.45088e-05	0	1.18433e-05	4.38608e-05	5.34297e-05	0
rs148568232	15	57980846	C	A	0.08295	GCOM1	0	0.00126362	1.25367e-05	0	0	5.00538e-06	2.49985e-05	1.88311e-05	2.35106e-05	0	0	7.05788e-06	0	2.47743e-05	1.32009e-05	1.8265e-05	0	1.75069e-06	1.17139e-05	0	1.70628e-05	1.64786e-05	1.55426e-05	4.81071e-06	2.25735e-05	2.37534e-05	1.56172e-05	3.93166e-06	1.38288e-05	1.34957e-05	1.16866e-05	1.3818e-05	1.28519e-05	7.83244e-06	1.28408e-05	2.75771e-05	0	2.44891e-05	0	1.27865e-05	7.14118e-06	2.69701e-05	1.3261e-05
rs28743057	15	57980872	G	A	0.01844	GCOM1	0	0.00150768	2.918e-06	0	0	0	1.48572e-05	2.65327e-05	2.63636e-05	0	2.10498e-05	8.66686e-06	6.43746e-06	3.83111e-05	1.39214e-05	3.0101e-05	1.94934e-05	0	1.08185e-05	1.23675e-05	2.18735e-05	2.39172e-05	2.28136e-05	4.64908e-06	2.31303e-05	1.59997e-05	2.17142e-05	7.47779e-06	3.18517e-05	1.67293e-05	1.31099e-05	1.18183e-05	1.58414e-05	8.31082e-06	0	2.71496e-05	1.00739e-05	3.66417e-05	1.17189e-05	0	8.35253e-05	4.14073e-05	0
rs147331299	15	57980876	C	A	0.07121	GCOM1	0	0.00166714	1.17002e-05	1.2248e-05	2.48277e-06	1.35721e-05	1.50917e-05	1.98675e-05	2.7751e-05	0	1.66316e-05	7.82525e-06	0	3.23781e-05	1.31524e-05	2.28554e-05	1.29889e-05	2.52597e-05	2.94185e-05	1.07358e-05	1.64229e-05	1.90845e-05	1.54953e-05	1.87911e-05	1.93916e-05	4.31701e-05	1.4748e-05	9.07166e-06	1.3806e-05	1.86303e-05	1.2098e-05	2.00967e-05	1.67441e-05	1.16962e-05	1.22935e-05	2.61959e-05	1.00065e-05	2.80919e-05	1.12837e-05	1.25032e-05	0	3.24156e-05	1.23994e-05
rs72745562	15	57980953	T	C	0.03393	GCOM1	0	0.0015331	1.35208e-05	0	0	1.56277e-05	2.78525e-05	2.40497e-05	2.81239e-05	0	1.98871e-05	7.65801e-06	0	1.38435e-05	3.58846e-05	9.00498e-06	1.37499e-05	1.75111e-06	1.0452e-05	0	1.89408e-05	2.20632e-05	4.67489e-05	5.19925e-06	2.8573e-05	1.52553e-05	3.32469e-05	4.19838e-06	5.73211e-05	1.62775e-05	2.44198e-05	1.14314e-05	1.59601e-05	7.73366e-06	1.08556e-05	3.75792e-05	0	4.43161e-05	0	1.11205e-05	4.4539e-05	4.46613e-05	0
rs147572797	15	57980972	T	A	0.02746	GCOM1	0	0.00118437	1.1461e-05	0	0	2.45475e-06	3.76746e-06	1.96043e-05	2.32541e-05	0	1.67841e-05	8.29497e-06	0	3.26395e-06	1.39522e-05	0	0	1.74771e-06	1.83326e-05	0	1.65282e-05	1.8028e-05	1.59389e-05	5.56897e-06	2.03932e-05	2.1459e-05	1.45917e-05	5.93968e-06	1.34917e-05	1.4413e-05	1.0976e-05	2.17428e-05	1.37052e-05	9.15624e-06	2.10486e-05	2.68794e-05	0	2.77733e-05	0	2.30214e-05	1.74018e-06	3.05287e-05	1.80277e-05
rs140702574	15	57980977	G	A	0.02379	GCOM1	0	0.00106286	2.91168e-06	0	0	0	1.47904e-05	1.89973e-05	2.48807e-05	0	0	7.82903e-06	0	3.25176e-06	1.45408e-05	1.47087e-06	0	0	1.06104e-05	2.01201e-06	1.53159e-05	1.47761e-05	1.64144e-05	5.40637e-06	1.85856e-05	1.54265e-05	1.38599e-05	3.82944e-06	1.35739e-05	1.34001e-05	1.10971e-05	1.20572e-05	1.2726e-05	7.62304e-06	2.14023e-05	2.37527e-05	0	2.30491e-05	1.13182e-05	2.42452e-05	0	2.64211e-05	1.90799e-05
rs72475918	15	57980978	A	T	0.05221	GCOM1	0	0.00164592	1.15443e-05	1.20182e-05	9.86053e-06	1.52582e-05	1.49561e-05	3.0033e-05	4.13292e-05	0	3.30239e-05	0	0	3.12992e-05	1.365e-05	2.26283e-05	1.926e-05	4.00435e-05	3.67094e-05	1.80326e-05	1.59118e-05	1.85626e-05	1.65726e-05	1.98523e-05	1.88269e-05	4.127e-05	1.42449e-05	1.47308e-05	1.55093e-05	1.82202e-05	1.1348e-05	2.36394e-05	1.62914e-05	1.66924e-05	1.05735e-05	2.45607e-05	9.00973e-06	2.73062e-05	0	2.76419e-06	1.5983e-05	3.11151e-05	0
rs72625722	15	57980986	C	T	0.03385	GCOM1	0	0.00161149	1.53503e-05	0	0	1.77242e-05	3.36533e-05	2.30096e-05	2.66914e-05	0	1.82971e-05	7.43044e-06	0	1.57402e-05	3.87482e-05	2.06399e-05	1.81923e-05	1.81494e-06	1.04185e-05	0	1.95609e-05	2.31578e-05	4.16367e-05	5.13561e-06	2.56435e-05	1.51386e-05	3.59645e-05	4.04143e-06	5.16323e-05	1.7386e-05	2.74514e-05	1.13597e-05	2.28075e-05	7.56102e-06	1.07647e-05	3.31188e-05	0	5.04901e-05	0	1.12914e-05	3.51507e-05	5.00584e-05	0
rs145423690	15	57981042	G	A	0.02954	GCOM1	0	0.00132602	1.53734e-05	2.69029e-06	1.53725e-05	1.72156e-05	1.61683e-05	2.1123e-05	2.74568e-05	0	1.20798e-05	8.08578e-06	0	1.3388e-05	1.30105e-05	1.77702e-05	0	1.7745e-06	1.04537e-05	0	1.71782e-05	1.87561e-05	1.56392e-05	5.61344e-06	2.02579e-05	1.60241e-05	1.65336e-05	4.09982e-06	1.34366e-05	1.6142e-05	1.38578e-05	1.25263e-05	1.51757e-05	7.51407e-06	2.91721e-05	2.49955e-05	0	3.00763e-05	0	2.70163e-05	7.7251e-06	3.17691e-05	2.4407e-05
rs72625723	15	57981066	A	G	0.05532	GCOM1	0	0.00221979	1.14169e-05	0	0	4.85752e-06	1.67249e-05	1.86541e-05	2.31301e-05	0	0	0	0	2.85968e-05	2.07769e-05	2.58477e-05	1.30986e-05	1.76064e-06	1.06484e-05	0	2.95382e-05	3.22704e-05	1.78693e-05	5.03014e-06	3.42127e-05	1.58407e-05	5.17663e-05	3.90736e-06	1.82334e-05	4.95272e-05	6.888e-05	1.28971e-05	5.16482e-05	7.55688e-06	1.28827e-05	4.73661e-05	9.8092e-06	9.40732e-05	0	1.32021e-05	7.67658e-06	9.49561e-05	1.15523e-05
rs189642757	15	57981070	G	A	0.01445	GCOM1	0	0.00161183	1.21312e-05	0	1.02493e-05	1.25132e-05	1.4753e-05	2.07947e-05	2.65124e-05	0	2.04882e-05	7.4415e-06	0	4.0849e-05	2.35718e-05	3.01031e-05	2.79324e-05	0	1.05391e-05	1.17013e-05	1.92343e-05	2.02138e-05	1.72673e-05	6.20383e-06	2.732e-05	1.54538e-05	3.61345e-05	1.8621e-05	2.58321e-05	3.87044e-05	4.36732e-05	1.17883e-05	3.38174e-05	7.79528e-06	1.09891e-05	3.56798e-05	9.30918e-06	5.03653e-05	1.21845e-05	1.18287e-05	0	6.21712e-05	0
rs182066365	15	57981102	C	A	0.05668	GCOM1	0	0.00179297	1.59923e-05	0	0	1.5914e-05	2.68862e-05	2.17933e-05	3.44818e-05	1.77723e-06	1.81952e-05	7.11368e-06	0	1.38509e-05	1.79832e-05	0	1.29126e-05	3.01404e-05	1.92247e-05	0	3.49598e-05	3.90129e-05	7.73794e-05	6.34782e-06	3.7586e-05	1.37347e-05	2.44219e-05	3.82661e-06	9.28098e-05	2.2633e-05	1.58236e-05	1.13799e-05	2.15132e-05	1.17409e-05	2.45606e-06	4.17755e-05	1.5271e-05	3.95813e-05	5.19656e-05	0	0	4.59728e-05	0
rs190003275	15	57981119	T	A	0.02563	GCOM1	0	0.0032016	3.45249e-05	8.30987e-05	4.11043e-05	3.4219e-05	4.16513e-05	6.02986e-05	8.79924e-05	1.63636e-06	6.03053e-05	7.12125e-06	0	2.45913e-05	1.71738e-05	2.47396e-05	1.35893e-05	0.000123527	5.07718e-05	2.16612e-05	4.76849e-05	4.17036e-05	2.23245e-05	0.000157793	6.1114e-05	2.28243e-05	2.92765e-05	2.29575e-05	2.58696e-05	4.67716e-05	3.10121e-05	1.79901e-05	3.27802e-05	2.81405e-05	1.54828e-05	6.45081e-05	0	7.13804e-05	0	1.40988e-05	8.11909e-06	7.05735e-05	1.2416e-05
rs78523617	15	57981122	A	G	0.03529	GCOM1	0	0.00178125	1.36937e-05	0	0	1.51934e-05	2.85381e-05	2.48283e-05	2.87306e-05	0	2.00312e-05	7.09197e-06	0	2.57808e-05	4.85081e-05	2.66045e-05	1.38595e-05	1.76855e-06	1.04256e-05	0	2.39229e-05	2.48889e-05	4.88802e-05	4.7636e-06	3.1964e-05	1.51666e-05	4.34202e-05	4.28863e-06	5.73233e-05	1.99636e-05	3.25523e-05	1.13787e-05	2.65689e-05	7.7261e-06	9.83609e-06	3.98837e-05	8.68686e-06	5.71356e-05	0	0	4.57818e-05	5.56671e-05	0
rs181704238	15	57981134	G	A	0.02044	GCOM1	0	0.00126181	2.93675e-06	0	0	0	1.50103e-05	1.99226e-05	2.48679e-05	0	0	7.04604e-06	0	2.38447e-05	1.37186e-05	1.93263e-05	2.18309e-05	0	1.04975e-05	0	1.57753e-05	1.70067e-05	1.80964e-05	4.84495e-06	1.90002e-05	1.64411e-05	1.51483e-05	5.33514e-06	1.75783e-05	1.47309e-05	1.26388e-05	1.13721e-05	1.39928e-05	7.85031e-06	1.31057e-05	2.50453e-05	0	2.70116e-05	0	1.3731e-05	0	2.91926e-05	1.24412e-05
rs185540253	15	57981143	A	G	0.01876	GCOM1	0	0.00140299	2.73755e-05	1.35203e-05	2.00412e-05	2.24775e-05	2.40616e-05	2.12266e-05	2.56113e-05	0	1.8373e-05	0	0	3.19168e-06	1.51229e-05	1.46563e-06	1.36508e-05	7.75356e-06	1.12749e-05	1.60317e-05	1.70358e-05	1.88548e-05	1.53862e-05	5.66688e-06	1.84675e-05	3.71754e-05	1.41637e-05	8.0367e-06	1.58357e-05	1.36137e-05	1.11442e-05	3.02449e-05	1.28638e-05	8.37192e-06	0	2.34077e-05	0	2.30371e-05	0	0	1.64231e-05	2.65042e-05	0
rs143609426	15	57981150	A	G	0.03561	GCOM1	0	0.00168466	1.72285e-05	0	2.398e-06	2.09251e-05	3.94408e-05	2.26814e-05	2.61991e-05	0	1.81146e-05	7.29586e-06	0	2.32888e-05	5.73614e-05	2.41685e-05	1.82231e-05	7.484e-06	1.05437e-05	0	1.89421e-05	2.11253e-05	5.12496e-05	5.15164e-06	2.48714e-05	1.33485e-05	3.61553e-05	4.06898e-06	6.07387e-05	1.73802e-05	2.82272e-05	1.13395e-05	1.72514e-05	7.50615e-06	1.0284e-05	3.22801e-05	0	4.82491e-05	0	2.76951e-06	3.71009e-05	4.82039e-05	0
rs72625724	15	57981178	A	G	0.0875	GCOM1	0	0.0013274	1.42362e-05	0	0	1.40373e-05	2.29101e-05	1.86632e-05	2.31856e-05	0	0	7.09943e-06	0	1.53395e-05	2.14795e-05	1.86942e-05	0	1.77841e-06	2.13554e-05	0	1.54073e-05	1.48178e-05	1.98067e-05	4.70857e-06	1.87398e-05	2.73662e-05	1.38578e-05	5.99308e-06	1.81036e-05	1.34155e-05	1.09295e-05	2.67358e-05	1.27449e-05	1.01666e-05	1.12573e-05	2.38996e-05	8.80321e-06	2.59278e-05	0	1.17686e-05	7.02537e-06	2.79216e-05	1.06254e-05
rs62000074	15	57981204	C	T	0.01261	GCOM1	0	0.00532171	5.13192e-05	3.01579e-05	7.92429e-05	5.32381e-05	3.49864e-05	0.000156067	0.000195382	0	0.000144716	1.96593e-05	1.18521e-05	4.64777e-05	1.29535e-05	0.000118329	3.83398e-05	4.3041e-05	3.72471e-05	1.20419e-05	0.000134623	0.000102253	0.000354887	5.0862e-06	0.000148698	2.15957e-05	0.000309422	1.63766e-05	0.000255362	0.0002265	0.000160754	1.83232e-05	0.000216461	2.36734e-05	1.43369e-05	0.000135238	1.00105e-05	0.000111257	1.20067e-05	1.2508e-05	0.000101058	0.00011835	1.08903e-05
rs139068484	15	57981243	T	C	0.02227	GCOM1	0	0.00184637	2.01184e-05	0	2.3823e-06	1.24255e-05	2.34945e-05	1.89402e-05	2.39372e-05	0	1.74344e-05	0	0	2.68022e-05	2.2494e-05	2.68907e-05	1.83943e-05	1.78483e-06	1.03987e-05	1.18141e-05	3.00687e-05	3.69707e-05	1.51829e-05	5.75079e-06	1.98149e-05	1.39231e-05	1.97489e-05	8.25885e-06	1.34143e-05	3.88362e-05	2.13912e-05	1.15396e-05	3.82823e-05	7.55475e-06	1.24665e-05	2.56851e-05	1.04648e-05	6.80352e-05	0	1.67724e-05	0	0.000106801	1.24394e-05
rs141008057	15	57981382	C	A	0.07345	GCOM1	0	0.00131345	1.37573e-05	0	1.20436e-05	1.27181e-05	1.48829e-05	1.94296e-05	2.51101e-05	1.74873e-06	1.62013e-05	8.38067e-06	6.48187e-06	3.71809e-05	2.63711e-05	4.39111e-05	0	1.77525e-06	1.10904e-05	0	1.73361e-05	2.20962e-05	1.59721e-05	4.70313e-06	1.92075e-05	1.63201e-05	1.40814e-05	8.91333e-06	1.53174e-05	1.35299e-05	1.09511e-05	1.17368e-05	1.27655e-05	8.93691e-06	1.29243e-05	2.47907e-05	1.03557e-05	2.46222e-05	1.69428e-05	1.10736e-05	3.47213e-05	2.72071e-05	1.0763e-05
rs9707915	15	57981415	G	A	0.01836	GCOM1	0	0.00117673	1.28127e-05	0	0	4.92078e-06	2.17569e-05	1.89189e-05	2.32666e-05	0	0	7.33501e-06	0	3.21787e-06	1.55491e-05	0	2.23097e-05	1.7647e-06	1.04712e-05	0	1.63038e-05	1.61737e-05	1.54225e-05	5.11657e-06	1.98106e-05	1.53116e-05	1.39594e-05	3.86141e-06	1.6152e-05	1.3424e-05	1.12056e-05	1.15199e-05	1.27574e-05	7.70454e-06	1.37886e-05	2.43169e-05	9.47415e-06	2.5979e-05	2.00913e-05	1.63347e-05	0	2.71944e-05	1.24084e-05
rs9708004	15	57981446	A	G	0.0594	GCOM1	0	0.00220734	2.92944e-06	0	0	5.05069e-06	1.50353e-05	1.91821e-05	2.3434e-05	3.41976e-07	0	7.16828e-06	0	1.53228e-05	2.17633e-05	2.35308e-05	1.33871e-05	1.79371e-06	1.05551e-05	0	4.16047e-05	4.05658e-05	3.00338e-05	4.65007e-06	5.84289e-05	1.51172e-05	7.33784e-05	3.81954e-06	4.57395e-05	3.24965e-05	6.51442e-05	1.14652e-05	3.97789e-05	7.77366e-06	0	7.03833e-05	9.2969e-06	0.00010024	0	0	3.38516e-05	8.9454e-05	0
rs8033569	15	57981913	T	C	0.08462	GCOM1	0	0.00266282	1.44115e-05	2.70623e-06	1.08326e-05	5.03344e-06	1.54026e-05	1.94873e-05	2.38115e-05	0	0	7.96393e-06	5.76473e-06	2.67254e-05	1.55826e-05	5.47036e-05	2.45222e-05	1.76523e-06	1.29419e-05	4.24809e-06	5.68196e-05	4.49231e-05	5.68929e-05	4.74188e-06	7.40668e-05	1.83274e-05	0.000134731	3.82099e-06	5.69588e-05	5.9222e-05	0.00017413	1.68073e-05	6.50666e-05	8.02214e-06	1.29389e-05	8.52597e-05	0	9.76372e-05	1.92423e-05	1.48331e-05	6.98609e-05	7.79607e-05	1.16065e-05
rs149246218	15	57982001	T	G	0.06578	GCOM1	0	0.00303715	3.71896e-05	0	1.56806e-05	4.48554e-05	6.0769e-05	2.33402e-05	2.43168e-05	5.60047e-06	1.70188e-05	1.23096e-05	6.95407e-06	1.30183e-05	1.41226e-05	1.92117e-05	3.05805e-05	1.76507e-06	1.05586e-05	0	3.50428e-05	3.08329e-05	8.68189e-05	4.97556e-06	4.69418e-05	1.96553e-05	3.64939e-05	3.84391e-06	0.000297246	1.81389e-05	2.7159e-05	1.84875e-05	1.8421e-05	7.96054e-06	2.25958e-05	6.12967e-05	8.79009e-06	9.20407e-05	0	2.1216e-05	1.58106e-05	8.63701e-05	1.98091e-05
rs182903573	15	57982021	C	T	0.01397	GCOM1	0	0.00562096	1.15703e-05	0	0	0	1.68081e-05	2.13163e-05	2.57271e-05	2.0664e-06	1.85886e-05	1.93806e-05	1.46624e-05	1.36439e-05	2.53507e-05	0	1.31557e-05	1.74767e-06	1.06947e-05	0	3.24386e-05	3.52857e-05	1.53131e-05	4.94672e-06	2.61164e-05	1.98394e-05	3.99136e-05	2.70898e-05	1.39991e-05	4.77373e-05	8.25318e-05	1.45044e-05	5.57235e-05	7.82512e-06	0.000471458	4.11767e-05	4.65644e-05	7.42475e-05	5.00939e-05	0.000752921	0	8.98497e-05	0.000598267
rs144421233	15	57982055	G	A	0.0372	GCOM1	0	0.00172544	1.26338e-05	2.81905e-06	1.17289e-05	1.6839e-05	1.6731e-05	3.98146e-05	5.30263e-05	0	2.92567e-05	7.19535e-06	0	2.85904e-05	1.48405e-05	2.80786e-05	1.30015e-05	3.78619e-05	2.18047e-05	0	2.14415e-05	2.0627e-05	1.58731e-05	1.14407e-05	1.91773e-05	1.59639e-05	1.58646e-05	6.18596e-06	1.33907e-05	2.16285e-05	1.33108e-05	1.15404e-05	1.96819e-05	9.9846e-06	1.44564e-05	2.38857e-05	0	3.40728e-05	0	1.56894e-05	0	4.20517e-05	1.35828e-05
rs148400908	15	57982100	G	A	0.02658	GCOM1	0	0.00239153	8.21337e-05	0	5.1234e-05	5.0158e-05	3.887e-05	5.40551e-05	6.93957e-05	0	6.81766e-05	1.48668e-05	6.80227e-06	1.36488e-05	1.36848e-05	0	2.5825e-05	1.16954e-05	1.973e-05	4.3365e-06	3.98019e-05	3.8204e-05	5.03584e-05	5.81351e-06	5.19419e-05	1.35043e-05	5.6238e-05	2.11622e-05	4.35015e-05	3.24307e-05	3.34312e-05	1.18298e-05	2.01675e-05	1.24079e-05	1.4176e-05	5.66458e-05	8.94077e-06	3.30492e-05	0	1.34549e-05	0	3.23524e-05	1.09392e-05
rs144070247	15	57982132	C	T	0.04239	GCOM1	0	0.00193321	1.17638e-05	0	1.00172e-05	1.92438e-05	1.67729e-05	3.87698e-05	5.45883e-05	0	3.48496e-05	7.43406e-06	0	3.12059e-05	1.31059e-05	3.45091e-05	1.82919e-05	2.73744e-05	2.25363e-05	0	4.03467e-05	4.3185e-05	1.56365e-05	5.16614e-06	2.04356e-05	1.87238e-05	1.89778e-05	8.69569e-06	1.3395e-05	4.7508e-05	1.77779e-05	1.31208e-05	3.77879e-05	1.02289e-05	1.79612e-05	2.54053e-05	1.00383e-05	4.14173e-05	1.14649e-05	2.52086e-05	0	5.08713e-05	1.83039e-05
rs10444802	15	57982205	A	T	0.1605	GCOM1	0	0.00270454	1.46574e-05	0	0	2.56656e-06	2.95602e-05	3.50808e-05	3.81283e-05	0	2.85158e-05	7.35288e-06	0	4.42879e-05	1.337e-05	3.23506e-05	1.84989e-05	7.45513e-06	1.94515e-05	8.33089e-06	1.61834e-05	2.01329e-05	1.96604e-05	4.6845e-06	1.86864e-05	2.19778e-05	1.38682e-05	7.06429e-06	2.00139e-05	1.60009e-05	1.11592e-05	1.20697e-05	1.49954e-05	9.11355e-06	1.71377e-05	2.36686e-05	0	3.17715e-05	0	2.02878e-05	2.66386e-05	3.66988e-05	2.02533e-05
rs57829225	15	57982347	T	C	0.03425	GCOM1	0	0.00173585	1.38412e-05	0	0	1.56171e-05	2.58805e-05	2.19545e-05	2.61863e-05	0	1.72981e-05	0	0	1.75738e-05	3.24992e-05	2.05538e-05	1.30269e-05	1.80784e-06	1.04755e-05	0	2.11361e-05	2.41325e-05	4.3185e-05	4.81879e-06	2.91117e-05	1.33553e-05	3.83911e-05	3.8454e-06	5.32039e-05	1.84633e-05	2.8057e-05	1.13465e-05	2.44398e-05	7.52804e-06	0	3.81745e-05	8.89117e-06	5.49813e-05	1.12006e-05	0	5.37639e-05	5.55222e-05	0
rs55833165	15	57982487	T	C	0.03425	GCOM1	0	0.00173585	1.38412e-05	0	0	1.56171e-05	2.58805e-05	2.19545e-05	2.61863e-05	0	1.72981e-05	0	0	1.75738e-05	3.24992e-05	2.05538e-05	1.30269e-05	1.80784e-06	1.04755e-05	0	2.11361e-05	2.41325e-05	4.3185e-05	4.81879e-06	2.91117e-05	1.33553e-05	3.83911e-05	3.8454e-06	5.32039e-05	1.84633e-05	2.8057e-05	1.13465e-05	2.44398e-05	7.52804e-06	0	3.81745e-05	8.89117e-06	5.49813e-05	1.12006e-05	0	5.37639e-05	5.55222e-05	0
rs11854917	15	57982561	A	G	0.1765	GCOM1	0	0.00326319	1.32937e-05	0	0	2.47645e-06	2.7797e-05	3.97054e-05	4.09822e-05	0	3.49629e-05	7.49891e-06	5.81844e-06	6.94557e-05	1.41523e-05	5.70034e-05	1.9657e-05	7.81628e-06	2.2327e-05	1.11014e-05	2.05786e-05	3.10603e-05	2.25919e-05	4.74574e-06	1.88447e-05	2.79659e-05	1.51755e-05	8.95138e-06	2.68755e-05	2.0893e-05	1.28046e-05	1.38159e-05	2.5464e-05	9.66735e-06	2.21642e-05	2.42203e-05	0	4.07282e-05	1.136e-05	2.54286e-05	4.91217e-05	5.02631e-05	3.78446e-05
rs72745565	15	57982811	G	C	0.03265	GCOM1	0	0.00199351	1.32829e-05	0	1.02706e-05	1.56789e-05	2.8391e-05	4.74146e-05	7.32281e-05	0	4.35021e-05	0	0	1.27352e-05	1.44478e-05	0	2.77869e-05	5.48444e-05	3.32875e-05	0	4.77948e-05	4.72422e-05	2.06856e-05	6.2326e-06	4.61551e-05	2.10944e-05	3.1101e-05	7.50215e-06	1.83261e-05	2.02006e-05	1.93976e-05	2.61184e-05	1.91427e-05	1.89894e-05	9.85909e-06	5.325e-05	8.67511e-06	4.67488e-05	0	2.77329e-06	0	5.28371e-05	0
rs77286342	15	57983528	T	G	0.03553	GCOM1	0	0.00174921	1.23593e-05	1.18425e-05	2.51585e-06	1.31843e-05	1.49871e-05	2.11695e-05	2.47281e-05	0	1.68489e-05	7.4688e-06	0	2.35749e-05	2.73331e-05	3.02498e-05	2.00274e-05	1.82464e-06	1.05727e-05	1.1734e-05	2.80312e-05	3.82701e-05	1.86144e-05	4.05598e-05	2.55159e-05	1.38076e-05	2.13561e-05	4.01958e-06	1.5676e-05	2.88751e-05	2.11274e-05	1.1618e-05	2.10937e-05	7.61966e-06	9.86874e-06	3.383e-05	2.47876e-05	3.19246e-05	5.37709e-05	0	0	3.21571e-05	0
rs4774980	15	57983875	A	G	0.08167	GCOM1	0	0.00144568	1.15378e-05	0	0	0	1.60805e-05	1.94454e-05	2.36786e-05	0	1.1765e-05	7.72702e-06	6.19997e-06	3.34139e-05	1.32204e-05	3.64484e-05	0	0	1.04025e-05	0	1.70545e-05	1.88143e-05	1.55895e-05	4.70705e-06	1.8585e-05	1.56025e-05	1.42508e-05	5.7967e-06	1.52508e-05	1.7873e-05	1.23765e-05	1.13059e-05	1.69144e-05	7.62476e-06	1.61921e-05	2.35243e-05	1.68532e-05	3.1248e-05	1.76983e-05	2.39433e-05	0	3.74502e-05	1.8734e-05
rs72745568	15	57984780	T	G	0.03289	GCOM1	0	0.00184998	1.35235e-05	0	1.02804e-05	1.58385e-05	2.85411e-05	4.61608e-05	7.30522e-05	0	4.32188e-05	0	0	3.2223e-06	1.37437e-05	0	2.79365e-05	5.31018e-05	3.43585e-05	0	3.81735e-05	3.95398e-05	2.2936e-05	6.39861e-06	4.02327e-05	2.17786e-05	2.59552e-05	7.47411e-06	2.06691e-05	1.78291e-05	1.71094e-05	2.70066e-05	1.68717e-05	2.01393e-05	1.00328e-05	4.66637e-05	9.18469e-06	3.95076e-05	1.12723e-05	1.11572e-05	0	4.4384e-05	0
rs79866700	15	57986125	A	G	0.0182	GCOM1	0	0.001813	1.91294e-05	0	1.345e-05	1.70595e-05	2.38115e-05	1.92723e-05	2.37854e-05	0	0	0	0	1.46446e-05	2.14869e-05	1.48815e-06	2.46974e-05	1.75525e-06	1.04818e-05	1.26505e-05	1.87371e-05	2.02497e-05	2.63739e-05	4.74522e-06	2.89843e-05	1.56996e-05	1.60119e-05	6.69832e-06	2.75084e-05	1.41821e-05	1.57554e-05	1.16122e-05	1.35681e-05	7.73657e-06	1.06292e-05	3.49719e-05	0	3.23987e-05	1.13076e-05	1.19027e-05	7.23312e-05	2.85538e-05	0
rs79355133	15	57988293	C	T	0.02187	GCOM1	0	0.00131506	1.63483e-05	0	9.76178e-06	2.03737e-05	3.76257e-05	2.11301e-05	2.59529e-05	0	1.2228e-05	7.37533e-06	0	3.19283e-06	3.23301e-05	0	1.96757e-05	1.79517e-06	1.0875e-05	2.04341e-06	1.5539e-05	1.60108e-05	4.90293e-05	5.50439e-06	2.05683e-05	1.56593e-05	1.68276e-05	3.90593e-06	4.72304e-05	1.37279e-05	1.26684e-05	1.16224e-05	1.32446e-05	7.73767e-06	1.15703e-05	2.55121e-05	0	3.00965e-05	0	1.1531e-05	7.37334e-06	2.95416e-05	0
rs2733616	15	57989517	G	T	0.1786	GCOM1	0	0.00245364	1.19967e-05	0	0	0	3.13226e-05	2.57395e-05	2.66409e-05	0	1.75292e-05	7.12713e-06	0	1.5294e-05	1.3365e-05	2.23173e-05	2.28619e-05	7.1394e-06	1.83504e-05	1.27418e-05	1.80906e-05	2.25433e-05	2.11965e-05	4.96172e-06	1.90669e-05	1.59612e-05	1.65422e-05	3.89995e-06	2.55765e-05	2.15232e-05	1.81825e-05	1.45841e-05	2.07951e-05	1.11244e-05	1.56461e-05	2.43803e-05	9.01765e-06	4.21253e-05	1.25321e-05	2.35204e-05	0	4.52744e-05	2.07678e-05
rs192905596	15	57989524	T	C	0.01493	GCOM1	0	0.00658179	2.06779e-05	0	1.21841e-05	1.60368e-05	1.61282e-05	8.91214e-05	9.01573e-05	0	0.000122411	3.64076e-05	1.80068e-05	1.279e-05	1.51689e-05	0	0.00015779	1.59134e-05	2.69767e-05	1.29379e-05	0.000178419	0.000159029	0.000101265	4.9325e-06	0.000160628	2.1475e-05	0.000145139	5.64909e-05	5.99993e-05	7.88913e-05	0.000215779	2.10795e-05	8.94299e-05	1.82599e-05	1.67642e-05	0.000179155	1.36921e-05	9.97263e-05	1.20763e-05	1.81975e-05	1.99941e-05	8.60835e-05	1.42905e-05
rs76644697	15	57989634	G	C	0.07776	GCOM1	0	0.00198419	1.43381e-05	0	1.0307e-05	1.50429e-05	3.77431e-06	4.12766e-05	3.52711e-05	0	2.26468e-05	7.98335e-06	0	3.21445e-06	1.33421e-05	0	2.70391e-05	7.07432e-06	1.29521e-05	1.59448e-05	1.88672e-05	2.41226e-05	4.30441e-05	4.69972e-06	2.66488e-05	1.38172e-05	2.00094e-05	3.83287e-06	3.86525e-05	1.91025e-05	2.07734e-05	1.27729e-05	1.8575e-05	1.01841e-05	1.02162e-05	3.31455e-05	0	4.11159e-05	0	1.21948e-05	8.31639e-05	4.07686e-05	2.64017e-06
rs7178647	15	57990323	A	G	0.1118	GCOM1	0	0.00222521	2.92964e-06	0	0	0	2.55393e-05	0.000120093	0.000115746	0	9.02644e-05	7.80367e-06	0	3.25195e-06	1.30029e-05	0	6.402e-05	3.51632e-05	3.19742e-05	1.39338e-05	1.59285e-05	1.4831e-05	7.7586e-05	5.51628e-06	1.86308e-05	2.17729e-05	1.38855e-05	7.54677e-06	5.33361e-05	1.34793e-05	1.11643e-05	2.70595e-05	1.28582e-05	2.58338e-05	1.03824e-05	2.35352e-05	0	2.43791e-05	1.15307e-05	1.26544e-05	3.2503e-05	2.64771e-05	1.12798e-05
rs2733617	15	57990909	C	T	0.1787	GCOM1	0	0.00235156	1.16622e-05	0	0	0	2.87328e-05	2.69831e-05	2.92795e-05	0	1.89664e-05	7.05457e-06	0	1.35334e-05	1.32656e-05	1.85497e-05	2.44637e-05	7.40062e-06	1.99094e-05	1.34174e-05	1.68952e-05	2.02042e-05	2.38778e-05	5.17771e-06	1.92309e-05	1.72742e-05	1.62759e-05	4.05079e-06	2.79433e-05	1.91438e-05	1.76835e-05	1.87998e-05	1.86862e-05	1.24634e-05	1.67366e-05	2.46297e-05	8.92556e-06	4.01672e-05	1.66076e-05	2.56221e-05	0	4.31983e-05	2.28309e-05
rs12148857	15	57991857	G	A	0.1	GCOM1	0	0.00583208	2.9323e-06	0	0	5.72438e-06	2.3575e-05	6.4204e-05	7.4927e-05	0	6.56119e-05	7.90776e-06	6.39682e-06	3.66049e-05	2.07758e-05	5.57336e-05	7.81863e-05	7.73957e-06	2.20956e-05	2.0101e-06	0.000374353	0.000255428	0.000140834	9.40422e-06	0.000237298	1.86349e-05	0.000231579	2.2481e-05	0.00011115	0.000112786	0.00019423	1.76989e-05	0.000142541	1.28798e-05	1.35091e-05	0.000244022	1.42962e-05	0.000172082	2.09092e-05	1.46817e-05	0	0.000178762	1.47475e-05
rs28489309	15	57992626	T	A	0.112	GCOM1	0	0.00231718	2.94521e-06	0	0	2.44274e-06	2.70872e-05	0.000118756	0.000118739	0	8.99931e-05	7.59578e-06	0	3.25732e-06	1.29647e-05	0	5.97836e-05	3.79171e-05	3.35695e-05	1.45869e-05	1.59e-05	1.482e-05	7.24766e-05	5.76211e-06	1.8654e-05	2.16493e-05	1.38796e-05	7.50351e-06	5.04349e-05	1.34777e-05	1.12034e-05	2.71948e-05	1.28618e-05	3.38454e-05	1.06961e-05	2.35519e-05	0	2.43917e-05	1.17866e-05	1.3262e-05	3.379e-05	2.6478e-05	1.18577e-05
rs4357879	15	57992675	G	T	0.04367	GCOM1	0	0.00220267	1.14349e-05	0	9.77819e-06	1.77127e-05	1.59765e-05	4.10444e-05	6.14991e-05	0	3.62121e-05	7.36413e-06	0	3.56037e-05	1.30078e-05	4.14101e-05	1.38778e-05	3.43577e-05	2.3906e-05	0	4.29154e-05	4.64498e-05	1.5599e-05	5.20412e-06	2.07555e-05	2.05117e-05	1.90094e-05	1.05067e-05	1.33962e-05	5.17413e-05	1.84065e-05	1.39694e-05	4.67956e-05	1.06317e-05	1.66734e-05	2.57506e-05	1.01838e-05	4.57477e-05	1.1705e-05	2.27593e-05	0	6.39517e-05	1.7038e-05
rs1000697	15	57992997	G	A	0.1562	GCOM1	0	0.00252442	2.90981e-06	0	0	2.56976e-06	2.05064e-05	3.30277e-05	3.19353e-05	0	2.01728e-05	7.24617e-06	0	1.46605e-05	1.30718e-05	2.13834e-05	2.95443e-05	7.14541e-06	1.79217e-05	1.21003e-05	1.70551e-05	2.04046e-05	3.96424e-05	4.77801e-06	1.87849e-05	1.38809e-05	1.51994e-05	3.87334e-06	4.09111e-05	2.0199e-05	1.65695e-05	1.42332e-05	1.93696e-05	1.08807e-05	1.40207e-05	2.38657e-05	9.19887e-06	3.78044e-05	1.26056e-05	2.15974e-05	7.80195e-06	4.28759e-05	1.83511e-05
rs72745571	15	57993438	C	A	0.0289	GCOM1	0	0.00254416	3.9596e-05	2.66591e-06	2.20165e-05	3.96702e-05	0.000100958	0.000124858	0.000207993	0	0.000120726	7.12002e-06	0	3.21315e-06	2.02889e-05	0	4.76248e-05	0.000109338	0.000120829	2.13882e-06	2.82359e-05	2.94115e-05	2.14345e-05	2.49962e-05	4.49492e-05	3.85381e-05	1.84299e-05	3.3398e-05	2.07379e-05	1.4877e-05	1.23583e-05	6.22958e-05	1.38597e-05	0.000182999	2.48328e-06	4.88121e-05	8.95424e-06	2.81602e-05	1.17282e-05	0	0	2.85699e-05	0
rs77585591	15	57993459	A	T	0.02283	GCOM1	0	0.00121401	1.57789e-05	0	9.66665e-06	1.98399e-05	3.65281e-05	1.9392e-05	2.38162e-05	0	0	7.17702e-06	0	1.2699e-05	1.96544e-05	0	1.91312e-05	7.23556e-06	1.32148e-05	2.0541e-06	1.54504e-05	1.59707e-05	3.34413e-05	5.92764e-06	2.05771e-05	1.73981e-05	1.66488e-05	5.6169e-06	3.26615e-05	1.36148e-05	1.24754e-05	1.2822e-05	1.31063e-05	8.12666e-06	1.03952e-05	2.55714e-05	0	2.92694e-05	0	0	0	2.89111e-05	0
rs57986545	15	57993627	C	G	0.08263	GCOM1	0	0.00168291	1.68462e-05	0	1.16728e-05	1.74356e-05	1.51424e-05	4.26865e-05	3.42915e-05	3.39433e-07	2.29061e-05	8.32474e-06	0	1.30588e-05	1.3811e-05	0	3.02641e-05	1.75854e-06	1.11925e-05	1.48005e-05	1.74454e-05	2.1695e-05	4.3554e-05	4.70943e-06	2.54567e-05	1.47064e-05	1.60393e-05	3.85585e-06	3.90285e-05	1.66124e-05	1.60784e-05	1.39902e-05	1.58106e-05	9.27156e-06	2.43548e-06	3.03594e-05	8.66493e-06	3.32502e-05	0	0	6.57553e-05	3.23777e-05	0
rs117102048	15	57993663	A	G	0.01653	GCOM1	0	0.00403435	1.67868e-05	3.68421e-05	1.87879e-05	1.92738e-05	2.46451e-05	1.93573e-05	2.3469e-05	0	0	8.78344e-05	4.19756e-05	0.000612476	1.31411e-05	0.000213792	3.20632e-05	2.40829e-05	1.27849e-05	2.81381e-05	1.76669e-05	1.68384e-05	4.09027e-05	0.000141127	2.36892e-05	1.53037e-05	2.06367e-05	6.04085e-06	6.10637e-05	2.14191e-05	1.68753e-05	1.21318e-05	1.95144e-05	7.70009e-06	1.30427e-05	2.72676e-05	1.46509e-05	4.11292e-05	1.21372e-05	1.226e-05	7.53621e-05	4.55406e-05	2.64984e-06
rs72745573	15	57994089	C	T	0.05796	GCOM1	0	0.00137269	1.18002e-05	0	0	1.27129e-05	1.4822e-05	4.91875e-05	3.68312e-05	1.94293e-06	3.3597e-05	1.67858e-05	1.08914e-05	1.26959e-05	1.36954e-05	0	3.3841e-05	0	1.06007e-05	1.09722e-05	1.53257e-05	1.58828e-05	4.03776e-05	4.80193e-06	1.84885e-05	1.65959e-05	1.38593e-05	5.87884e-06	4.27536e-05	1.36293e-05	1.09177e-05	1.31777e-05	1.29129e-05	7.99674e-06	1.02934e-05	2.34943e-05	1.37312e-05	2.29786e-05	1.18077e-05	0	7.03894e-06	2.6297e-05	0
rs72745574	15	57994157	G	A	0.08263	GCOM1	0	0.00168291	1.68462e-05	0	1.16728e-05	1.74356e-05	1.51424e-05	4.26865e-05	3.42915e-05	3.39433e-07	2.29061e-05	8.32474e-06	0	1.30588e-05	1.3811e-05	0	3.02641e-05	1.75854e-06	1.11925e-05	1.48005e-05	1.74454e-05	2.1695e-05	4.3554e-05	4.70943e-06	2.54567e-05	1.47064e-05	1.60393e-05	3.85585e-06	3.90285e-05	1.66124e-05	1.60784e-05	1.39902e-05	1.58106e-05	9.27156e-06	2.43548e-06	3.03594e-05	8.66493e-06	3.32502e-05	0	0	6.57553e-05	3.23777e-05	0
rs138540628	15	57994432	T	G	0.01557	GCOM1	0	0.0014472	2.8373e-05	0	1.47658e-05	3.06299e-05	5.94821e-05	1.87251e-05	2.43156e-05	0	0	7.12682e-06	0	1.29062e-05	5.11555e-05	0	0	1.77057e-06	1.07769e-05	1.44753e-05	1.5908e-05	1.60116e-05	2.69309e-05	5.25424e-06	2.1362e-05	1.35956e-05	2.59572e-05	5.90564e-06	3.02517e-05	1.41324e-05	2.335e-05	1.15778e-05	1.38535e-05	7.72982e-06	1.17247e-05	2.70153e-05	1.51422e-05	3.54775e-05	1.24573e-05	1.15991e-05	0	3.39942e-05	2.63631e-06
rs11854731	15	57994921	A	G	0.03401	GCOM1	0	0.00159214	1.3129e-05	0	2.32705e-06	1.44436e-05	3.01403e-05	3.69199e-05	6.01045e-05	0	2.19821e-05	7.12549e-06	0	3.24872e-06	1.30682e-05	0	3.03602e-05	4.46127e-05	2.99134e-05	2.03547e-06	3.19089e-05	3.30398e-05	2.41981e-05	5.55513e-06	3.08813e-05	1.73661e-05	1.8753e-05	4.61329e-06	2.73262e-05	1.52115e-05	1.26975e-05	2.04892e-05	1.44285e-05	2.05331e-05	1.11543e-05	3.48594e-05	1.02482e-05	3.25203e-05	1.14759e-05	1.25112e-05	0	3.63646e-05	1.11501e-05
rs7181586	15	57995734	T	C	0.1177	GCOM1	0	0.00201308	1.14083e-05	0	0	0	2.1084e-05	8.2799e-05	8.02708e-05	0	6.03339e-05	7.39237e-06	0	3.25259e-06	1.33232e-05	0	6.34267e-05	2.38369e-05	2.64081e-05	1.5455e-05	1.54422e-05	1.48086e-05	6.28054e-05	5.36049e-06	1.85135e-05	1.96065e-05	1.38672e-05	6.05596e-06	5.28715e-05	1.37969e-05	1.14262e-05	2.43648e-05	1.31441e-05	1.9296e-05	1.05702e-05	2.35746e-05	0	2.46587e-05	1.1502e-05	1.29607e-05	4.37386e-05	2.66312e-05	1.14125e-05
rs72745576	15	57995938	G	T	0.03545	GCOM1	0	0.00159517	1.20994e-05	0	0	1.30446e-05	2.42252e-05	4.51351e-05	7.1452e-05	0	3.4677e-05	7.07182e-06	0	3.20866e-06	1.29853e-05	0	5.78331e-05	2.91692e-05	2.71406e-05	0	3.84705e-05	3.95274e-05	3.64214e-05	5.16542e-06	3.25235e-05	1.91284e-05	2.43748e-05	5.04306e-06	3.80784e-05	1.63158e-05	1.60214e-05	2.28195e-05	1.56623e-05	1.72973e-05	2.48086e-06	3.69564e-05	8.89887e-06	3.66694e-05	0	0	0	4.17058e-05	0
rs75616820	15	57997539	C	A	0.04016	GCOM1	0	0.00167088	2.9146e-06	0	0	1.35246e-05	1.49979e-05	3.39696e-05	4.61141e-05	0	2.17877e-05	7.93147e-06	0	2.45135e-05	1.30422e-05	2.74738e-05	2.15552e-05	8.07418e-06	1.86844e-05	0	3.34944e-05	3.69397e-05	1.68343e-05	4.69156e-06	1.87807e-05	1.6259e-05	1.51557e-05	6.65627e-06	1.37572e-05	1.98578e-05	1.3202e-05	1.19061e-05	1.8617e-05	9.12499e-06	1.94324e-05	2.3617e-05	1.35276e-05	3.37802e-05	1.22776e-05	2.70771e-05	0	4.14995e-05	1.95902e-05
rs78339034	15	57998321	A	G	0.01828	GCOM1	0	0.00180435	1.67235e-05	0	1.17922e-05	1.5293e-05	1.84977e-05	1.94091e-05	2.39244e-05	0	0	7.06425e-06	0	1.43318e-05	2.14645e-05	1.49155e-06	2.59248e-05	1.75313e-06	1.04779e-05	1.24121e-05	1.81874e-05	1.96859e-05	2.71379e-05	4.72484e-06	2.71211e-05	1.55306e-05	1.56686e-05	6.22794e-06	2.80628e-05	1.40654e-05	1.37629e-05	1.16058e-05	1.34571e-05	7.77895e-06	1.03924e-05	3.21609e-05	0	3.22345e-05	1.13232e-05	1.15554e-05	6.35443e-05	3.0207e-05	0
rs79843525	15	57998693	C	T	0.02283	GCOM1	0	0.00121401	1.57789e-05	0	9.66665e-06	1.98399e-05	3.65281e-05	1.9392e-05	2.38162e-05	0	0	7.17702e-06	0	1.2699e-05	1.96544e-05	0	1.91312e-05	7.23556e-06	1.32148e-05	2.0541e-06	1.54504e-05	1.59707e-05	3.34413e-05	5.92764e-06	2.05771e-05	1.73981e-05	1.66488e-05	5.6169e-06	3.26615e-05	1.36148e-05	1.24754e-05	1.2822e-05	1.31063e-05	8.12666e-06	1.03952e-05	2.55714e-05	0	2.92694e-05	0	0	0	2.89111e-05	0
rs114392733	15	57999197	G	C	0.01828	GCOM1;POLR2M	0	0.00180435	1.67235e-05	0	1.17922e-05	1.5293e-05	1.84977e-05	1.94091e-05	2.39244e-05	0	0	7.06425e-06	0	1.43318e-05	2.14645e-05	1.49155e-06	2.59248e-05	1.75313e-06	1.04779e-05	1.24121e-05	1.81874e-05	1.96859e-05	2.71379e-05	4.72484e-06	2.71211e-05	1.55306e-05	1.56686e-05	6.22794e-06	2.80628e-05	1.40654e-05	1.37629e-05	1.16058e-05	1.34571e-05	7.77895e-06	1.03924e-05	3.21609e-05	0	3.22345e-05	1.13232e-05	1.15554e-05	6.35443e-05	3.0207e-05	0
rs11858659	15	57999304	C	G	0.03561	GCOM1;POLR2M	0	0.0015945	1.2645e-05	0	0	1.36972e-05	2.8704e-05	4.37232e-05	6.8768e-05	0	3.35859e-05	0	0	3.25729e-06	1.30334e-05	0	3.94039e-05	3.8062e-05	3.06136e-05	2.11316e-06	3.90185e-05	4.01254e-05	2.90693e-05	5.18594e-06	3.30257e-05	1.9793e-05	2.29945e-05	4.8971e-06	3.36565e-05	1.55395e-05	1.47873e-05	2.48145e-05	1.482e-05	1.99669e-05	1.02849e-05	3.71721e-05	9.61724e-06	3.39526e-05	1.14463e-05	1.14948e-05	0	3.79077e-05	0
rs11854253	15	57999475	G	C	0.03449	GCOM1;POLR2M	0	0.0015981	1.37179e-05	0	2.34009e-06	1.50323e-05	3.35372e-05	3.79582e-05	6.11287e-05	3.43537e-07	2.27551e-05	7.22574e-06	5.7366e-06	1.29331e-05	1.35e-05	0	2.90059e-05	4.70421e-05	3.16107e-05	2.11459e-06	3.31076e-05	3.43535e-05	2.36114e-05	5.30241e-06	3.23941e-05	1.72624e-05	1.89404e-05	4.67441e-06	2.26663e-05	1.49961e-05	1.25059e-05	2.02573e-05	1.42176e-05	2.33463e-05	1.13702e-05	3.62874e-05	1.04478e-05	3.16707e-05	1.19845e-05	1.26406e-05	0	3.54338e-05	1.14194e-05
rs11638075	15	58000142	C	T	0.1028	GCOM1;POLR2M	0	0.00155162	1.1914e-05	0	2.32553e-06	1.6652e-05	3.76155e-06	1.90543e-05	2.36035e-05	0	0	7.46922e-06	0	1.41176e-05	1.29632e-05	1.98549e-05	1.31242e-05	7.27141e-06	1.07538e-05	4.46421e-06	3.41031e-05	4.72555e-05	2.07583e-05	4.73664e-06	2.38762e-05	1.32876e-05	1.95999e-05	3.96286e-06	2.69064e-05	4.12174e-05	1.90011e-05	1.13017e-05	2.80849e-05	7.55995e-06	1.04781e-05	2.90327e-05	0	4.49523e-05	0	1.35829e-05	0	5.43327e-05	1.08988e-05
rs2470361	15	58000398	C	T	0.1028	GCOM1;POLR2M	0	0.00155162	1.1914e-05	0	2.32553e-06	1.6652e-05	3.76155e-06	1.90543e-05	2.36035e-05	0	0	7.46922e-06	0	1.41176e-05	1.29632e-05	1.98549e-05	1.31242e-05	7.27141e-06	1.07538e-05	4.46421e-06	3.41031e-05	4.72555e-05	2.07583e-05	4.73664e-06	2.38762e-05	1.32876e-05	1.95999e-05	3.96286e-06	2.69064e-05	4.12174e-05	1.90011e-05	1.13017e-05	2.80849e-05	7.55995e-06	1.04781e-05	2.90327e-05	0	4.49523e-05	0	1.35829e-05	0	5.43327e-05	1.08988e-05
rs1062707	15	58000981	C	T	0.1857	GCOM1;POLR2M	0	0.00166895	2.91107e-06	0	0	2.43534e-06	2.24927e-05	2.66252e-05	2.83273e-05	0	1.77245e-05	0	0	3.19121e-06	1.3733e-05	0	2.47851e-05	7.82697e-06	2.00302e-05	1.41432e-05	1.62125e-05	1.91094e-05	2.28657e-05	5.69288e-06	1.93346e-05	1.85515e-05	1.5712e-05	3.90052e-06	2.75812e-05	1.77767e-05	1.61706e-05	2.24421e-05	1.70951e-05	1.10158e-05	1.31661e-05	2.4633e-05	0	3.44128e-05	1.11822e-05	1.84647e-05	7.38349e-06	3.60421e-05	1.57755e-05
rs76448614	15	58002070	T	G	0.02283	GCOM1;POLR2M	0	0.00121401	1.57789e-05	0	9.66665e-06	1.98399e-05	3.65281e-05	1.9392e-05	2.38162e-05	0	0	7.17702e-06	0	1.2699e-05	1.96544e-05	0	1.91312e-05	7.23556e-06	1.32148e-05	2.0541e-06	1.54504e-05	1.59707e-05	3.34413e-05	5.92764e-06	2.05771e-05	1.73981e-05	1.66488e-05	5.6169e-06	3.26615e-05	1.36148e-05	1.24754e-05	1.2822e-05	1.31063e-05	8.12666e-06	1.03952e-05	2.55714e-05	0	2.92694e-05	0	0	0	2.89111e-05	0
rs74650315	15	58002262	G	A	0.01828	GCOM1;POLR2M	0	0.00180435	1.67235e-05	0	1.17922e-05	1.5293e-05	1.84977e-05	1.94091e-05	2.39244e-05	0	0	7.06425e-06	0	1.43318e-05	2.14645e-05	1.49155e-06	2.59248e-05	1.75313e-06	1.04779e-05	1.24121e-05	1.81874e-05	1.96859e-05	2.71379e-05	4.72484e-06	2.71211e-05	1.55306e-05	1.56686e-05	6.22794e-06	2.80628e-05	1.40654e-05	1.37629e-05	1.16058e-05	1.34571e-05	7.77895e-06	1.03924e-05	3.21609e-05	0	3.22345e-05	1.13232e-05	1.15554e-05	6.35443e-05	3.0207e-05	0
rs72745581	15	58002958	T	G	0.06155	GCOM1;POLR2M	0	0.00127568	1.26262e-05	0	0	1.33901e-05	1.47754e-05	2.91369e-05	2.80344e-05	0	1.86649e-05	8.82536e-06	5.97155e-06	3.1907e-06	1.33249e-05	0	2.0999e-05	0	1.05478e-05	1.17234e-05	1.65867e-05	2.0844e-05	2.61159e-05	5.05625e-06	2.12121e-05	1.55196e-05	1.5178e-05	3.92085e-06	2.73607e-05	1.65742e-05	1.26862e-05	1.19152e-05	1.5761e-05	7.89621e-06	2.45049e-06	2.72354e-05	8.75909e-06	2.90079e-05	0	0	8.00072e-06	3.05242e-05	0
rs79746129	15	58003118	G	C	0.03449	GCOM1;POLR2M	0	0.0015981	1.37179e-05	0	2.34009e-06	1.50323e-05	3.35372e-05	3.79582e-05	6.11287e-05	3.43537e-07	2.27551e-05	7.22574e-06	5.7366e-06	1.29331e-05	1.35e-05	0	2.90059e-05	4.70421e-05	3.16107e-05	2.11459e-06	3.31076e-05	3.43535e-05	2.36114e-05	5.30241e-06	3.23941e-05	1.72624e-05	1.89404e-05	4.67441e-06	2.26663e-05	1.49961e-05	1.25059e-05	2.02573e-05	1.42176e-05	2.33463e-05	1.13702e-05	3.62874e-05	1.04478e-05	3.16707e-05	1.19845e-05	1.26406e-05	0	3.54338e-05	1.14194e-05
rs72745583	15	58003168	T	C	0.03449	GCOM1;POLR2M	0	0.0015981	1.37179e-05	0	2.34009e-06	1.50323e-05	3.35372e-05	3.79582e-05	6.11287e-05	3.43537e-07	2.27551e-05	7.22574e-06	5.7366e-06	1.29331e-05	1.35e-05	0	2.90059e-05	4.70421e-05	3.16107e-05	2.11459e-06	3.31076e-05	3.43535e-05	2.36114e-05	5.30241e-06	3.23941e-05	1.72624e-05	1.89404e-05	4.67441e-06	2.26663e-05	1.49961e-05	1.25059e-05	2.02573e-05	1.42176e-05	2.33463e-05	1.13702e-05	3.62874e-05	1.04478e-05	3.16707e-05	1.19845e-05	1.26406e-05	0	3.54338e-05	1.14194e-05
rs2733619	15	58003189	C	A	0.1028	GCOM1;POLR2M	0	0.00155162	1.1914e-05	0	2.32553e-06	1.6652e-05	3.76155e-06	1.90543e-05	2.36035e-05	0	0	7.46922e-06	0	1.41176e-05	1.29632e-05	1.98549e-05	1.31242e-05	7.27141e-06	1.07538e-05	4.46421e-06	3.41031e-05	4.72555e-05	2.07583e-05	4.73664e-06	2.38762e-05	1.32876e-05	1.95999e-05	3.96286e-06	2.69064e-05	4.12174e-05	1.90011e-05	1.13017e-05	2.80849e-05	7.55995e-06	1.04781e-05	2.90327e-05	0	4.49523e-05	0	1.35829e-05	0	5.43327e-05	1.08988e-05
rs72745586	15	58003517	T	C	0.03449	GCOM1;POLR2M	0	0.0015981	1.37179e-05	0	2.34009e-06	1.50323e-05	3.35372e-05	3.79582e-05	6.11287e-05	3.43537e-07	2.27551e-05	7.22574e-06	5.7366e-06	1.29331e-05	1.35e-05	0	2.90059e-05	4.70421e-05	3.16107e-05	2.11459e-06	3.31076e-05	3.43535e-05	2.36114e-05	5.30241e-06	3.23941e-05	1.72624e-05	1.89404e-05	4.67441e-06	2.26663e-05	1.49961e-05	1.25059e-05	2.02573e-05	1.42176e-05	2.33463e-05	1.13702e-05	3.62874e-05	1.04478e-05	3.16707e-05	1.19845e-05	1.26406e-05	0	3.54338e-05	1.14194e-05
rs115061783	15	58003724	T	C	0.01828	GCOM1;POLR2M	0	0.00180435	1.67235e-05	0	1.17922e-05	1.5293e-05	1.84977e-05	1.94091e-05	2.39244e-05	0	0	7.06425e-06	0	1.43318e-05	2.14645e-05	1.49155e-06	2.59248e-05	1.75313e-06	1.04779e-05	1.24121e-05	1.81874e-05	1.96859e-05	2.71379e-05	4.72484e-06	2.71211e-05	1.55306e-05	1.56686e-05	6.22794e-06	2.80628e-05	1.40654e-05	1.37629e-05	1.16058e-05	1.34571e-05	7.77895e-06	1.03924e-05	3.21609e-05	0	3.22345e-05	1.13232e-05	1.15554e-05	6.35443e-05	3.0207e-05	0
rs117810557	15	58004423	A	G	0.04966	GCOM1;POLR2M	0	0.00489061	3.14932e-05	0	2.80952e-05	4.19736e-05	3.58251e-05	7.81549e-05	6.54899e-05	1.6066e-06	5.87175e-05	1.64382e-05	7.21534e-06	3.48388e-05	1.86112e-05	3.16373e-05	6.43467e-05	3.51617e-05	2.34648e-05	4.37063e-05	2.76661e-05	3.94177e-05	0.000323895	3.46002e-05	3.34197e-05	2.80622e-05	2.67232e-05	1.7987e-05	0.000161834	4.00531e-05	2.0763e-05	1.53416e-05	4.0546e-05	8.51061e-06	1.15876e-05	4.15331e-05	9.0751e-06	3.18266e-05	0	0	4.44078e-05	3.34928e-05	0
rs16977644	15	58004888	C	T	0.1801	GCOM1;POLR2M	0	0.00193753	2.926e-06	0	0	0	2.50246e-05	2.37131e-05	2.63891e-05	0	1.62852e-05	0	0	1.26821e-05	1.32887e-05	1.45567e-06	2.35907e-05	7.35868e-06	1.78816e-05	1.59769e-05	1.71277e-05	2.09506e-05	2.41458e-05	5.64263e-06	1.9734e-05	1.59563e-05	1.62675e-05	3.82186e-06	2.92849e-05	1.87167e-05	1.72851e-05	1.48095e-05	1.81825e-05	9.97228e-06	1.45806e-05	2.53245e-05	0	3.76123e-05	1.17471e-05	2.19521e-05	7.05143e-06	4.04718e-05	1.89022e-05
rs74820542	15	58004939	G	A	0.02339	GCOM1;POLR2M	0	0.00127271	1.61395e-05	0	9.51113e-06	1.9855e-05	3.77313e-05	1.96089e-05	2.38184e-05	0	0	0	0	3.18926e-06	1.91212e-05	0	1.95446e-05	7.1902e-06	1.13909e-05	2.01503e-06	1.61492e-05	1.77112e-05	3.48199e-05	5.82374e-06	2.14176e-05	1.64211e-05	2.78423e-05	5.48343e-06	3.48395e-05	1.4746e-05	2.31579e-05	1.22243e-05	1.44467e-05	8.01905e-06	9.80856e-06	2.6735e-05	0	3.62899e-05	0	0	0	3.68984e-05	0
rs113385268	15	58006206	T	C	0.03449	GCOM1;POLR2M	0	0.0015981	1.37179e-05	0	2.34009e-06	1.50323e-05	3.35372e-05	3.79582e-05	6.11287e-05	3.43537e-07	2.27551e-05	7.22574e-06	5.7366e-06	1.29331e-05	1.35e-05	0	2.90059e-05	4.70421e-05	3.16107e-05	2.11459e-06	3.31076e-05	3.43535e-05	2.36114e-05	5.30241e-06	3.23941e-05	1.72624e-05	1.89404e-05	4.67441e-06	2.26663e-05	1.49961e-05	1.25059e-05	2.02573e-05	1.42176e-05	2.33463e-05	1.13702e-05	3.62874e-05	1.04478e-05	3.16707e-05	1.19845e-05	1.26406e-05	0	3.54338e-05	1.14194e-05
rs112419632	15	58006235	T	C	0.02339	GCOM1;POLR2M	0	0.00127271	1.61395e-05	0	9.51113e-06	1.9855e-05	3.77313e-05	1.96089e-05	2.38184e-05	0	0	0	0	3.18926e-06	1.91212e-05	0	1.95446e-05	7.1902e-06	1.13909e-05	2.01503e-06	1.61492e-05	1.77112e-05	3.48199e-05	5.82374e-06	2.14176e-05	1.64211e-05	2.78423e-05	5.48343e-06	3.48395e-05	1.4746e-05	2.31579e-05	1.22243e-05	1.44467e-05	8.01905e-06	9.80856e-06	2.6735e-05	0	3.62899e-05	0	0	0	3.68984e-05	0
rs142381193	15	58007059	G	A	0.02307	GCOM1;POLR2M	0	0.00292492	1.29378e-05	0	0	0	1.49923e-05	2.90519e-05	2.80558e-05	1.8121e-06	2.15734e-05	6.25387e-05	7.56925e-05	3.2546e-06	1.30589e-05	1.93805e-05	6.15908e-05	4.4058e-05	1.30946e-05	1.22182e-05	2.74925e-05	1.97293e-05	2.7014e-05	4.92244e-06	3.19388e-05	1.58467e-05	3.65392e-05	9.14868e-06	2.22188e-05	1.61926e-05	5.37411e-05	1.1811e-05	1.62971e-05	8.18638e-06	3.76745e-05	3.63114e-05	4.37025e-05	4.25533e-05	4.38228e-05	4.16488e-05	5.13531e-05	4.37802e-05	2.47703e-05
rs145537302	15	58007647	A	C	0.0182	GCOM1;POLR2M	0	0.001813	1.91294e-05	0	1.345e-05	1.70595e-05	2.38115e-05	1.92723e-05	2.37854e-05	0	0	0	0	1.46446e-05	2.14869e-05	1.48815e-06	2.46974e-05	1.75525e-06	1.04818e-05	1.26505e-05	1.87371e-05	2.02497e-05	2.63739e-05	4.74522e-06	2.89843e-05	1.56996e-05	1.60119e-05	6.69832e-06	2.75084e-05	1.41821e-05	1.57554e-05	1.16122e-05	1.35681e-05	7.73657e-06	1.06292e-05	3.49719e-05	0	3.23987e-05	1.13076e-05	1.19027e-05	7.23312e-05	2.85538e-05	0
rs189998955	15	58007914	G	A	0.01988	GCOM1;POLR2M	0	0.00126689	1.14231e-05	0	0	5.08943e-06	1.6186e-05	2.36214e-05	3.05329e-05	0	1.7958e-05	7.05821e-06	0	1.4107e-05	1.45178e-05	0	2.37537e-05	7.17459e-06	1.06738e-05	0	1.53431e-05	1.49264e-05	1.87993e-05	4.65732e-06	1.87763e-05	1.58563e-05	1.39783e-05	4.2611e-06	1.83558e-05	1.352e-05	1.12154e-05	1.14292e-05	1.28519e-05	9.26717e-06	1.26539e-05	2.38388e-05	0	2.42199e-05	1.15027e-05	1.31372e-05	0	2.70072e-05	1.20716e-05
rs181020891	15	58008663	C	A	0.01724	GCOM1;POLR2M	0	0.00157361	4.16864e-05	1.26644e-05	2.3998e-05	5.33474e-05	7.3176e-05	1.9713e-05	2.34807e-05	0	1.17848e-05	0	0	1.42028e-05	7.33106e-05	0	0	7.81192e-06	2.12959e-05	1.54811e-05	1.52723e-05	1.47294e-05	3.61749e-05	5.61557e-06	1.87434e-05	2.06767e-05	1.55209e-05	1.54633e-05	4.24435e-05	1.33858e-05	1.23503e-05	1.49075e-05	1.28272e-05	1.00269e-05	1.13568e-05	2.42586e-05	1.48515e-05	2.85337e-05	1.26685e-05	1.14215e-05	0	2.83976e-05	0
rs142486319	15	58008925	C	T	0.01988	GCOM1;POLR2M	0	0.00126689	1.14231e-05	0	0	5.08943e-06	1.6186e-05	2.36214e-05	3.05329e-05	0	1.7958e-05	7.05821e-06	0	1.4107e-05	1.45178e-05	0	2.37537e-05	7.17459e-06	1.06738e-05	0	1.53431e-05	1.49264e-05	1.87993e-05	4.65732e-06	1.87763e-05	1.58563e-05	1.39783e-05	4.2611e-06	1.83558e-05	1.352e-05	1.12154e-05	1.14292e-05	1.28519e-05	9.26717e-06	1.26539e-05	2.38388e-05	0	2.42199e-05	1.15027e-05	1.31372e-05	0	2.70072e-05	1.20716e-05
rs149688664	15	58009131	A	C	0.0182	GCOM1;POLR2M	0	0.001813	1.91294e-05	0	1.345e-05	1.70595e-05	2.38115e-05	1.92723e-05	2.37854e-05	0	0	0	0	1.46446e-05	2.14869e-05	1.48815e-06	2.46974e-05	1.75525e-06	1.04818e-05	1.26505e-05	1.87371e-05	2.02497e-05	2.63739e-05	4.74522e-06	2.89843e-05	1.56996e-05	1.60119e-05	6.69832e-06	2.75084e-05	1.41821e-05	1.57554e-05	1.16122e-05	1.35681e-05	7.73657e-06	1.06292e-05	3.49719e-05	0	3.23987e-05	1.13076e-05	1.19027e-05	7.23312e-05	2.85538e-05	0
rs1808478	15	58009759	T	C	0.1552	GCOM1;POLR2M	4	0.00162265	2.94473e-06	0	0	0	2.50256e-05	1.90088e-05	2.31319e-05	0	0	0	0	1.41936e-05	1.46907e-05	1.90887e-05	1.28527e-05	0	1.04603e-05	1.34018e-05	2.21101e-05	3.319e-05	1.67909e-05	5.76993e-06	2.15055e-05	1.51469e-05	1.98285e-05	3.92955e-06	1.66927e-05	3.49403e-05	2.587e-05	1.15887e-05	2.94456e-05	8.18468e-06	1.58975e-05	2.70196e-05	0	4.1791e-05	1.11993e-05	2.28836e-05	0	4.66855e-05	1.97281e-05
rs2470363	15	58010362	C	T	0.03537	GCOM1;POLR2M	607	0.00349025	1.66332e-05	2.66908e-06	1.26892e-05	1.80894e-05	1.52116e-05	0.000102717	0.000210512	0	7.77035e-05	1.99626e-05	1.26634e-05	3.49512e-05	3.98277e-05	9.0629e-05	9.13697e-05	8.57997e-06	2.61885e-05	0	4.76989e-05	4.70943e-05	3.43586e-05	5.43597e-06	2.2145e-05	2.43926e-05	3.09216e-05	1.0206e-05	2.44473e-05	3.26903e-05	4.95266e-05	1.27345e-05	3.10951e-05	1.10737e-05	4.98358e-05	2.81744e-05	2.91195e-05	4.09707e-05	2.12221e-05	0.000170645	7.86893e-06	4.29779e-05	0.000109386
rs146210557	15	58010779	A	G	0.0182	GCOM1;POLR2M	1024	0.00181452	1.91294e-05	0	1.345e-05	1.70595e-05	2.38115e-05	1.92723e-05	2.37854e-05	0	0	0	0	1.46446e-05	2.14869e-05	1.48815e-06	2.46974e-05	1.75525e-06	1.04818e-05	1.26505e-05	1.87371e-05	2.02497e-05	2.63739e-05	4.74522e-06	2.89843e-05	1.56996e-05	1.60119e-05	6.69832e-06	2.75084e-05	1.41821e-05	1.57554e-05	1.16122e-05	1.35681e-05	7.73657e-06	1.06292e-05	3.49719e-05	0	3.23987e-05	1.13076e-05	1.19027e-05	7.23312e-05	3.00755e-05	0
rs28421709	15	58012896	G	C	0.03401	GCOM1;POLR2M	3141	0.001388	1.33785e-05	0	0	1.41982e-05	2.95781e-05	2.61928e-05	4.54086e-05	0	1.82236e-05	0	0	1.47388e-05	1.30642e-05	1.45564e-06	2.38797e-05	2.36261e-05	2.08474e-05	0	3.09612e-05	3.24799e-05	2.09017e-05	4.67681e-06	3.27873e-05	1.52816e-05	2.1876e-05	4.07409e-06	2.05484e-05	1.47702e-05	1.25468e-05	1.47988e-05	1.40723e-05	1.33898e-05	1.13228e-05	3.70085e-05	9.05988e-06	3.18227e-05	0	1.23626e-05	0	3.53691e-05	1.13036e-05
rs11857147	15	58013267	T	C	0.03361	GCOM1;POLR2M	3512	0.00143112	1.36906e-05	0	0	1.44443e-05	3.07753e-05	3.37666e-05	5.51301e-05	3.49679e-07	2.08199e-05	0	0	1.44877e-05	1.33738e-05	1.46345e-06	2.62883e-05	3.71192e-05	2.61624e-05	0	2.6677e-05	2.37713e-05	2.17667e-05	4.77646e-06	2.84168e-05	1.60857e-05	1.63607e-05	4.48123e-06	2.11315e-05	1.41131e-05	1.18242e-05	1.70065e-05	1.34183e-05	1.90577e-05	1.12121e-05	3.32337e-05	9.62798e-06	2.85949e-05	1.12891e-05	1.22784e-05	0	3.0128e-05	1.11434e-05
rs8034567	15	58013433	T	A	0.03409	GCOM1;POLR2M	3678	0.00137528	1.3545e-05	0	0	1.44173e-05	3.09853e-05	2.58819e-05	4.4975e-05	3.38233e-07	1.80096e-05	0	0	1.49252e-05	1.31326e-05	4.3547e-06	2.34274e-05	2.43608e-05	2.10147e-05	0	3.01987e-05	2.42815e-05	2.04062e-05	4.69675e-06	3.21759e-05	1.52612e-05	1.86511e-05	4.05344e-06	2.0038e-05	1.45604e-05	1.22912e-05	1.46523e-05	1.38592e-05	1.34641e-05	1.15525e-05	3.6339e-05	9.16969e-06	3.00395e-05	0	1.26578e-05	0	3.30193e-05	1.16059e-05
rs8036404	15	58013706	C	T	0.0182	GCOM1;POLR2M	3951	0.001813	1.91294e-05	0	1.345e-05	1.70595e-05	2.38115e-05	1.92723e-05	2.37854e-05	0	0	0	0	1.46446e-05	2.14869e-05	1.48815e-06	2.46974e-05	1.75525e-06	1.04818e-05	1.26505e-05	1.87371e-05	2.02497e-05	2.63739e-05	4.74522e-06	2.89843e-05	1.56996e-05	1.60119e-05	6.69832e-06	2.75084e-05	1.41821e-05	1.57554e-05	1.16122e-05	1.35681e-05	7.73657e-06	1.06292e-05	3.49719e-05	0	3.23987e-05	1.13076e-05	1.19027e-05	7.23312e-05	2.85538e-05	0
rs148347003	15	58013723	T	C	0.03808	GCOM1;POLR2M	3968	0.00202554	3.18062e-05	0	1.34205e-05	2.9818e-05	3.27165e-05	2.08579e-05	2.36747e-05	1.67607e-05	0	3.22362e-05	4.57895e-05	1.33498e-05	2.19646e-05	1.80855e-05	4.01065e-05	1.76784e-06	1.06582e-05	2.11675e-05	2.21007e-05	2.09219e-05	3.18669e-05	4.75692e-06	2.43025e-05	2.2136e-05	1.62074e-05	3.95349e-06	0.00011191	1.48775e-05	1.30372e-05	2.23428e-05	1.44424e-05	8.21214e-06	1.8357e-05	3.11573e-05	0	5.48041e-05	1.25883e-05	1.77864e-05	1.03222e-05	6.21335e-05	1.67226e-05
rs7181993	15	58014482	A	T	0.05229	GCOM1;POLR2M	4727	0.00137883	2.91358e-06	0	0	0	1.59658e-05	2.58247e-05	4.07532e-05	0	1.74561e-05	0	0	3.2319e-06	1.47284e-05	0	3.59478e-05	8.5653e-06	1.88631e-05	2.34931e-06	1.77096e-05	1.7859e-05	3.56344e-05	4.64344e-06	1.90661e-05	1.50766e-05	1.44015e-05	3.8582e-06	3.43726e-05	1.3612e-05	1.09341e-05	1.23891e-05	1.29153e-05	1.18711e-05	1.22455e-05	2.40783e-05	8.79537e-06	2.32363e-05	1.13284e-05	1.39707e-05	0	2.72445e-05	1.25321e-05
rs7182316	15	58014645	C	T	0.05229	GCOM1;POLR2M	4890	0.00137883	2.91358e-06	0	0	0	1.59658e-05	2.58247e-05	4.07532e-05	0	1.74561e-05	0	0	3.2319e-06	1.47284e-05	0	3.59478e-05	8.5653e-06	1.88631e-05	2.34931e-06	1.77096e-05	1.7859e-05	3.56344e-05	4.64344e-06	1.90661e-05	1.50766e-05	1.44015e-05	3.8582e-06	3.43726e-05	1.3612e-05	1.09341e-05	1.23891e-05	1.29153e-05	1.18711e-05	1.22455e-05	2.40783e-05	8.79537e-06	2.32363e-05	1.13284e-05	1.39707e-05	0	2.72445e-05	1.25321e-05
rs7181032	15	58014707	G	A	0.05229	GCOM1;POLR2M	4952	0.00137883	2.91358e-06	0	0	0	1.59658e-05	2.58247e-05	4.07532e-05	0	1.74561e-05	0	0	3.2319e-06	1.47284e-05	0	3.59478e-05	8.5653e-06	1.88631e-05	2.34931e-06	1.77096e-05	1.7859e-05	3.56344e-05	4.64344e-06	1.90661e-05	1.50766e-05	1.44015e-05	3.8582e-06	3.43726e-05	1.3612e-05	1.09341e-05	1.23891e-05	1.29153e-05	1.18711e-05	1.22455e-05	2.40783e-05	8.79537e-06	2.32363e-05	1.13284e-05	1.39707e-05	0	2.72445e-05	1.25321e-05
rs7181215	15	58014746	G	C	0.05277	GCOM1;POLR2M	4991	0.00139555	2.92952e-06	0	0	0	1.52091e-05	3.50586e-05	5.13203e-05	0	2.09174e-05	7.081e-06	0	3.19198e-06	1.43515e-05	0	5.0127e-05	2.41177e-05	2.20179e-05	1.09072e-05	1.63867e-05	1.79254e-05	4.1623e-05	4.64688e-06	1.88884e-05	1.36894e-05	1.45742e-05	3.88637e-06	4.00564e-05	1.36897e-05	1.0972e-05	1.61707e-05	1.29916e-05	1.4666e-05	1.05616e-05	2.38868e-05	0	2.3321e-05	1.12022e-05	1.20322e-05	7.17753e-06	2.7334e-05	2.66721e-06
rs77912082	15	58015054	G	C	0.03361	GCOM1;POLR2M	5299	0.00143112	1.36906e-05	0	0	1.44443e-05	3.07753e-05	3.37666e-05	5.51301e-05	3.49679e-07	2.08199e-05	0	0	1.44877e-05	1.33738e-05	1.46345e-06	2.62883e-05	3.71192e-05	2.61624e-05	0	2.6677e-05	2.37713e-05	2.17667e-05	4.77646e-06	2.84168e-05	1.60857e-05	1.63607e-05	4.48123e-06	2.11315e-05	1.41131e-05	1.18242e-05	1.70065e-05	1.34183e-05	1.90577e-05	1.12121e-05	3.32337e-05	9.62798e-06	2.85949e-05	1.12891e-05	1.22784e-05	0	3.0128e-05	1.11434e-05
rs116437755	15	58015176	C	A	0.0182	GCOM1;POLR2M	5421	0.00181452	1.91294e-05	0	1.345e-05	1.70595e-05	2.38115e-05	1.92723e-05	2.37854e-05	0	0	0	0	1.46446e-05	2.14869e-05	1.48815e-06	2.46974e-05	1.75525e-06	1.04818e-05	1.26505e-05	1.87371e-05	2.02497e-05	2.63739e-05	4.74522e-06	2.89843e-05	1.56996e-05	1.60119e-05	6.69832e-06	2.75084e-05	1.41821e-05	1.57554e-05	1.16122e-05	1.35681e-05	7.73657e-06	1.06292e-05	3.49719e-05	0	3.23987e-05	1.13076e-05	1.19027e-05	7.23312e-05	3.00755e-05	0
rs112947875	15	58016766	A	C	0.03361	GCOM1;POLR2M	7011	0.00143112	1.36906e-05	0	0	1.44443e-05	3.07753e-05	3.37666e-05	5.51301e-05	3.49679e-07	2.08199e-05	0	0	1.44877e-05	1.33738e-05	1.46345e-06	2.62883e-05	3.71192e-05	2.61624e-05	0	2.6677e-05	2.37713e-05	2.17667e-05	4.77646e-06	2.84168e-05	1.60857e-05	1.63607e-05	4.48123e-06	2.11315e-05	1.41131e-05	1.18242e-05	1.70065e-05	1.34183e-05	1.90577e-05	1.12121e-05	3.32337e-05	9.62798e-06	2.85949e-05	1.12891e-05	1.22784e-05	0	3.0128e-05	1.11434e-05
rs112418522	15	58016904	T	C	0.02315	GCOM1;POLR2M	7149	0.00321572	1.29035e-05	0	0	0	1.49782e-05	2.88989e-05	2.79143e-05	1.9866e-06	2.14103e-05	8.43513e-05	8.62248e-05	3.21695e-06	1.29279e-05	1.8698e-05	5.99544e-05	5.10593e-05	1.81918e-05	1.39428e-05	2.73935e-05	1.96858e-05	2.63003e-05	5.16702e-06	3.18363e-05	1.55896e-05	3.63492e-05	7.54381e-06	2.20593e-05	1.61537e-05	5.34915e-05	1.16287e-05	1.62554e-05	8.43337e-06	3.75121e-05	3.62462e-05	4.93369e-05	4.24842e-05	4.47012e-05	4.1501e-05	6.14293e-05	4.37398e-05	2.46915e-05
rs151263654	15	58017780	C	G	0.0182	GCOM1;POLR2M	8025	0.00181452	1.91294e-05	0	1.345e-05	1.70595e-05	2.38115e-05	1.92723e-05	2.37854e-05	0	0	0	0	1.46446e-05	2.14869e-05	1.48815e-06	2.46974e-05	1.75525e-06	1.04818e-05	1.26505e-05	1.87371e-05	2.02497e-05	2.63739e-05	4.74522e-06	2.89843e-05	1.56996e-05	1.60119e-05	6.69832e-06	2.75084e-05	1.41821e-05	1.57554e-05	1.16122e-05	1.35681e-05	7.73657e-06	1.06292e-05	3.49719e-05	0	3.23987e-05	1.13076e-05	1.19027e-05	7.23312e-05	3.00755e-05	0
rs71478634	15	58018113	T	C	0.0958	GCOM1;POLR2M	8358	0.00721485	1.14456e-05	0	0	2.67036e-06	1.94077e-05	6.91737e-05	8.11551e-05	0	7.92891e-05	7.15612e-06	0	3.2814e-05	1.57077e-05	5.47389e-05	0.000122071	7.82381e-06	2.43873e-05	0	0.000533325	0.000306237	0.00011886	5.89241e-06	0.000193658	1.98349e-05	0.000301192	2.92644e-05	8.99214e-05	0.000167472	0.000309657	1.84191e-05	0.000216359	1.58476e-05	1.01098e-05	0.000198229	9.46496e-06	0.000239238	1.29068e-05	2.74441e-06	0	0.000229397	0
rs78766285	15	58018458	T	C	0.02267	GCOM1;POLR2M	8703	0.00122487	1.58789e-05	0	9.7394e-06	2.00199e-05	3.68261e-05	1.94034e-05	2.37122e-05	0	0	7.39109e-06	0	1.27754e-05	2.1608e-05	0	1.93805e-05	7.45426e-06	1.79486e-05	2.2039e-06	1.54333e-05	1.59487e-05	3.10168e-05	6.2579e-06	2.05276e-05	1.70085e-05	1.66083e-05	3.95202e-06	3.01035e-05	1.36022e-05	1.2451e-05	1.26018e-05	1.30914e-05	8.40606e-06	1.03781e-05	2.55197e-05	0	2.91478e-05	0	0	0	2.88376e-05	0
rs7162051	15	58018777	A	G	0.09987	GCOM1;POLR2M	9022	0.00133516	1.21091e-05	0	0	1.71518e-05	1.47753e-05	1.97194e-05	2.31286e-05	3.72983e-07	0	7.25552e-06	0	1.28199e-05	1.31356e-05	5.90771e-06	1.30906e-05	7.43568e-06	1.05957e-05	1.08968e-05	2.16437e-05	3.1263e-05	2.01032e-05	4.95593e-06	1.94998e-05	1.328e-05	1.54953e-05	3.84749e-06	1.82679e-05	2.07203e-05	1.36011e-05	1.14992e-05	1.94336e-05	7.49005e-06	1.03066e-05	2.45727e-05	0	3.496e-05	0	1.33598e-05	0	4.12479e-05	2.68164e-06
rs72745594	15	58018873	C	A	0.03361	GCOM1;POLR2M	9118	0.00143112	1.36906e-05	0	0	1.44443e-05	3.07753e-05	3.37666e-05	5.51301e-05	3.49679e-07	2.08199e-05	0	0	1.44877e-05	1.33738e-05	1.46345e-06	2.62883e-05	3.71192e-05	2.61624e-05	0	2.6677e-05	2.37713e-05	2.17667e-05	4.77646e-06	2.84168e-05	1.60857e-05	1.63607e-05	4.48123e-06	2.11315e-05	1.41131e-05	1.18242e-05	1.70065e-05	1.34183e-05	1.90577e-05	1.12121e-05	3.32337e-05	9.62798e-06	2.85949e-05	1.12891e-05	1.22784e-05	0	3.0128e-05	1.11434e-05
rs184976529	15	58020567	T	C	0.02842	GCOM1;POLR2M	10812	0.00176676	6.2595e-05	0	4.14264e-05	4.22289e-05	3.63767e-05	3.04077e-05	4.43446e-05	0	3.09029e-05	1.35326e-05	6.40686e-06	1.45647e-05	1.37307e-05	0	1.86005e-05	7.67803e-06	1.1354e-05	2.03058e-06	1.70889e-05	1.78932e-05	2.37373e-05	5.37695e-06	2.72968e-05	1.5881e-05	2.00555e-05	1.4571e-05	2.10379e-05	1.47789e-05	1.27912e-05	1.1436e-05	1.38298e-05	9.90242e-06	1.23743e-05	3.06139e-05	9.05391e-06	2.42399e-05	0	1.17537e-05	0	2.67205e-05	0
rs145772058	15	58020609	T	A	0.01541	GCOM1;POLR2M	10854	0.00147143	2.87315e-05	0	1.49999e-05	3.11245e-05	6.04256e-05	1.87283e-05	2.41554e-05	0	0	0	0	1.30229e-05	6.31714e-05	0	0	1.80757e-06	1.09312e-05	1.70437e-05	1.587e-05	1.59825e-05	2.56761e-05	5.51213e-06	2.12852e-05	1.34547e-05	2.58416e-05	5.54694e-06	2.76337e-05	1.41019e-05	2.32488e-05	1.14761e-05	1.38184e-05	7.94197e-06	1.1685e-05	2.69337e-05	1.47189e-05	3.5225e-05	1.21912e-05	1.15734e-05	0	3.38395e-05	0
rs627364	15	58020644	C	T	0.4727	GCOM1;POLR2M	10889	0.00565977	8.19458e-05	1.4284e-05	3.1641e-05	0.000161168	0.000232487	2.2496e-05	2.35352e-05	2.96148e-05	1.16896e-05	0.000317306	0.000403074	3.21187e-06	1.50043e-05	1.45153e-06	9.40075e-05	3.76045e-05	2.45534e-05	0	1.54582e-05	1.48572e-05	9.89271e-05	3.48907e-05	1.95706e-05	1.34041e-05	1.4223e-05	4.05802e-06	0.000166722	1.34573e-05	1.15632e-05	1.17389e-05	1.2746e-05	1.99429e-05	6.49967e-05	2.43045e-05	0.000213456	2.96845e-05	0.000354895	3.43387e-05	0	3.11294e-05	0.000122835
rs536035	15	58020687	A	T	0.4727	GCOM1;POLR2M	10932	0.00565977	8.19458e-05	1.4284e-05	3.1641e-05	0.000161168	0.000232487	2.2496e-05	2.35352e-05	2.96148e-05	1.16896e-05	0.000317306	0.000403074	3.21187e-06	1.50043e-05	1.45153e-06	9.40075e-05	3.76045e-05	2.45534e-05	0	1.54582e-05	1.48572e-05	9.89271e-05	3.48907e-05	1.95706e-05	1.34041e-05	1.4223e-05	4.05802e-06	0.000166722	1.34573e-05	1.15632e-05	1.17389e-05	1.2746e-05	1.99429e-05	6.49967e-05	2.43045e-05	0.000213456	2.96845e-05	0.000354895	3.43387e-05	0	3.11294e-05	0.000122835
rs627416	15	58020691	T	C	0.4725	GCOM1;POLR2M	10936	0.00555301	8.47393e-05	1.45707e-05	3.25323e-05	0.000167865	0.00024555	2.22723e-05	2.36146e-05	2.70407e-05	0	0.000295033	0.000377543	3.21817e-06	1.51786e-05	1.46083e-06	9.33355e-05	3.72062e-05	2.42884e-05	0	1.54702e-05	1.48735e-05	9.81705e-05	3.17819e-05	1.95989e-05	1.33942e-05	1.42218e-05	4.06568e-06	0.000163627	1.3458e-05	1.15655e-05	1.17125e-05	1.27456e-05	1.97695e-05	6.39096e-05	2.43274e-05	0.000199751	2.96943e-05	0.000350984	3.41349e-05	0	3.11447e-05	0.000121578
rs557832	15	58020738	C	A	0.4726	GCOM1;POLR2M	10983	0.00563328	8.49998e-05	1.45935e-05	3.26199e-05	0.000168664	0.000246406	2.22546e-05	2.36245e-05	2.85481e-05	0	0.00030756	0.000394574	3.21108e-06	1.48328e-05	1.45205e-06	9.25156e-05	3.8651e-05	2.49556e-05	0	1.5471e-05	1.48757e-05	9.4072e-05	3.56285e-05	1.96052e-05	1.34197e-05	1.42199e-05	4.05735e-06	0.000162624	1.34592e-05	1.15639e-05	1.17625e-05	1.27457e-05	2.03245e-05	6.39144e-05	2.43319e-05	0.000210753	2.96897e-05	0.000355007	3.41215e-05	0	3.11418e-05	0.000121622
rs2554034	15	58020885	A	G	0.4729	GCOM1;POLR2M	11130	0.00548962	8.58166e-05	1.39078e-05	3.21223e-05	0.000166984	0.000242258	2.23942e-05	2.35825e-05	2.86375e-05	0	0.000285818	0.000370976	3.21923e-06	1.48883e-05	1.45565e-06	9.15726e-05	3.67161e-05	2.43501e-05	0	1.54881e-05	1.48862e-05	9.96793e-05	3.12469e-05	1.97036e-05	1.34108e-05	1.41705e-05	4.04046e-06	0.000169493	1.34632e-05	1.14854e-05	1.17625e-05	1.27454e-05	1.98091e-05	6.06086e-05	2.44409e-05	0.000196167	2.96084e-05	0.00032916	3.22781e-05	0	3.11618e-05	0.00011555
rs2554035	15	58020908	A	G	0.4729	GCOM1;POLR2M	11153	0.00548962	8.58166e-05	1.39078e-05	3.21223e-05	0.000166984	0.000242258	2.23942e-05	2.35825e-05	2.86375e-05	0	0.000285818	0.000370976	3.21923e-06	1.48883e-05	1.45565e-06	9.15726e-05	3.67161e-05	2.43501e-05	0	1.54881e-05	1.48862e-05	9.96793e-05	3.12469e-05	1.97036e-05	1.34108e-05	1.41705e-05	4.04046e-06	0.000169493	1.34632e-05	1.14854e-05	1.17625e-05	1.27454e-05	1.98091e-05	6.06086e-05	2.44409e-05	0.000196167	2.96084e-05	0.00032916	3.22781e-05	0	3.11618e-05	0.00011555
rs2646025	15	58020911	A	G	0.4729	GCOM1;POLR2M	11156	0.00548962	8.58166e-05	1.39078e-05	3.21223e-05	0.000166984	0.000242258	2.23942e-05	2.35825e-05	2.86375e-05	0	0.000285818	0.000370976	3.21923e-06	1.48883e-05	1.45565e-06	9.15726e-05	3.67161e-05	2.43501e-05	0	1.54881e-05	1.48862e-05	9.96793e-05	3.12469e-05	1.97036e-05	1.34108e-05	1.41705e-05	4.04046e-06	0.000169493	1.34632e-05	1.14854e-05	1.17625e-05	1.27454e-05	1.98091e-05	6.06086e-05	2.44409e-05	0.000196167	2.96084e-05	0.00032916	3.22781e-05	0	3.11618e-05	0.00011555
rs2646026	15	58020975	C	T	0.4727	GCOM1;POLR2M	11220	0.0057135	8.78893e-05	1.44428e-05	3.31437e-05	0.000173762	0.000253938	2.23871e-05	2.35956e-05	2.94282e-05	1.16683e-05	0.000305702	0.000396548	3.21844e-06	1.49256e-05	1.4614e-06	9.44823e-05	3.79873e-05	2.46412e-05	0	1.54553e-05	1.48577e-05	9.86683e-05	3.48494e-05	1.96116e-05	1.3405e-05	1.42308e-05	4.0553e-06	0.000167286	1.34472e-05	1.15754e-05	1.1738e-05	1.27491e-05	2.00251e-05	6.4232e-05	2.43396e-05	0.000211089	2.9909e-05	0.000356873	3.41326e-05	0	3.14115e-05	0.000122683
rs2646027	15	58021115	C	T	0.4765	GCOM1;POLR2M	11360	0.00460588	0.000117739	1.51936e-05	3.7718e-05	0.000199299	0.000258085	2.02217e-05	2.50029e-05	2.04602e-05	0	0.000151552	0.0002177	3.19836e-06	1.41708e-05	0	6.24877e-05	3.87502e-05	2.67196e-05	0	1.80137e-05	1.82666e-05	7.27556e-05	3.04656e-05	2.3296e-05	1.38244e-05	1.39061e-05	3.88453e-06	0.000120724	1.4355e-05	1.09424e-05	1.25066e-05	1.32423e-05	2.21076e-05	4.29155e-05	2.73131e-05	0.00014609	2.43859e-05	0.000261481	2.75883e-05	0	2.66612e-05	6.00809e-05
rs77164562	15	58021146	C	G	0.02331	GCOM1;POLR2M	11391	0.00125497	1.63409e-05	0	2.52666e-06	1.9778e-05	3.71371e-05	1.96186e-05	2.37888e-05	0	0	0	0	3.18592e-06	1.9387e-05	0	1.93969e-05	7.25035e-06	1.28825e-05	2.10051e-06	1.62848e-05	1.78422e-05	3.01294e-05	5.94721e-06	2.16958e-05	1.6045e-05	2.89777e-05	3.902e-06	3.01811e-05	1.50939e-05	2.39271e-05	1.19679e-05	1.48294e-05	8.14213e-06	2.44804e-06	2.71271e-05	0	3.78263e-05	0	0	0	3.84194e-05	0
rs7164450	15	58021163	G	T	0.4765	GCOM1;POLR2M	11408	0.00460588	0.000117739	1.51936e-05	3.7718e-05	0.000199299	0.000258085	2.02217e-05	2.50029e-05	2.04602e-05	0	0.000151552	0.0002177	3.19836e-06	1.41708e-05	0	6.24877e-05	3.87502e-05	2.67196e-05	0	1.80137e-05	1.82666e-05	7.27556e-05	3.04656e-05	2.3296e-05	1.38244e-05	1.39061e-05	3.88453e-06	0.000120724	1.4355e-05	1.09424e-05	1.25066e-05	1.32423e-05	2.21076e-05	4.29155e-05	2.73131e-05	0.00014609	2.43859e-05	0.000261481	2.75883e-05	0	2.66612e-05	6.00809e-05
rs114548928	15	58021208	A	G	0.02275	GCOM1;POLR2M	11453	0.00119171	1.59767e-05	0	9.60985e-06	1.97684e-05	3.59685e-05	1.94002e-05	2.37862e-05	0	0	7.20428e-06	0	3.25913e-06	1.99406e-05	0	1.89938e-05	7.29956e-06	1.32549e-05	2.14806e-06	1.5517e-05	1.60378e-05	2.89795e-05	6.05949e-06	2.07947e-05	1.6881e-05	1.70913e-05	3.95941e-06	2.72609e-05	1.37656e-05	1.27178e-05	1.24755e-05	1.32885e-05	8.26397e-06	9.99461e-06	2.58839e-05	0	3.0131e-05	0	0	0	2.96597e-05	0
rs11853012	15	58021214	C	G	0.4765	GCOM1;POLR2M	11459	0.00460588	0.000117739	1.51936e-05	3.7718e-05	0.000199299	0.000258085	2.02217e-05	2.50029e-05	2.04602e-05	0	0.000151552	0.0002177	3.19836e-06	1.41708e-05	0	6.24877e-05	3.87502e-05	2.67196e-05	0	1.80137e-05	1.82666e-05	7.27556e-05	3.04656e-05	2.3296e-05	1.38244e-05	1.39061e-05	3.88453e-06	0.000120724	1.4355e-05	1.09424e-05	1.25066e-05	1.32423e-05	2.21076e-05	4.29155e-05	2.73131e-05	0.00014609	2.43859e-05	0.000261481	2.75883e-05	0	2.66612e-05	6.00809e-05
rs11853013	15	58021218	C	T	0.4765	GCOM1;POLR2M	11463	0.00460588	0.000117739	1.51936e-05	3.7718e-05	0.000199299	0.000258085	2.02217e-05	2.50029e-05	2.04602e-05	0	0.000151552	0.0002177	3.19836e-06	1.41708e-05	0	6.24877e-05	3.87502e-05	2.67196e-05	0	1.80137e-05	1.82666e-05	7.27556e-05	3.04656e-05	2.3296e-05	1.38244e-05	1.39061e-05	3.88453e-06	0.000120724	1.4355e-05	1.09424e-05	1.25066e-05	1.32423e-05	2.21076e-05	4.29155e-05	2.73131e-05	0.00014609	2.43859e-05	0.000261481	2.75883e-05	0	2.66612e-05	6.00809e-05
rs562460	15	58021252	A	G	0.4764	GCOM1;POLR2M	11497	0.00454676	0.000117405	1.5169e-05	3.76113e-05	0.000198333	0.000257183	2.02322e-05	2.49825e-05	1.94328e-05	0	0.000145909	0.000207178	3.19646e-06	1.44419e-05	0	6.29612e-05	3.72965e-05	2.59539e-05	0	1.80069e-05	1.8259e-05	7.36799e-05	2.90821e-05	2.32834e-05	1.37658e-05	1.39053e-05	3.88868e-06	0.000121406	1.43502e-05	1.09424e-05	1.24144e-05	1.32392e-05	2.14787e-05	4.29415e-05	2.73037e-05	0.000139077	2.43875e-05	0.000258707	2.75983e-05	0	2.66619e-05	6.00577e-05
rs656849	15	58021257	C	T	0.4765	GCOM1;POLR2M	11502	0.00460588	0.000117739	1.51936e-05	3.7718e-05	0.000199299	0.000258085	2.02217e-05	2.50029e-05	2.04602e-05	0	0.000151552	0.0002177	3.19836e-06	1.41708e-05	0	6.24877e-05	3.87502e-05	2.67196e-05	0	1.80137e-05	1.82666e-05	7.27556e-05	3.04656e-05	2.3296e-05	1.38244e-05	1.39061e-05	3.88453e-06	0.000120724	1.4355e-05	1.09424e-05	1.25066e-05	1.32423e-05	2.21076e-05	4.29155e-05	2.73131e-05	0.00014609	2.43859e-05	0.000261481	2.75883e-05	0	2.66612e-05	6.00809e-05
rs657286	15	58021360	G	A	0.4765	GCOM1;POLR2M	11605	0.00460588	0.000117739	1.51936e-05	3.7718e-05	0.000199299	0.000258085	2.02217e-05	2.50029e-05	2.04602e-05	0	0.000151552	0.0002177	3.19836e-06	1.41708e-05	0	6.24877e-05	3.87502e-05	2.67196e-05	0	1.80137e-05	1.82666e-05	7.27556e-05	3.04656e-05	2.3296e-05	1.38244e-05	1.39061e-05	3.88453e-06	0.000120724	1.4355e-05	1.09424e-05	1.25066e-05	1.32423e-05	2.21076e-05	4.29155e-05	2.73131e-05	0.00014609	2.43859e-05	0.000261481	2.75883e-05	0	2.66612e-05	6.00809e-05
rs657694	15	58021439	T	A	0.4767	GCOM1;POLR2M	11684	0.00464409	0.000112525	1.50338e-05	3.67895e-05	0.000192075	0.000254382	2.00497e-05	2.51202e-05	2.08891e-05	0	0.000152922	0.000249353	3.19819e-06	1.42487e-05	0	6.26991e-05	3.8357e-05	2.70965e-05	0	1.80348e-05	1.82942e-05	7.3309e-05	2.95108e-05	2.33607e-05	1.39904e-05	1.39154e-05	3.84193e-06	0.000121147	1.44172e-05	1.09421e-05	1.27106e-05	1.32866e-05	2.26735e-05	4.6042e-05	2.73878e-05	0.000146333	2.43202e-05	0.000267694	2.93946e-05	0	2.6587e-05	9.66698e-05
rs11853715	15	58021535	A	G	0.4764	GCOM1;POLR2M	11780	0.00451254	0.00011751	1.5169e-05	3.76455e-05	0.000198845	0.000257791	2.01075e-05	2.51106e-05	1.90286e-05	0	0.000141982	0.000201432	3.1977e-06	1.43074e-05	0	5.98005e-05	3.77886e-05	2.63839e-05	0	1.80154e-05	1.82723e-05	7.26915e-05	2.93597e-05	2.33063e-05	1.38835e-05	1.39059e-05	3.86256e-06	0.0001203	1.43541e-05	1.09423e-05	1.25841e-05	1.32417e-05	2.16127e-05	4.29826e-05	2.73224e-05	0.000139387	2.43806e-05	0.000250558	2.76209e-05	0	2.66583e-05	6.01201e-05
rs2554036	15	58021650	C	T	0.4764	GCOM1;POLR2M	11895	0.00451254	0.00011751	1.5169e-05	3.76455e-05	0.000198845	0.000257791	2.01075e-05	2.51106e-05	1.90286e-05	0	0.000141982	0.000201432	3.1977e-06	1.43074e-05	0	5.98005e-05	3.77886e-05	2.63839e-05	0	1.80154e-05	1.82723e-05	7.26915e-05	2.93597e-05	2.33063e-05	1.38835e-05	1.39059e-05	3.86256e-06	0.0001203	1.43541e-05	1.09423e-05	1.25841e-05	1.32417e-05	2.16127e-05	4.29826e-05	2.73224e-05	0.000139387	2.43806e-05	0.000250558	2.76209e-05	0	2.66583e-05	6.01201e-05
rs10851621	15	58021733	T	C	0.4764	GCOM1;POLR2M	11978	0.00451254	0.00011751	1.5169e-05	3.76455e-05	0.000198845	0.000257791	2.01075e-05	2.51106e-05	1.90286e-05	0	0.000141982	0.000201432	3.1977e-06	1.43074e-05	0	5.98005e-05	3.77886e-05	2.63839e-05	0	1.80154e-05	1.82723e-05	7.26915e-05	2.93597e-05	2.33063e-05	1.38835e-05	1.39059e-05	3.86256e-06	0.0001203	1.43541e-05	1.09423e-05	1.25841e-05	1.32417e-05	2.16127e-05	4.29826e-05	2.73224e-05	0.000139387	2.43806e-05	0.000250558	2.76209e-05	0	2.66583e-05	6.01201e-05
rs10851622	15	58021816	A	G	0.4764	GCOM1;POLR2M	12061	0.00469722	0.000122729	1.59984e-05	3.94756e-05	0.000211058	0.000273173	2.01001e-05	2.51154e-05	2.02233e-05	0	0.000149766	0.000212491	3.20201e-06	1.4262e-05	0	6.11489e-05	3.84443e-05	2.67785e-05	0	1.81601e-05	1.84096e-05	7.5733e-05	3.0785e-05	2.36438e-05	1.39482e-05	1.39265e-05	3.85152e-06	0.000126469	1.44826e-05	1.09417e-05	1.26477e-05	1.33274e-05	2.18795e-05	4.5188e-05	2.7667e-05	0.000142608	2.42965e-05	0.000255863	2.85797e-05	0	2.65835e-05	7.07381e-05
rs10851623	15	58021849	C	T	0.4764	GCOM1;POLR2M	12094	0.00469722	0.000122729	1.59984e-05	3.94756e-05	0.000211058	0.000273173	2.01001e-05	2.51154e-05	2.02233e-05	0	0.000149766	0.000212491	3.20201e-06	1.4262e-05	0	6.11489e-05	3.84443e-05	2.67785e-05	0	1.81601e-05	1.84096e-05	7.5733e-05	3.0785e-05	2.36438e-05	1.39482e-05	1.39265e-05	3.85152e-06	0.000126469	1.44826e-05	1.09417e-05	1.26477e-05	1.33274e-05	2.18795e-05	4.5188e-05	2.7667e-05	0.000142608	2.42965e-05	0.000255863	2.85797e-05	0	2.65835e-05	7.07381e-05
rs16977648	15	58022101	T	C	0.03513	GCOM1;POLR2M	12346	0.00161218	2.22734e-05	0	1.056e-05	2.03689e-05	5.51549e-05	3.77992e-05	6.61946e-05	0	2.33703e-05	0	0	1.8272e-05	1.37909e-05	1.88578e-05	2.60461e-05	4.15202e-05	3.13037e-05	0	2.48909e-05	2.25086e-05	2.0222e-05	4.99988e-06	3.06549e-05	1.70701e-05	1.50527e-05	5.0478e-06	1.79719e-05	1.35293e-05	1.11947e-05	1.88661e-05	1.2835e-05	2.44001e-05	1.08513e-05	3.36337e-05	1.02172e-05	2.46415e-05	1.22235e-05	1.19928e-05	0	2.69211e-05	1.1046e-05
rs2433203	15	58022206	C	T	0.4762	GCOM1;POLR2M	12451	0.00444726	0.000100194	1.52124e-05	3.56919e-05	0.000183795	0.000239541	2.0043e-05	2.51422e-05	1.81946e-05	0	0.00014216	0.00020202	3.20576e-06	1.40772e-05	0	5.75198e-05	3.86384e-05	2.68832e-05	0	1.83793e-05	1.86564e-05	7.36469e-05	3.04643e-05	2.37557e-05	1.4021e-05	1.39799e-05	3.8484e-06	0.000122513	1.4666e-05	1.09527e-05	1.27484e-05	1.34735e-05	2.15223e-05	4.32799e-05	2.78514e-05	0.000140753	2.41477e-05	0.000248943	2.79417e-05	0	2.646e-05	6.05311e-05
rs143585957	15	58022545	A	G	0.0186	GCOM1;POLR2M	12790	0.00195432	2.08951e-05	0	1.4389e-05	1.8221e-05	2.52834e-05	1.88177e-05	2.33363e-05	0	0	0	0	1.48183e-05	1.80658e-05	1.48982e-06	2.1129e-05	1.74933e-06	1.07601e-05	1.45366e-05	2.01589e-05	2.24705e-05	2.24419e-05	4.74703e-06	3.26923e-05	1.7097e-05	1.63624e-05	9.68392e-06	2.33686e-05	1.44043e-05	1.63033e-05	1.21074e-05	1.37971e-05	7.70228e-06	1.06688e-05	4.46625e-05	0	3.36015e-05	1.14211e-05	1.21923e-05	8.0897e-05	3.07396e-05	0
rs138898967	15	58022597	A	G	0.02307	GCOM1;POLR2M	12842	0.00292492	1.29378e-05	0	0	0	1.49923e-05	2.90519e-05	2.80558e-05	1.8121e-06	2.15734e-05	6.25387e-05	7.56925e-05	3.2546e-06	1.30589e-05	1.93805e-05	6.15908e-05	4.4058e-05	1.30946e-05	1.22182e-05	2.74925e-05	1.97293e-05	2.7014e-05	4.92244e-06	3.19388e-05	1.58467e-05	3.65392e-05	9.14868e-06	2.22188e-05	1.61926e-05	5.37411e-05	1.1811e-05	1.62971e-05	8.18638e-06	3.76745e-05	3.63114e-05	4.37025e-05	4.25533e-05	4.38228e-05	4.16488e-05	5.13531e-05	4.37802e-05	2.47703e-05
rs73428711	15	58022617	A	G	0.04111	GCOM1;POLR2M	12862	0.0015736	2.91619e-06	0	0	1.35822e-05	1.5058e-05	2.44107e-05	3.74756e-05	0	1.83627e-05	0	0	2.52742e-05	1.31983e-05	2.60719e-05	1.36185e-05	8.67062e-06	1.89402e-05	0	3.47878e-05	3.60385e-05	1.51688e-05	4.88107e-06	1.92755e-05	1.58038e-05	1.5872e-05	6.23594e-06	1.37541e-05	2.17959e-05	1.55342e-05	1.16085e-05	2.04031e-05	9.01279e-06	1.40567e-05	2.41485e-05	8.7422e-06	3.66628e-05	0	1.87668e-05	0	4.53585e-05	1.40499e-05
rs76828431	15	58022629	A	G	0.0186	GCOM1;POLR2M	12874	0.00195432	2.08951e-05	0	1.4389e-05	1.8221e-05	2.52834e-05	1.88177e-05	2.33363e-05	0	0	0	0	1.48183e-05	1.80658e-05	1.48982e-06	2.1129e-05	1.74933e-06	1.07601e-05	1.45366e-05	2.01589e-05	2.24705e-05	2.24419e-05	4.74703e-06	3.26923e-05	1.7097e-05	1.63624e-05	9.68392e-06	2.33686e-05	1.44043e-05	1.63033e-05	1.21074e-05	1.37971e-05	7.70228e-06	1.06688e-05	4.46625e-05	0	3.36015e-05	1.14211e-05	1.21923e-05	8.0897e-05	3.07396e-05	0
rs11633300	15	58022798	T	G	0.0392	GCOM1;POLR2M	13043	0.00206079	1.26652e-05	0	0	2.5044e-06	2.21254e-05	2.01116e-05	2.52216e-05	0	1.21899e-05	7.26699e-06	0	1.2666e-05	2.60609e-05	1.46195e-06	1.34717e-05	7.76144e-06	2.06149e-05	2.21484e-06	2.20271e-05	2.1435e-05	1.55814e-05	5.06918e-06	2.25213e-05	2.08271e-05	2.66979e-05	6.35047e-06	1.38749e-05	4.08293e-05	2.20273e-05	1.99224e-05	4.03178e-05	9.32123e-06	1.26307e-05	2.72581e-05	9.14038e-06	6.52388e-05	0	1.19099e-05	0	7.70866e-05	1.08097e-05
rs11633350	15	58022879	T	G	0.04135	GCOM1;POLR2M	13124	0.0014222	2.90906e-06	0	0	1.37051e-05	1.51248e-05	2.54032e-05	3.7977e-05	0	1.96088e-05	0	0	2.42366e-05	1.30935e-05	2.42804e-05	1.36789e-05	1.2718e-05	2.03002e-05	0	2.75236e-05	2.91322e-05	1.51965e-05	4.91472e-06	1.87346e-05	1.66637e-05	1.48733e-05	6.8332e-06	1.39626e-05	1.89289e-05	1.28113e-05	1.20274e-05	1.77103e-05	9.53553e-06	1.34826e-05	2.35785e-05	0	3.22802e-05	0	1.8071e-05	0	3.95137e-05	1.3512e-05
rs11633248	15	58022938	G	A	0.04135	GCOM1;POLR2M	13183	0.0014222	2.90906e-06	0	0	1.37051e-05	1.51248e-05	2.54032e-05	3.7977e-05	0	1.96088e-05	0	0	2.42366e-05	1.30935e-05	2.42804e-05	1.36789e-05	1.2718e-05	2.03002e-05	0	2.75236e-05	2.91322e-05	1.51965e-05	4.91472e-06	1.87346e-05	1.66637e-05	1.48733e-05	6.8332e-06	1.39626e-05	1.89289e-05	1.28113e-05	1.20274e-05	1.77103e-05	9.53553e-06	1.34826e-05	2.35785e-05	0	3.22802e-05	0	1.8071e-05	0	3.95137e-05	1.3512e-05
rs113131128	15	58023026	C	T	0.03441	GCOM1;POLR2M	13271	0.00163112	1.8842e-05	0	1.09443e-05	2.04537e-05	5.31828e-05	4.16307e-05	7.16227e-05	3.42246e-07	3.35224e-05	0	0	1.45134e-05	1.41195e-05	1.44916e-06	2.83433e-05	4.34834e-05	3.44244e-05	0	3.21421e-05	3.45471e-05	2.19039e-05	5.0213e-06	3.46211e-05	1.80149e-05	1.86251e-05	5.48504e-06	2.08219e-05	1.45185e-05	1.21811e-05	2.03429e-05	1.37442e-05	2.75764e-05	1.13619e-05	3.84089e-05	1.02205e-05	2.86263e-05	1.20755e-05	1.25093e-05	0	2.98139e-05	1.15828e-05
rs28416404	15	58023255	C	T	0.08279	GCOM1;POLR2M	13500	0.00180264	2.91574e-06	0	0	2.49542e-06	3.77789e-06	2.48798e-05	3.42889e-05	0	1.98881e-05	7.19698e-06	0	3.26666e-06	1.29729e-05	1.48731e-06	1.31757e-05	7.33033e-06	1.27664e-05	4.44703e-06	3.48402e-05	3.9359e-05	1.54567e-05	4.65915e-06	2.77065e-05	1.58946e-05	2.31968e-05	7.57664e-06	1.34206e-05	2.08917e-05	2.91316e-05	1.15481e-05	2.04231e-05	7.99859e-06	1.68727e-05	3.65507e-05	0	5.31627e-05	1.15482e-05	2.24276e-05	0	5.26988e-05	1.76986e-05
rs59639557	15	58023427	G	A	0.04111	GCOM1;POLR2M	13672	0.00170911	2.91869e-06	0	0	1.36174e-05	1.51236e-05	2.46722e-05	3.84729e-05	0	1.84492e-05	0	0	2.61249e-05	1.31796e-05	2.67443e-05	1.33343e-05	8.49393e-06	1.86619e-05	0	3.77576e-05	3.74935e-05	1.52682e-05	4.80578e-06	1.95241e-05	1.57673e-05	1.64422e-05	6.16089e-06	1.52677e-05	3.48859e-05	1.61766e-05	1.16082e-05	2.34763e-05	8.95696e-06	1.31623e-05	2.44193e-05	9.02618e-06	3.99491e-05	1.11183e-05	1.73469e-05	0	5.03543e-05	1.30947e-05
rs117679514	15	58023474	T	C	0.0186	GCOM1;POLR2M	13719	0.00195432	2.08951e-05	0	1.4389e-05	1.8221e-05	2.52834e-05	1.88177e-05	2.33363e-05	0	0	0	0	1.48183e-05	1.80658e-05	1.48982e-06	2.1129e-05	1.74933e-06	1.07601e-05	1.45366e-05	2.01589e-05	2.24705e-05	2.24419e-05	4.74703e-06	3.26923e-05	1.7097e-05	1.63624e-05	9.68392e-06	2.33686e-05	1.44043e-05	1.63033e-05	1.21074e-05	1.37971e-05	7.70228e-06	1.06688e-05	4.46625e-05	0	3.36015e-05	1.14211e-05	1.21923e-05	8.0897e-05	3.07396e-05	0
rs150326292	15	58023508	C	G	0.0186	GCOM1;POLR2M	13753	0.00195432	2.08951e-05	0	1.4389e-05	1.8221e-05	2.52834e-05	1.88177e-05	2.33363e-05	0	0	0	0	1.48183e-05	1.80658e-05	1.48982e-06	2.1129e-05	1.74933e-06	1.07601e-05	1.45366e-05	2.01589e-05	2.24705e-05	2.24419e-05	4.74703e-06	3.26923e-05	1.7097e-05	1.63624e-05	9.68392e-06	2.33686e-05	1.44043e-05	1.63033e-05	1.21074e-05	1.37971e-05	7.70228e-06	1.06688e-05	4.46625e-05	0	3.36015e-05	1.14211e-05	1.21923e-05	8.0897e-05	3.07396e-05	0
rs72745602	15	58023935	T	C	0.1269	GCOM1;POLR2M	14180	0.00201871	0.000200408	1.3115e-05	5.63378e-05	8.68879e-05	0.00014589	1.86919e-05	2.35461e-05	6.18373e-06	0	1.45034e-05	1.27698e-05	1.47645e-05	1.32134e-05	4.3952e-06	1.37626e-05	7.57534e-06	1.09342e-05	0	1.54611e-05	1.47377e-05	1.52872e-05	2.30241e-05	3.22752e-05	1.59975e-05	1.52635e-05	4.11321e-06	1.35757e-05	1.35683e-05	1.12262e-05	1.14846e-05	1.27802e-05	9.22043e-06	1.39043e-05	3.68979e-05	2.3252e-05	2.31143e-05	3.92505e-05	1.47031e-05	0	2.64175e-05	1.4183e-05
rs138812557	15	58024038	A	G	0.01517	GCOM1;POLR2M	14283	0.00127468	2.94266e-06	0	0	2.42026e-06	1.50468e-05	1.88573e-05	2.33579e-05	0	0	8.15832e-06	0	3.22168e-06	1.8847e-05	0	1.29366e-05	1.76266e-06	1.06809e-05	0	2.21945e-05	2.37345e-05	1.55666e-05	4.70191e-06	2.0901e-05	1.58605e-05	1.61175e-05	3.86487e-06	1.36053e-05	1.72253e-05	1.37372e-05	1.23012e-05	1.66825e-05	7.56876e-06	2.44168e-06	2.54668e-05	8.99527e-06	4.11977e-05	1.6696e-05	0	7.20884e-06	5.03017e-05	0
rs72747204	15	58024714	A	G	0.03385	GCOM1;POLR2M	14959	0.00145654	1.32884e-05	0	0	1.42422e-05	3.00309e-05	3.09802e-05	5.3638e-05	0	1.91789e-05	0	0	1.40805e-05	1.35374e-05	0	2.58811e-05	3.27202e-05	2.33732e-05	0	3.27372e-05	3.40213e-05	2.39452e-05	4.75153e-06	3.35634e-05	1.54694e-05	2.23416e-05	4.16844e-06	2.22183e-05	1.50392e-05	1.26736e-05	1.54779e-05	1.43294e-05	1.67588e-05	1.09066e-05	3.77469e-05	9.17632e-06	3.28204e-05	0	1.20191e-05	0	3.66607e-05	1.08213e-05
rs11636140	15	58025118	G	A	0.04087	GCOM1;POLR2M	15363	0.00158164	2.91794e-06	0	0	1.34954e-05	1.50361e-05	2.59904e-05	4.07715e-05	0	1.92808e-05	7.09736e-06	0	2.37526e-05	1.29918e-05	2.44111e-05	1.37148e-05	8.42156e-06	1.90071e-05	0	3.46357e-05	3.58919e-05	1.5171e-05	4.80514e-06	1.92546e-05	1.57883e-05	1.58431e-05	6.35221e-06	1.37144e-05	2.17052e-05	1.54977e-05	1.15905e-05	2.03249e-05	9.36796e-06	1.39979e-05	2.41304e-05	8.89027e-06	3.65631e-05	0	1.8683e-05	0	4.52557e-05	1.39928e-05
rs143681041	15	58025150	G	A	0.01964	GCOM1;POLR2M	15395	0.00118429	2.93764e-06	0	0	4.90032e-06	1.55108e-05	2.20863e-05	2.84431e-05	0	1.70186e-05	7.24054e-06	0	1.53828e-05	1.45435e-05	4.38545e-06	2.3491e-05	1.75599e-06	1.04494e-05	0	1.53505e-05	1.49348e-05	1.78827e-05	4.74802e-06	1.87436e-05	1.61612e-05	1.39696e-05	4.22252e-06	1.71808e-05	1.35032e-05	1.11653e-05	1.13732e-05	1.28286e-05	8.21114e-06	1.23631e-05	2.38289e-05	0	2.31425e-05	0	1.27265e-05	0	2.6788e-05	1.16592e-05
rs139357698	15	58025397	T	C	0.01964	GCOM1;POLR2M	15642	0.00118429	2.93764e-06	0	0	4.90032e-06	1.55108e-05	2.20863e-05	2.84431e-05	0	1.70186e-05	7.24054e-06	0	1.53828e-05	1.45435e-05	4.38545e-06	2.3491e-05	1.75599e-06	1.04494e-05	0	1.53505e-05	1.49348e-05	1.78827e-05	4.74802e-06	1.87436e-05	1.61612e-05	1.39696e-05	4.22252e-06	1.71808e-05	1.35032e-05	1.11653e-05	1.13732e-05	1.28286e-05	8.21114e-06	1.23631e-05	2.38289e-05	0	2.31425e-05	0	1.27265e-05	0	2.6788e-05	1.16592e-05
rs7174390	15	58025960	T	C	0.4673	GCOM1;POLR2M	16205	0.00216514	3.46128e-05	1.1044e-05	1.6226e-05	4.29199e-05	4.56123e-05	2.33008e-05	2.31827e-05	8.36071e-06	0	5.94421e-05	8.808e-05	1.35468e-05	2.04077e-05	0	6.43975e-05	7.37166e-06	1.29031e-05	0	1.79888e-05	1.76347e-05	5.19696e-05	1.914e-05	2.28551e-05	1.51514e-05	1.48057e-05	4.10215e-06	0.000102391	1.61979e-05	1.14907e-05	1.14516e-05	1.48275e-05	9.84743e-06	2.38841e-05	2.7675e-05	6.8531e-05	2.31922e-05	0.000116675	1.7698e-05	0	2.65576e-05	1.78138e-05
rs12102114	15	58026418	G	C	0.02275	GCOM1;POLR2M	16663	0.00119171	1.59767e-05	0	9.60985e-06	1.97684e-05	3.59685e-05	1.94002e-05	2.37862e-05	0	0	7.20428e-06	0	3.25913e-06	1.99406e-05	0	1.89938e-05	7.29956e-06	1.32549e-05	2.14806e-06	1.5517e-05	1.60378e-05	2.89795e-05	6.05949e-06	2.07947e-05	1.6881e-05	1.70913e-05	3.95941e-06	2.72609e-05	1.37656e-05	1.27178e-05	1.24755e-05	1.32885e-05	8.26397e-06	9.99461e-06	2.58839e-05	0	3.0131e-05	0	0	0	2.96597e-05	0
rs7350797	15	58026974	G	A	0.02275	GCOM1;POLR2M	17219	0.00119171	1.59767e-05	0	9.60985e-06	1.97684e-05	3.59685e-05	1.94002e-05	2.37862e-05	0	0	7.20428e-06	0	3.25913e-06	1.99406e-05	0	1.89938e-05	7.29956e-06	1.32549e-05	2.14806e-06	1.5517e-05	1.60378e-05	2.89795e-05	6.05949e-06	2.07947e-05	1.6881e-05	1.70913e-05	3.95941e-06	2.72609e-05	1.37656e-05	1.27178e-05	1.24755e-05	1.32885e-05	8.26397e-06	9.99461e-06	2.58839e-05	0	3.0131e-05	0	0	0	2.96597e-05	0
rs80078557	15	58027243	T	G	0.0186	GCOM1;POLR2M	17488	0.00195432	2.08951e-05	0	1.4389e-05	1.8221e-05	2.52834e-05	1.88177e-05	2.33363e-05	0	0	0	0	1.48183e-05	1.80658e-05	1.48982e-06	2.1129e-05	1.74933e-06	1.07601e-05	1.45366e-05	2.01589e-05	2.24705e-05	2.24419e-05	4.74703e-06	3.26923e-05	1.7097e-05	1.63624e-05	9.68392e-06	2.33686e-05	1.44043e-05	1.63033e-05	1.21074e-05	1.37971e-05	7.70228e-06	1.06688e-05	4.46625e-05	0	3.36015e-05	1.14211e-05	1.21923e-05	8.0897e-05	3.07396e-05	0
rs148824574	15	58027672	G	C	0.01429	GCOM1;POLR2M	17917	0.0012158	1.21293e-05	0	0	1.25751e-05	1.67054e-05	1.92773e-05	2.37316e-05	0	0	7.51867e-06	0	3.22343e-06	1.46512e-05	0	2.01655e-05	7.60069e-06	1.89627e-05	0	1.54927e-05	1.47798e-05	1.60682e-05	6.08541e-06	1.84851e-05	2.08532e-05	1.38809e-05	3.97836e-06	1.71355e-05	1.34441e-05	1.09915e-05	1.66846e-05	1.27739e-05	7.96748e-06	2.43093e-06	2.35637e-05	8.74854e-06	2.32603e-05	0	0	1.52639e-05	2.65168e-05	0
rs145845831	15	58028154	C	G	0.0186	GCOM1;POLR2M	18399	0.00195432	2.08951e-05	0	1.4389e-05	1.8221e-05	2.52834e-05	1.88177e-05	2.33363e-05	0	0	0	0	1.48183e-05	1.80658e-05	1.48982e-06	2.1129e-05	1.74933e-06	1.07601e-05	1.45366e-05	2.01589e-05	2.24705e-05	2.24419e-05	4.74703e-06	3.26923e-05	1.7097e-05	1.63624e-05	9.68392e-06	2.33686e-05	1.44043e-05	1.63033e-05	1.21074e-05	1.37971e-05	7.70228e-06	1.06688e-05	4.46625e-05	0	3.36015e-05	1.14211e-05	1.21923e-05	8.0897e-05	3.07396e-05	0
rs617842	15	58028325	T	A	0.4991	GCOM1;POLR2M	18570	0.00234153	3.99151e-05	0	1.36592e-05	5.46069e-05	6.37778e-05	1.91005e-05	2.55037e-05	6.96163e-06	0	1.55578e-05	1.28112e-05	1.26241e-05	2.58247e-05	0	1.91852e-05	7.6645e-06	1.78692e-05	1.0949e-05	2.72181e-05	3.13964e-05	1.9209e-05	6.80134e-06	3.03621e-05	1.34118e-05	1.46105e-05	3.89419e-06	2.34667e-05	1.47474e-05	1.12874e-05	1.16713e-05	1.37994e-05	1.10954e-05	1.48984e-05	3.22669e-05	2.61824e-05	2.31178e-05	5.23852e-05	1.32582e-05	1.57195e-05	2.66088e-05	1.34045e-05
rs7171442	15	58029204	C	T	0.04654	GCOM1;POLR2M	19449	0.00141713	1.14391e-05	0	0	4.87895e-06	2.10561e-05	1.9026e-05	2.57564e-05	0	0	0	0	3.15781e-05	1.41691e-05	3.23545e-05	1.93244e-05	1.24758e-05	1.04534e-05	2.16667e-06	1.55163e-05	1.48033e-05	2.08576e-05	4.80162e-06	1.86272e-05	1.99179e-05	1.55513e-05	6.11647e-06	2.20632e-05	1.75089e-05	1.61749e-05	1.20898e-05	1.68325e-05	7.83682e-06	1.03307e-05	2.41266e-05	9.35994e-06	3.05974e-05	0	1.15003e-05	0	3.56331e-05	0
rs72747207	15	58029807	A	G	0.01373	GCOM1;POLR2M	20052	0.00564118	5.81213e-05	1.69699e-05	3.71282e-05	4.47988e-05	2.61224e-05	2.79592e-05	2.96867e-05	0	3.26182e-05	7.07499e-06	0	1.31502e-05	1.74696e-05	1.80641e-05	1.84173e-05	8.35922e-06	2.21529e-05	0	0.000170247	0.000236553	2.01839e-05	1.1362e-05	0.000273731	5.31263e-05	9.69343e-05	0.000275796	3.51332e-05	8.15693e-05	9.14453e-05	2.77735e-05	8.91653e-05	8.48167e-06	1.14932e-05	0.000324316	1.38612e-05	9.46911e-05	1.22307e-05	1.35621e-05	0	9.32239e-05	0
rs71478635	15	58030038	A	G	0.09907	GCOM1;POLR2M	20283	0.00470152	1.37995e-05	0	0	5.25006e-06	1.5329e-05	3.94412e-05	4.79027e-05	0	3.56496e-05	7.45014e-06	0	3.63909e-05	1.94424e-05	5.88904e-05	5.26656e-05	0	1.22362e-05	2.16516e-06	0.000132052	7.87295e-05	4.84632e-05	4.98854e-06	8.5103e-05	1.77466e-05	0.000217377	1.5621e-05	4.06756e-05	0.00011202	0.000252356	1.33226e-05	0.000148456	9.47031e-06	2.46235e-06	9.70602e-05	1.35626e-05	0.000146487	1.23884e-05	0	0	0.000136868	0
rs28660522	15	58030111	G	A	0.06706	GCOM1;POLR2M	20356	0.00117822	1.94266e-05	0	1.22574e-05	1.61906e-05	1.67186e-05	1.86724e-05	2.33868e-05	0	0	7.3884e-06	0	3.20469e-06	1.30851e-05	0	1.8458e-05	0	1.04893e-05	2.21689e-06	1.54303e-05	1.48915e-05	1.53236e-05	4.69483e-06	1.84539e-05	1.36127e-05	1.4216e-05	6.50051e-06	1.52429e-05	1.35243e-05	1.10791e-05	1.13738e-05	1.27932e-05	7.53398e-06	1.20389e-05	2.33558e-05	0	2.48955e-05	0	1.17635e-05	0	2.82594e-05	2.64384e-06
rs4774981	15	58030522	A	G	0.02658	GCOM1;POLR2M	20767	0.00293024	0.000169564	0	8.47391e-05	9.02684e-05	6.70608e-05	7.01925e-05	0.00010284	3.56521e-07	9.59608e-05	1.28162e-05	5.93896e-06	1.65304e-05	1.32959e-05	0	2.23738e-05	2.75213e-05	2.31263e-05	1.24879e-05	2.98441e-05	3.38722e-05	4.71416e-05	5.53813e-06	4.947e-05	1.36593e-05	3.65957e-05	3.34901e-05	3.70416e-05	1.68677e-05	1.74615e-05	1.23592e-05	1.58086e-05	1.68738e-05	1.26055e-05	5.37123e-05	8.92281e-06	2.56625e-05	0	1.19465e-05	0	2.70689e-05	0
rs191983124	15	58030600	A	G	0.01237	GCOM1;POLR2M	20845	0.0014051	1.69174e-05	0	1.11412e-05	1.8223e-05	2.33782e-05	2.44813e-05	2.54116e-05	1.64769e-06	1.78723e-05	5.23294e-05	6.18651e-05	2.48886e-05	1.58407e-05	1.87611e-05	2.59437e-05	1.80923e-06	1.04613e-05	0	1.76746e-05	2.05295e-05	2.26471e-05	5.75145e-06	1.92479e-05	1.50758e-05	1.4007e-05	7.96293e-06	1.86694e-05	1.38456e-05	1.09894e-05	1.14364e-05	1.29998e-05	7.55641e-06	1.03234e-05	2.39961e-05	1.47075e-05	2.31171e-05	2.10254e-05	0	7.80655e-06	2.66468e-05	0
rs12592435	15	58030668	C	T	0.1307	GCOM1;POLR2M	20913	0.0029043	2.94617e-06	0	0	5.28302e-06	1.47637e-05	1.87846e-05	2.33771e-05	0	1.66998e-05	0	0	1.68164e-05	1.81442e-05	8.88792e-06	1.36725e-05	1.75035e-06	1.04716e-05	1.07989e-05	2.22603e-05	2.14465e-05	1.88659e-05	1.44975e-05	2.56185e-05	1.6331e-05	1.72916e-05	3.85154e-06	1.64276e-05	1.61675e-05	1.46068e-05	1.14099e-05	1.56572e-05	9.01321e-06	1.03765e-05	2.94295e-05	0	2.73715e-05	0	0	8.40107e-06	2.99489e-05	0
rs34961870	15	58031092	T	C	0.4353	GCOM1;POLR2M	21337	0.00145715	1.26479e-05	0	2.51124e-06	1.24768e-05	3.77897e-06	1.93111e-05	3.79991e-05	0	1.19485e-05	7.23919e-06	0	3.2071e-06	1.32392e-05	0	0	3.12306e-05	2.15218e-05	0	1.70248e-05	2.16414e-05	1.86322e-05	4.64493e-06	2.08704e-05	1.34449e-05	1.46041e-05	3.86922e-06	1.5991e-05	1.41677e-05	1.12208e-05	1.23641e-05	1.34263e-05	1.2698e-05	0	2.58334e-05	0	2.59986e-05	0	0	0	2.71274e-05	0
rs510331	15	58031142	T	C	0.3905	GCOM1;POLR2M	21387	0.00189001	1.33625e-05	0	2.52617e-06	2.50732e-06	3.76798e-06	1.92228e-05	4.25071e-05	0	1.17058e-05	8.76048e-06	6.78086e-06	1.27114e-05	1.34135e-05	1.47426e-06	0	4.44049e-05	2.47666e-05	0	1.83211e-05	2.98223e-05	1.64298e-05	4.65323e-06	2.28884e-05	1.50258e-05	1.62543e-05	3.82395e-06	1.35572e-05	1.50689e-05	1.25283e-05	1.18011e-05	1.4375e-05	1.76628e-05	1.00868e-05	2.94703e-05	0	2.89708e-05	0	0	0	3.00937e-05	0
rs140290241	15	58031515	T	C	0.04008	GCOM1;POLR2M	21760	0.00147896	1.33291e-05	0	1.00665e-05	1.42839e-05	2.0662e-05	2.72158e-05	3.14008e-05	3.749e-06	2.13071e-05	5.09576e-05	6.2349e-05	1.29697e-05	1.92802e-05	0	5.2496e-05	1.76132e-06	1.05466e-05	0	2.01687e-05	1.87257e-05	3.97818e-05	5.04424e-06	2.3333e-05	1.56408e-05	1.84063e-05	4.95546e-06	3.86688e-05	1.51399e-05	1.26953e-05	1.14609e-05	1.43691e-05	8.05115e-06	1.00073e-05	2.67972e-05	3.81502e-05	2.77136e-05	1.72284e-05	0	0	2.90129e-05	0
rs182136623	15	58031526	T	G	0.02722	GCOM1;POLR2M	21771	0.002858	0.000242774	0	0.000109978	0.000120464	8.82259e-05	5.35855e-05	7.68845e-05	1.50267e-06	7.29545e-05	9.13726e-06	0	2.31509e-05	1.29988e-05	0	1.91222e-05	2.42517e-05	2.14045e-05	1.39765e-05	2.31476e-05	2.89371e-05	4.4205e-05	5.36421e-06	4.10418e-05	1.34196e-05	2.53592e-05	2.90621e-05	3.34438e-05	1.51012e-05	1.36406e-05	1.17675e-05	1.41166e-05	1.52213e-05	1.1222e-05	4.29556e-05	8.6693e-06	2.32556e-05	0	2.79705e-06	0	2.69852e-05	0
rs680378	15	58031532	A	T	0.0499	GCOM1;POLR2M	21777	0.00143002	1.48225e-05	0	1.07578e-05	1.72892e-05	3.82918e-05	2.00397e-05	3.50513e-05	0	1.1944e-05	0	0	1.30875e-05	1.43018e-05	0	1.32519e-05	4.64417e-05	3.25313e-05	0	1.54071e-05	1.47871e-05	1.56918e-05	6.1032e-06	1.97623e-05	1.87142e-05	1.38352e-05	4.25488e-06	1.59251e-05	1.34204e-05	1.13907e-05	1.71421e-05	1.27069e-05	2.0293e-05	1.43674e-05	2.42628e-05	0	2.39544e-05	1.69519e-05	1.61238e-05	7.44073e-06	2.68785e-05	1.4175e-05
rs536786	15	58031747	G	A	0.451	GCOM1;POLR2M	21992	0.00140023	1.62676e-05	0	1.14833e-05	1.45407e-05	1.60409e-05	1.86619e-05	2.80971e-05	0	0	7.99522e-06	5.77458e-06	1.27017e-05	1.32603e-05	0	1.28148e-05	3.16798e-05	2.0067e-05	0	1.56683e-05	1.9466e-05	1.64374e-05	4.75069e-06	1.93436e-05	1.34002e-05	1.39874e-05	3.8202e-06	1.56272e-05	1.33972e-05	1.09163e-05	1.2245e-05	1.27172e-05	1.04116e-05	2.44217e-06	2.43158e-05	0	2.3115e-05	0	0	0	2.64478e-05	0
rs16977653	15	58032733	G	A	0.07161	GCOM1;POLR2M	22978	0.00139553	1.57417e-05	0	1.46527e-05	1.53322e-05	1.4901e-05	1.95314e-05	2.33253e-05	0	0	1.26868e-05	7.20739e-06	1.26356e-05	1.84666e-05	0	1.83725e-05	7.61459e-06	1.80986e-05	0	2.07017e-05	2.31466e-05	1.97557e-05	2.16384e-05	2.39619e-05	1.92162e-05	2.3199e-05	3.84563e-06	2.01549e-05	1.81501e-05	1.31106e-05	1.52497e-05	1.69391e-05	7.97629e-06	1.36987e-05	2.7536e-05	3.05249e-05	3.45229e-05	2.03935e-05	1.14498e-05	0	3.67702e-05	1.07944e-05
rs664167	15	58032830	G	C	0.1459	GCOM1;POLR2M	23075	0.00237069	1.22193e-05	0	0	4.97508e-06	1.52109e-05	1.90721e-05	2.66072e-05	0	1.20614e-05	7.53824e-06	0	3.80229e-05	1.95976e-05	2.50982e-05	2.11768e-05	7.10914e-06	1.34852e-05	1.21632e-05	1.81414e-05	1.72416e-05	1.89368e-05	5.41092e-06	1.97045e-05	1.33029e-05	1.40952e-05	5.82288e-06	1.97349e-05	1.34635e-05	1.10661e-05	1.15411e-05	1.27946e-05	1.01979e-05	1.18701e-05	2.4807e-05	8.72213e-06	2.46202e-05	0	1.39744e-05	0	2.75777e-05	1.07321e-05
rs58347073	15	58033079	C	G	0.1455	GCOM1;POLR2M	23324	0.00227093	1.20478e-05	0	0	2.51231e-06	1.50761e-05	1.9203e-05	2.70124e-05	0	1.22149e-05	7.494e-06	0	3.43967e-05	1.88589e-05	2.35147e-05	2.12573e-05	7.13744e-06	1.3716e-05	1.2328e-05	1.86082e-05	1.75952e-05	1.90267e-05	5.43622e-06	2.01365e-05	1.33767e-05	1.43134e-05	5.92131e-06	2.35028e-05	1.35833e-05	1.1229e-05	1.1737e-05	1.29193e-05	1.03306e-05	1.17957e-05	2.53651e-05	8.78886e-06	2.4266e-05	0	1.39437e-05	0	2.69903e-05	1.06827e-05
rs16977655	15	58033804	G	A	0.07185	GCOM1;POLR2M	24049	0.00128905	1.48402e-05	0	1.33002e-05	1.41596e-05	1.47865e-05	1.90388e-05	2.32286e-05	0	0	1.20856e-05	6.85308e-06	1.30811e-05	1.69186e-05	1.46908e-06	1.35438e-05	7.94224e-06	1.90965e-05	0	1.74322e-05	2.03754e-05	1.98117e-05	2.28132e-05	2.10553e-05	2.09739e-05	1.67054e-05	3.914e-06	2.01397e-05	1.59674e-05	1.19808e-05	1.66017e-05	1.49769e-05	8.1856e-06	1.29384e-05	2.55774e-05	2.73368e-05	2.96107e-05	1.8387e-05	2.78929e-06	0	3.01747e-05	0
rs12906285	15	58034319	C	G	0.03856	GCOM1;POLR2M	24564	0.00159128	1.14588e-05	0	0	1.41018e-05	1.609e-05	3.24545e-05	4.50403e-05	0	2.11616e-05	1.24121e-05	6.71494e-06	3.24488e-06	1.5032e-05	0	1.2871e-05	3.968e-05	2.2748e-05	1.09654e-05	2.7547e-05	2.43749e-05	1.57929e-05	4.88873e-06	2.75437e-05	1.54739e-05	1.88535e-05	4.82259e-06	1.41563e-05	2.04089e-05	1.27733e-05	1.22043e-05	1.91868e-05	1.65843e-05	1.34296e-05	3.27785e-05	0	4.20109e-05	0	1.32075e-05	0	5.17373e-05	1.15031e-05
rs12907260	15	58034354	T	C	0.4066	GCOM1;POLR2M	24599	0.0018083	1.14403e-05	0	0	0	1.62751e-05	1.90317e-05	2.64867e-05	0	0	1.33318e-05	1.04644e-05	3.20289e-06	1.29564e-05	1.43649e-06	1.96769e-05	3.32853e-05	1.89881e-05	0	2.30244e-05	3.93211e-05	1.51778e-05	5.07708e-06	2.55192e-05	1.61127e-05	1.94939e-05	3.88733e-06	1.38671e-05	1.59945e-05	1.34019e-05	1.15033e-05	1.5549e-05	1.20918e-05	1.1615e-05	3.52889e-05	9.37431e-06	3.29351e-05	0	1.10266e-05	0	3.79004e-05	0
rs2414519	15	58034646	A	G	0.3973	GCOM1;POLR2M	24891	0.00156624	1.13482e-05	0	0	0	1.47818e-05	1.8739e-05	2.44239e-05	0	0	8.70292e-06	6.07651e-06	1.56296e-05	1.44259e-05	0	1.94642e-05	7.2841e-06	1.03932e-05	1.21133e-05	1.85942e-05	2.56e-05	1.54952e-05	4.65993e-06	2.11543e-05	1.96109e-05	1.41612e-05	6.32424e-06	1.34269e-05	1.34222e-05	1.12385e-05	1.35397e-05	1.28066e-05	7.60596e-06	9.98633e-06	2.74908e-05	0	2.32664e-05	1.1898e-05	1.11684e-05	4.9049e-05	2.66184e-05	0
rs12912067	15	58034873	C	T	0.03856	GCOM1;POLR2M	25118	0.00159128	1.14588e-05	0	0	1.41018e-05	1.609e-05	3.24545e-05	4.50403e-05	0	2.11616e-05	1.24121e-05	6.71494e-06	3.24488e-06	1.5032e-05	0	1.2871e-05	3.968e-05	2.2748e-05	1.09654e-05	2.7547e-05	2.43749e-05	1.57929e-05	4.88873e-06	2.75437e-05	1.54739e-05	1.88535e-05	4.82259e-06	1.41563e-05	2.04089e-05	1.27733e-05	1.22043e-05	1.91868e-05	1.65843e-05	1.34296e-05	3.27785e-05	0	4.20109e-05	0	1.32075e-05	0	5.17373e-05	1.15031e-05
rs1863399	15	58035251	T	C	0.4495	GCOM1;POLR2M	25496	0.00225091	1.15821e-05	0	2.33633e-06	2.43859e-06	1.52892e-05	2.23635e-05	2.31755e-05	0	1.6546e-05	8.10273e-06	6.28932e-06	1.33498e-05	1.29906e-05	1.82779e-05	2.07976e-05	7.33839e-06	1.0815e-05	0	5.70752e-05	9.02871e-05	1.52349e-05	4.74743e-06	5.03788e-05	1.75866e-05	3.62089e-05	5.95315e-06	1.37127e-05	5.33233e-05	2.16474e-05	1.25125e-05	5.1772e-05	8.46573e-06	9.84261e-06	6.10409e-05	9.28544e-06	6.89189e-05	0	0	0	8.49748e-05	0
rs7179970	15	58035696	G	C	0.07009	GCOM1;POLR2M	25941	0.00140656	1.41193e-05	0	1.14735e-05	1.34249e-05	3.77989e-06	1.88984e-05	2.32754e-05	0	0	1.37962e-05	9.70544e-06	1.63762e-05	1.42814e-05	9.19458e-06	1.37597e-05	1.2701e-05	2.13568e-05	0	1.6656e-05	1.95453e-05	1.8989e-05	4.03342e-05	1.98944e-05	2.18923e-05	1.52997e-05	3.8563e-06	1.81633e-05	1.45109e-05	1.14036e-05	1.70353e-05	1.37154e-05	8.80479e-06	1.4963e-05	2.45869e-05	3.48435e-05	2.7372e-05	1.95831e-05	1.2057e-05	0	2.81571e-05	1.15636e-05
rs890266	15	58035703	T	G	0.4496	GCOM1;POLR2M	25948	0.00223289	1.15514e-05	0	0	2.43042e-06	1.53321e-05	2.24718e-05	2.31702e-05	0	1.66206e-05	8.17557e-06	6.35204e-06	1.32568e-05	1.2987e-05	1.81158e-05	2.1041e-05	7.33292e-06	1.08107e-05	0	5.68844e-05	8.89483e-05	1.52117e-05	4.76704e-06	4.9996e-05	1.75788e-05	3.59145e-05	5.95752e-06	1.37816e-05	5.27015e-05	2.14831e-05	1.25277e-05	5.12148e-05	8.45994e-06	9.8909e-06	6.062e-05	9.32949e-06	6.83722e-05	0	0	0	8.4391e-05	0
rs1972284	15	58035800	A	G	0.1145	GCOM1;POLR2M	26045	0.00171108	1.17936e-05	0	0	3.27845e-06	1.47431e-05	2.40815e-05	2.8677e-05	3.6092e-07	3.37885e-05	8.41241e-06	0	2.33242e-05	1.76305e-05	1.97845e-05	1.29852e-05	8.23915e-06	1.71304e-05	2.67303e-05	1.53825e-05	1.59923e-05	1.52073e-05	4.66604e-06	1.8551e-05	1.35272e-05	1.70661e-05	1.55657e-05	1.34191e-05	1.62409e-05	1.32281e-05	1.20673e-05	1.53911e-05	8.87722e-06	9.7807e-06	2.3548e-05	9.60183e-06	3.82956e-05	0	0	6.90479e-05	4.79217e-05	0
rs71478636	15	58036070	G	T	0.04024	GCOM1;POLR2M	26315	0.0014555	2.95123e-06	0	0	1.35057e-05	1.5402e-05	2.85125e-05	4.37888e-05	0	2.04482e-05	1.15599e-05	6.33314e-06	3.21714e-06	1.37157e-05	0	1.29136e-05	3.41071e-05	2.09627e-05	4.15488e-06	2.22987e-05	2.13897e-05	1.56224e-05	4.67762e-06	2.50975e-05	1.52521e-05	1.64076e-05	4.7472e-06	1.40358e-05	1.86916e-05	1.23137e-05	1.18118e-05	1.76345e-05	1.60985e-05	1.35068e-05	2.85089e-05	0	3.82523e-05	0	1.30633e-05	0	4.65765e-05	1.14866e-05
rs112411502	15	58036151	T	G	0.02555	GCOM1;POLR2M	26396	0.0100671	0.000127651	1.55414e-05	3.96907e-05	7.92843e-05	0.000259122	0.000410262	0.00122635	0	0.000597839	7.27477e-06	0	4.68106e-05	1.29956e-05	9.3062e-05	5.60347e-05	0.000410361	0.000613515	0	5.28082e-05	4.9574e-05	5.11739e-05	0.000536751	0.000107532	0.000206233	4.9284e-05	0.000518657	3.69781e-05	2.59031e-05	3.88772e-05	0.000391271	2.40301e-05	0.000800086	1.02246e-05	0.000115135	1.33776e-05	3.45581e-05	1.68489e-05	0	6.99389e-06	3.78264e-05	0
rs78435781	15	58036191	C	G	0.03249	GCOM1;POLR2M	26436	0.00317145	1.46665e-05	0	9.66306e-06	1.29307e-05	1.62931e-05	2.66062e-05	2.71898e-05	0	2.04821e-05	7.2377e-06	0	1.2949e-05	2.4657e-05	1.81335e-05	1.91546e-05	8.01336e-06	2.06678e-05	0	8.4278e-05	0.000125627	1.58173e-05	4.74992e-06	0.000114145	2.42057e-05	4.64134e-05	2.26441e-05	1.38612e-05	2.46352e-05	6.09675e-05	1.59691e-05	2.54432e-05	1.02965e-05	1.24723e-05	0.000127296	0	0.000126436	1.21063e-05	1.31433e-05	7.41805e-06	0.000104802	1.1208e-05
rs590702	15	58037103	T	G	0.3293	GCOM1;POLR2M	27348	0.00213762	1.20385e-05	0	0	1.26889e-05	4.3915e-05	1.86593e-05	2.73608e-05	1.70787e-06	0	3.45046e-05	2.9636e-05	3.18942e-06	1.38101e-05	0	2.17891e-05	5.95961e-05	2.88286e-05	0	1.52422e-05	1.60016e-05	1.64169e-05	2.24826e-05	1.86752e-05	1.32645e-05	1.38764e-05	3.82149e-06	1.67929e-05	1.33804e-05	1.09477e-05	1.16273e-05	1.273e-05	2.39631e-05	1.96078e-05	2.35155e-05	3.18982e-05	2.39608e-05	3.54877e-05	1.55587e-05	0	2.63182e-05	1.76041e-05
rs144458169	15	58037978	G	C	0.06011	GCOM1;POLR2M	28223	0.00373885	4.78741e-05	0	1.53089e-05	4.25836e-05	4.56741e-05	0.000135827	8.6875e-05	0	0.000231433	1.34629e-05	6.79668e-06	3.20496e-06	1.89182e-05	0	3.73038e-05	5.3154e-05	3.16183e-05	2.01144e-06	0.000148557	0.000236331	2.35976e-05	5.63671e-06	0.000161368	2.43991e-05	6.30596e-05	7.09019e-05	2.52791e-05	5.07708e-05	6.28323e-05	2.12033e-05	6.24511e-05	1.57791e-05	9.99375e-06	0.000162386	8.991e-06	4.55811e-05	0	0	2.26648e-05	4.40721e-05	0
rs74769056	15	58038213	T	C	0.1171	GCOM1;POLR2M	28458	0.0106491	1.72802e-05	0	0	1.43493e-05	2.75782e-05	1.89146e-05	2.57771e-05	3.57647e-07	1.22009e-05	0	0	5.89798e-05	1.73901e-05	4.77491e-05	1.29246e-05	7.67159e-06	1.38879e-05	1.44373e-05	1.54892e-05	1.57539e-05	1.75509e-05	4.75934e-06	1.8696e-05	1.50261e-05	1.53166e-05	5.76251e-06	1.65695e-05	1.55258e-05	1.25515e-05	1.13274e-05	1.49917e-05	1.09096e-05	2.46681e-06	2.35949e-05	8.91675e-06	4.14311e-05	1.92695e-05	0	1.72642e-05	5.36142e-05	0
rs682994	15	58038242	C	G	0.4057	GCOM1;POLR2M	28487	0.00195415	1.14395e-05	0	0	0	1.63463e-05	1.91625e-05	2.62984e-05	0	0	1.42133e-05	1.12569e-05	3.20756e-06	1.29705e-05	4.34562e-06	2.10817e-05	3.48146e-05	1.91266e-05	0	2.72618e-05	4.49154e-05	1.51955e-05	5.24042e-06	2.66347e-05	1.63187e-05	2.09337e-05	5.39764e-06	1.42783e-05	1.69969e-05	1.58453e-05	1.15536e-05	1.66122e-05	1.23498e-05	1.15467e-05	3.87054e-05	9.67244e-06	3.55051e-05	0	4.17099e-06	0	4.07362e-05	0
rs536089	15	58038298	C	A	0.3551	GCOM1;POLR2M	28543	0.0014751	1.15788e-05	0	0	2.43964e-06	3.76611e-06	2.16272e-05	2.35834e-05	0	1.85106e-05	7.65242e-06	0	1.38598e-05	1.49488e-05	0	2.23872e-05	0	1.24752e-05	2.05837e-06	3.28321e-05	4.36137e-05	1.55516e-05	4.66247e-06	3.31538e-05	2.21109e-05	1.61785e-05	7.96573e-06	1.34089e-05	1.5504e-05	1.25784e-05	1.56216e-05	1.49972e-05	7.67187e-06	0	4.68845e-05	0	2.75201e-05	1.26964e-05	0	5.70055e-05	3.03312e-05	0
rs537928	15	58038469	C	A	0.4057	GCOM1;POLR2M	28714	0.00195552	1.14395e-05	0	0	0	1.63463e-05	1.91625e-05	2.62984e-05	0	0	1.42133e-05	1.12569e-05	3.20756e-06	1.29705e-05	4.34562e-06	2.10817e-05	3.48146e-05	1.91266e-05	0	2.72618e-05	4.49154e-05	1.51955e-05	5.24042e-06	2.66347e-05	1.63187e-05	2.09337e-05	5.39764e-06	1.42783e-05	1.69969e-05	1.58453e-05	1.15536e-05	1.66122e-05	1.23498e-05	1.15467e-05	3.87054e-05	9.67244e-06	3.55051e-05	0	5.54205e-06	0	4.07362e-05	0
rs12913455	15	58038892	T	C	0.03864	GCOM1;POLR2M	29137	0.00162162	1.14258e-05	0	0	1.39676e-05	1.60223e-05	3.27098e-05	4.54741e-05	0	2.11697e-05	1.28816e-05	6.88572e-06	1.2746e-05	1.50999e-05	0	1.28585e-05	4.23778e-05	2.34191e-05	1.17836e-05	2.74449e-05	2.42985e-05	1.59072e-05	5.02684e-06	2.74761e-05	1.55469e-05	1.87796e-05	4.73131e-06	1.54602e-05	2.02798e-05	1.2731e-05	1.23636e-05	1.90757e-05	1.68453e-05	1.35296e-05	3.2722e-05	0	4.18727e-05	0	1.32827e-05	0	5.15893e-05	1.15719e-05
rs669415	15	58038942	T	C	0.4085	GCOM1;POLR2M	29187	0.00212999	1.1804e-05	0	0	0	1.56135e-05	1.96444e-05	2.52858e-05	0	0	1.32706e-05	1.02798e-05	3.2413e-06	1.29777e-05	1.77359e-05	2.08758e-05	3.29211e-05	1.22872e-05	0	3.45522e-05	5.40953e-05	1.55033e-05	5.03918e-06	3.17917e-05	1.77985e-05	2.26366e-05	5.55213e-06	1.65258e-05	1.81378e-05	1.682e-05	1.21018e-05	1.77968e-05	1.12866e-05	1.12266e-05	4.33624e-05	9.17264e-06	3.7987e-05	0	0	0	4.34796e-05	0
rs62000097	15	58038996	G	A	0.02243	GCOM1;POLR2M	29241	0.00147047	1.17209e-05	0	0	0	1.50428e-05	1.96278e-05	2.39773e-05	0	0	0	0	3.2103e-06	1.34395e-05	0	1.92309e-05	1.81633e-06	1.05611e-05	0	4.22875e-05	4.13408e-05	1.82507e-05	4.69198e-06	2.4906e-05	1.51212e-05	2.48355e-05	3.84428e-06	1.80574e-05	2.04481e-05	2.02679e-05	1.15229e-05	2.03066e-05	7.57367e-06	1.28338e-05	2.87754e-05	8.65586e-06	6.27459e-05	1.16138e-05	1.29551e-05	1.72419e-06	7.56491e-05	1.11487e-05
rs655579	15	58039782	G	C	0.1543	GCOM1;POLR2M	30027	0.00236663	1.53921e-05	0	2.53451e-06	1.32255e-05	4.17941e-05	1.87419e-05	2.31915e-05	0	0	1.88942e-05	1.36375e-05	2.41006e-05	1.37729e-05	2.49124e-05	1.32837e-05	1.77522e-06	1.91133e-05	4.46362e-06	2.31932e-05	2.16938e-05	1.78755e-05	2.123e-05	7.01334e-05	2.50969e-05	4.65804e-05	4.3772e-06	1.59823e-05	1.93821e-05	3.52922e-05	2.15937e-05	1.8758e-05	8.61788e-06	2.06503e-05	8.48894e-05	3.07455e-05	8.48509e-05	1.70338e-05	1.91311e-05	3.52643e-05	0.000109611	1.88556e-05
rs1469280	15	58040268	A	G	0.08175	GCOM1;POLR2M	30513	0.00401085	1.53912e-05	0	9.83704e-06	1.30868e-05	1.55308e-05	2.131e-05	2.55828e-05	0	1.77652e-05	4.66072e-05	2.34848e-05	4.4278e-05	1.40594e-05	9.23541e-06	3.14347e-05	8.63037e-06	2.00061e-05	1.63907e-05	1.70545e-05	1.83104e-05	4.00037e-05	4.38072e-05	2.01888e-05	2.1874e-05	1.41642e-05	5.61949e-06	3.42829e-05	1.50771e-05	1.12887e-05	1.77356e-05	1.42654e-05	8.44605e-06	1.57201e-05	2.693e-05	1.56575e-05	3.53861e-05	1.26276e-05	1.36616e-05	7.08647e-06	4.88161e-05	1.12758e-05
rs1469279	15	58040371	C	T	0.08734	GCOM1;POLR2M	30616	0.00409917	1.55937e-05	0	1.06691e-05	1.3263e-05	1.51506e-05	2.79689e-05	3.173e-05	0	2.53281e-05	8.32456e-05	5.6044e-05	4.54495e-05	1.31227e-05	9.32767e-06	3.73229e-05	7.32627e-06	1.12117e-05	2.1013e-05	1.65304e-05	1.6499e-05	6.53775e-05	3.07714e-05	2.01298e-05	1.70015e-05	1.42806e-05	7.35031e-06	5.44218e-05	1.5015e-05	1.12098e-05	1.31097e-05	1.42345e-05	7.80809e-06	2.14274e-05	2.69741e-05	1.82583e-05	3.5554e-05	1.25058e-05	1.70261e-05	8.89363e-06	4.98916e-05	1.40342e-05
rs7178302	15	58040641	C	G	0.4171	GCOM1;POLR2M	30886	0.0020033	2.94425e-05	0	1.57602e-05	1.92519e-05	1.63917e-05	2.08749e-05	2.36118e-05	0	1.95908e-05	1.59858e-05	9.76828e-06	2.55278e-05	1.39259e-05	5.87001e-06	1.37828e-05	7.16162e-06	1.06335e-05	2.01304e-05	2.33909e-05	4.14093e-05	1.54471e-05	5.99122e-06	2.92602e-05	1.64123e-05	2.05648e-05	2.17968e-05	1.37324e-05	1.6878e-05	1.64888e-05	1.17901e-05	1.6139e-05	7.74166e-06	1.29534e-05	3.3909e-05	9.40209e-06	2.6933e-05	0	1.22e-05	0.000141304	2.79282e-05	0
rs28527311	15	58040681	G	C	0.08742	GCOM1;POLR2M	30926	0.00364135	1.71199e-05	0	1.19311e-05	1.31919e-05	1.55751e-05	2.7318e-05	3.10221e-05	0	2.46184e-05	9.02421e-05	6.7603e-05	3.8924e-05	1.30479e-05	5.9741e-06	3.63865e-05	7.34879e-06	1.12582e-05	1.98673e-05	1.67313e-05	1.67041e-05	7.25934e-05	2.63423e-05	1.93978e-05	1.7239e-05	1.40231e-05	7.08143e-06	5.97656e-05	1.51277e-05	1.10462e-05	1.32923e-05	1.43608e-05	7.81506e-06	2.32411e-05	2.57184e-05	1.80917e-05	3.29283e-05	1.28495e-05	1.81808e-05	0	4.53042e-05	1.50364e-05
rs28410460	15	58040747	C	T	0.08742	GCOM1;POLR2M	30992	0.00364135	1.71199e-05	0	1.19311e-05	1.31919e-05	1.55751e-05	2.7318e-05	3.10221e-05	0	2.46184e-05	9.02421e-05	6.7603e-05	3.8924e-05	1.30479e-05	5.9741e-06	3.63865e-05	7.34879e-06	1.12582e-05	1.98673e-05	1.67313e-05	1.67041e-05	7.25934e-05	2.63423e-05	1.93978e-05	1.7239e-05	1.40231e-05	7.08143e-06	5.97656e-05	1.51277e-05	1.10462e-05	1.32923e-05	1.43608e-05	7.81506e-06	2.32411e-05	2.57184e-05	1.80917e-05	3.29283e-05	1.28495e-05	1.81808e-05	0	4.53042e-05	1.50364e-05
rs117255000	15	58040826	C	T	0.02906	GCOM1;POLR2M	31071	0.0028388	1.34777e-05	0	0	5.01062e-06	1.61574e-05	2.22599e-05	2.53035e-05	3.47151e-07	1.85104e-05	7.4627e-06	0	3.40806e-05	3.81731e-05	1.47959e-06	2.04028e-05	7.19719e-06	1.09947e-05	2.89421e-05	3.71065e-05	5.97176e-05	1.56054e-05	5.81305e-06	5.69645e-05	2.70273e-05	1.45563e-05	4.54129e-05	1.36914e-05	1.41265e-05	1.21094e-05	2.62045e-05	1.35631e-05	7.70824e-06	2.46593e-06	8.5232e-05	0	3.06719e-05	0	1.11353e-05	0.00010528	3.03513e-05	0
rs8023670	15	58041822	T	C	0.08566	GCOM1;POLR2M	32067	0.0037244	1.83745e-05	0	1.32428e-05	1.36754e-05	1.53181e-05	2.55758e-05	2.86688e-05	0	2.37266e-05	8.21639e-05	5.89972e-05	3.16881e-05	1.33234e-05	0	3.19278e-05	7.52597e-06	1.32113e-05	2.29918e-05	1.66464e-05	1.6881e-05	5.71423e-05	2.43846e-05	1.88678e-05	1.76881e-05	1.40252e-05	7.67422e-06	4.72229e-05	1.43044e-05	1.11009e-05	1.36628e-05	1.35719e-05	8.19409e-06	1.92935e-05	2.47276e-05	1.76485e-05	3.09508e-05	1.68875e-05	1.66364e-05	8.90889e-06	4.34623e-05	1.35953e-05
rs80036805	15	58042475	A	T	0.01764	GCOM1;POLR2M	32720	0.0040008	2.91822e-06	0	0	0	3.7811e-06	0.000384506	0.000459696	3.77993e-06	0.000460081	3.35846e-05	2.18957e-05	4.03158e-05	1.88276e-05	4.35511e-05	0.000186917	3.14711e-05	4.06224e-05	1.08061e-05	1.90834e-05	2.17396e-05	0.000307722	4.79835e-06	2.07714e-05	8.13735e-05	1.40083e-05	5.6509e-05	0.000263181	1.42155e-05	1.14889e-05	7.37305e-05	1.34367e-05	2.12263e-05	3.0043e-05	2.54149e-05	1.51067e-05	3.58477e-05	2.34542e-05	2.1716e-05	1.58978e-05	4.00125e-05	3.56436e-05
rs79771751	15	58042528	G	T	0.08534	GCOM1;POLR2M	32773	0.00437734	1.7537e-05	0	1.23422e-05	1.32012e-05	1.51283e-05	2.64116e-05	2.9318e-05	0	2.48002e-05	9.34765e-05	6.99008e-05	3.57021e-05	1.34515e-05	1.44257e-06	3.50534e-05	7.70841e-06	1.32417e-05	2.69434e-05	1.6414e-05	1.66082e-05	6.12897e-05	2.75164e-05	1.88457e-05	1.73919e-05	1.4055e-05	1.4665e-05	4.95069e-05	1.43142e-05	1.1149e-05	1.34874e-05	1.35445e-05	8.19434e-06	2.07773e-05	2.46587e-05	1.79808e-05	3.05701e-05	1.70884e-05	1.76652e-05	1.5971e-05	4.12541e-05	1.4315e-05
rs12442595	15	58043936	T	C	0.3205	GCOM1;POLR2M	34181	0.00149042	1.43435e-05	0	2.38898e-06	1.35959e-05	1.52585e-05	1.89165e-05	2.68694e-05	0	0	7.10611e-06	0	3.24475e-06	1.46705e-05	0	1.32496e-05	1.75326e-06	1.06512e-05	2.04964e-06	4.01049e-05	6.10626e-05	2.41713e-05	4.75646e-06	4.03978e-05	1.9948e-05	2.38358e-05	7.37285e-06	2.11307e-05	2.42435e-05	1.91164e-05	1.38368e-05	2.3487e-05	7.57938e-06	2.4417e-06	5.10001e-05	0	3.88377e-05	1.12814e-05	0	3.82392e-05	4.26309e-05	0
rs7175881	15	58044169	A	G	0.01876	GCOM1;POLR2M	34414	0.00724707	1.16853e-05	0	0	2.45296e-06	1.49007e-05	0.000578679	0.000670705	5.21339e-06	0.0008294	4.35243e-05	4.51243e-05	4.18807e-05	1.60181e-05	4.98477e-05	0.000314021	2.59956e-05	4.96367e-05	1.17054e-05	3.9369e-05	4.06512e-05	0.000864159	4.91225e-06	2.4297e-05	0.000106138	1.5291e-05	6.40152e-05	0.000844003	1.66453e-05	1.98776e-05	0.00012474	2.19213e-05	3.60271e-05	4.6635e-05	2.96586e-05	1.37541e-05	4.86983e-05	1.91491e-05	2.68421e-05	3.43707e-05	5.54699e-05	4.63101e-05
rs11858872	15	58044700	T	C	0.3204	GCOM1;POLR2M	34945	0.00149819	1.41139e-05	0	2.3544e-06	1.3395e-05	1.5159e-05	1.90222e-05	2.75153e-05	0	0	7.11391e-06	0	3.24006e-06	1.44414e-05	0	1.33521e-05	1.75682e-06	1.05684e-05	2.07234e-06	3.9869e-05	5.97599e-05	2.50069e-05	4.72896e-06	4.08836e-05	1.90079e-05	2.73227e-05	7.04457e-06	2.28944e-05	2.45962e-05	1.96161e-05	1.34384e-05	2.39098e-05	7.59696e-06	2.44115e-06	5.17154e-05	0	3.95995e-05	1.12687e-05	0	4.02171e-05	4.32737e-05	0
rs28694043	15	58045165	C	G	0.09373	GCOM1;POLR2M	35410	0.00551495	1.95592e-05	0	1.3496e-05	1.52394e-05	1.53301e-05	2.48382e-05	2.78449e-05	0	2.31224e-05	7.03629e-05	5.55562e-05	5.94472e-05	1.30989e-05	1.97389e-05	2.45652e-05	7.55168e-06	1.80199e-05	2.38328e-05	1.84069e-05	1.92405e-05	4.09041e-05	2.94265e-05	1.974e-05	1.8337e-05	1.42976e-05	1.42032e-05	3.17001e-05	1.56298e-05	1.12538e-05	1.45727e-05	1.48858e-05	8.34707e-06	1.85217e-05	2.62619e-05	1.71189e-05	3.98492e-05	1.15992e-05	1.59551e-05	3.58767e-05	6.62214e-05	1.3317e-05
rs34520415	15	58045469	C	T	0.3207	GCOM1;POLR2M	35714	0.00147023	1.41667e-05	0	2.36346e-06	1.34437e-05	1.51956e-05	1.89428e-05	2.70206e-05	0	0	7.09399e-06	0	3.2428e-06	1.46525e-05	0	1.3265e-05	1.75375e-06	1.06206e-05	2.02207e-06	3.89234e-05	5.87507e-05	2.41404e-05	4.76351e-06	3.88097e-05	1.96409e-05	2.32129e-05	7.19942e-06	2.11035e-05	2.36294e-05	1.86447e-05	1.36746e-05	2.28698e-05	7.58068e-06	2.44391e-06	4.82717e-05	0	3.79627e-05	1.12305e-05	0	3.71379e-05	4.17914e-05	0
rs79966643	15	58046029	A	G	0.09109	GCOM1;POLR2M	36274	0.00537179	1.68054e-05	0	1.22136e-05	1.3777e-05	1.47843e-05	2.12009e-05	2.50078e-05	0	1.9322e-05	4.56799e-05	2.63461e-05	4.46204e-05	1.36345e-05	9.13726e-06	2.06588e-05	8.4301e-06	1.92527e-05	3.25227e-05	1.74632e-05	1.8653e-05	2.55373e-05	3.18707e-05	1.91467e-05	1.94268e-05	1.39431e-05	7.55079e-06	2.22148e-05	1.43283e-05	1.10068e-05	1.53461e-05	1.35751e-05	8.70175e-06	1.78695e-05	2.50534e-05	1.65572e-05	3.39285e-05	1.18025e-05	1.63076e-05	4.71016e-05	4.9333e-05	1.33496e-05
rs11853279	15	58046066	C	G	0.09117	GCOM1;POLR2M	36311	0.00571616	1.59777e-05	0	1.15044e-05	1.32924e-05	1.47644e-05	2.07369e-05	2.46258e-05	0	1.86274e-05	4.47797e-05	2.60198e-05	4.77411e-05	1.38333e-05	1.80315e-05	2.02351e-05	8.57199e-06	1.9898e-05	3.51711e-05	1.81204e-05	1.92793e-05	2.51266e-05	3.34233e-05	1.95011e-05	2.0333e-05	1.4011e-05	7.1997e-06	2.07766e-05	1.47318e-05	1.10014e-05	1.7894e-05	1.39421e-05	8.92344e-06	1.77564e-05	2.56389e-05	1.65396e-05	3.55868e-05	1.18319e-05	1.63339e-05	4.85264e-05	5.24439e-05	1.33832e-05
rs78008675	15	58046198	T	G	0.01892	GCOM1;POLR2M	36443	0.0123495	1.1499e-05	0	0	2.42969e-06	1.51743e-05	0.00135146	0.00176347	6.39853e-06	0.00165696	3.87685e-05	2.89986e-05	5.12919e-05	1.65836e-05	6.03409e-05	0.000707031	4.47256e-05	0.000125082	1.58252e-05	4.04457e-05	4.15669e-05	0.00152758	5.39743e-06	2.3356e-05	0.000218852	1.47027e-05	8.85433e-05	0.00160443	1.61463e-05	1.38006e-05	0.000239457	2.10506e-05	0.000128457	4.39443e-05	2.8467e-05	1.36031e-05	4.69752e-05	1.81932e-05	2.53059e-05	6.16235e-05	5.61466e-05	4.31861e-05
rs11637370	15	58046595	C	T	0.4161	GCOM1;POLR2M	36840	0.00236901	3.11282e-05	0	1.66345e-05	1.9752e-05	1.60485e-05	1.99828e-05	2.4128e-05	0	1.85742e-05	1.55844e-05	9.65245e-06	2.785e-05	1.57295e-05	8.8648e-06	1.34248e-05	7.58348e-06	1.09047e-05	2.53556e-05	2.50218e-05	4.11168e-05	1.55204e-05	8.64784e-06	3.46964e-05	1.57756e-05	2.30082e-05	2.30224e-05	1.36541e-05	1.78521e-05	1.82947e-05	1.15372e-05	1.71317e-05	8.00968e-06	1.22112e-05	4.05004e-05	9.22592e-06	2.74121e-05	0	1.18367e-05	0.000228228	2.80618e-05	0
rs16977672	15	58046804	A	G	0.09444	GCOM1;POLR2M	37049	0.0046942	1.89956e-05	0	1.3577e-05	1.50863e-05	1.52138e-05	2.49015e-05	2.78029e-05	0	2.30767e-05	5.4584e-05	2.87803e-05	4.61059e-05	1.3223e-05	9.36053e-06	2.46144e-05	7.36952e-06	1.30979e-05	2.26434e-05	1.73756e-05	1.83342e-05	4.06018e-05	2.68496e-05	1.93359e-05	1.78087e-05	1.39738e-05	1.4284e-05	3.21336e-05	1.45185e-05	1.10096e-05	1.414e-05	1.37994e-05	8.13571e-06	1.67651e-05	2.55447e-05	1.59367e-05	3.461e-05	1.13425e-05	1.50648e-05	3.20018e-05	4.95621e-05	1.24849e-05
rs8032975	15	58047107	A	G	0.4159	GCOM1;POLR2M	37352	0.00236283	3.47347e-05	0	1.81417e-05	2.13738e-05	1.64904e-05	2.04185e-05	2.38258e-05	0	1.94439e-05	1.60655e-05	9.86542e-06	2.73457e-05	1.5621e-05	5.89349e-06	1.36073e-05	7.40674e-06	1.07454e-05	2.31005e-05	2.90948e-05	4.45148e-05	1.54671e-05	6.14673e-06	3.77712e-05	1.60473e-05	2.42325e-05	2.52893e-05	1.36576e-05	1.85668e-05	1.91853e-05	1.16375e-05	1.78036e-05	7.84476e-06	1.25989e-05	4.64426e-05	9.22279e-06	2.7855e-05	0	1.21502e-05	0.000206331	2.81909e-05	0
rs141741981	15	58047318	C	T	0.01597	GCOM1;POLR2M	37563	0.00243395	1.89601e-05	2.62691e-05	1.81947e-05	2.00384e-05	2.48733e-05	1.88238e-05	2.31695e-05	0	0	2.37465e-05	1.20976e-05	0.000236956	1.31517e-05	0.000103351	2.77908e-05	7.72911e-06	1.05211e-05	2.15617e-05	1.66614e-05	1.6609e-05	3.83207e-05	6.87579e-05	2.12589e-05	1.50412e-05	1.63447e-05	4.2081e-06	5.22808e-05	1.75878e-05	1.30041e-05	1.15224e-05	1.62494e-05	7.5221e-06	1.15072e-05	2.55841e-05	8.79145e-06	3.45238e-05	0	1.14255e-05	5.19749e-05	3.71758e-05	0
rs6493949	15	58047934	G	A	0.3983	GCOM1;POLR2M	38179	0.00228292	3.14838e-05	2.83338e-06	2.38834e-05	2.11545e-05	1.53891e-05	1.92244e-05	2.54037e-05	0	1.66845e-05	1.71004e-05	1.11359e-05	1.49339e-05	1.47713e-05	0	1.30045e-05	1.23137e-05	1.13538e-05	1.73813e-05	1.75163e-05	2.41034e-05	1.54349e-05	6.39503e-06	2.41354e-05	1.55783e-05	2.05223e-05	1.73978e-05	1.36294e-05	1.71043e-05	1.54229e-05	1.1501e-05	1.61755e-05	8.32685e-06	1.44656e-05	2.8091e-05	9.40081e-06	2.49279e-05	0	1.40092e-05	9.95688e-05	2.80296e-05	1.15331e-05
rs72747217	15	58047966	T	C	0.01788	GCOM1;POLR2M	38211	0.00145904	1.13542e-05	0	0	1.27003e-05	1.47799e-05	2.3376e-05	2.32033e-05	0	1.70875e-05	1.16565e-05	6.31202e-06	1.33034e-05	1.70353e-05	1.87056e-05	2.06008e-05	7.37882e-06	1.05034e-05	4.14185e-06	1.59752e-05	1.64071e-05	1.67083e-05	4.67787e-06	2.08592e-05	1.80478e-05	1.86191e-05	6.96568e-06	1.61688e-05	1.34559e-05	1.86575e-05	1.26703e-05	1.29175e-05	7.75796e-06	1.9281e-05	2.59042e-05	8.77532e-06	3.33167e-05	1.13942e-05	2.04767e-05	8.10805e-06	3.23634e-05	1.42707e-05
rs8038418	15	58048023	A	G	0.09468	GCOM1;POLR2M	38268	0.00493506	1.97907e-05	0	1.38059e-05	1.54166e-05	1.53639e-05	2.44113e-05	2.74851e-05	0	2.25333e-05	4.96207e-05	2.54266e-05	4.98341e-05	1.33347e-05	1.85553e-05	2.36353e-05	7.47049e-06	1.32326e-05	2.25003e-05	1.76405e-05	1.8521e-05	3.78431e-05	2.7383e-05	1.93166e-05	1.8078e-05	1.39792e-05	1.43367e-05	3.07237e-05	1.46668e-05	1.10283e-05	1.43941e-05	1.39354e-05	8.16491e-06	1.53834e-05	2.55068e-05	1.46452e-05	3.53847e-05	0	1.39056e-05	3.53517e-05	5.10031e-05	1.1517e-05
rs74850532	15	58048037	G	C	0.01892	GCOM1;POLR2M	38282	0.0123244	1.1499e-05	0	0	2.42969e-06	1.51743e-05	0.00135244	0.00172704	6.39853e-06	0.00165696	3.87685e-05	2.89986e-05	5.12919e-05	1.65836e-05	6.03409e-05	0.000707031	4.47256e-05	0.000125082	1.58252e-05	4.04457e-05	4.15669e-05	0.00153656	5.39743e-06	2.3356e-05	0.000218852	1.47027e-05	8.85433e-05	0.00160581	1.61463e-05	1.38006e-05	0.000239457	2.10506e-05	0.000128457	4.39443e-05	2.8467e-05	1.36031e-05	4.69752e-05	1.81932e-05	2.53059e-05	6.16235e-05	5.61466e-05	4.31861e-05
rs28674511	15	58048608	G	A	0.09468	GCOM1;POLR2M	38853	0.00493506	1.97907e-05	0	1.38059e-05	1.54166e-05	1.53639e-05	2.44113e-05	2.74851e-05	0	2.25333e-05	4.96207e-05	2.54266e-05	4.98341e-05	1.33347e-05	1.85553e-05	2.36353e-05	7.47049e-06	1.32326e-05	2.25003e-05	1.76405e-05	1.8521e-05	3.78431e-05	2.7383e-05	1.93166e-05	1.8078e-05	1.39792e-05	1.43367e-05	3.07237e-05	1.46668e-05	1.10283e-05	1.43941e-05	1.39354e-05	8.16491e-06	1.53834e-05	2.55068e-05	1.46452e-05	3.53847e-05	0	1.39056e-05	3.53517e-05	5.10031e-05	1.1517e-05
rs11856153	15	58049299	A	G	0.3973	GCOM1;POLR2M	39544	0.0019109	2.92699e-05	1.10554e-05	2.29223e-05	2.04653e-05	1.53967e-05	1.9168e-05	2.55057e-05	0	1.64138e-05	1.51734e-05	1.01499e-05	1.39462e-05	1.4902e-05	0	1.2887e-05	8.11509e-06	1.11676e-05	1.39769e-05	1.70777e-05	2.0342e-05	1.54336e-05	5.85018e-06	2.24866e-05	1.54642e-05	1.9769e-05	1.5729e-05	1.36332e-05	1.69035e-05	1.45896e-05	1.15181e-05	1.59167e-05	8.17942e-06	1.30011e-05	2.73183e-05	9.2315e-06	2.48884e-05	0	1.26765e-05	6.19669e-05	2.80524e-05	1.06156e-05
rs12324861	15	58049540	A	G	0.01892	GCOM1;POLR2M	39785	0.0123413	1.1499e-05	0	0	2.42969e-06	1.51743e-05	0.0013495	0.00174626	6.39853e-06	0.00165696	3.87685e-05	2.89986e-05	5.12919e-05	1.65836e-05	6.03409e-05	0.000707031	4.47256e-05	0.000125082	1.58252e-05	4.04457e-05	4.15669e-05	0.00153863	5.39743e-06	2.3356e-05	0.000218852	1.47027e-05	8.85433e-05	0.00160443	1.61463e-05	1.38006e-05	0.000239457	2.10506e-05	0.000128457	4.39443e-05	2.8467e-05	1.36031e-05	4.69752e-05	1.81932e-05	2.53059e-05	6.16235e-05	5.61466e-05	4.31861e-05
rs12916346	15	58050244	T	C	0.3978	GCOM1;POLR2M	40489	0.00203686	2.98769e-05	1.09347e-05	2.30814e-05	2.05563e-05	1.53322e-05	1.91339e-05	2.56777e-05	0	1.64251e-05	1.56053e-05	1.0413e-05	1.42125e-05	1.52773e-05	0	1.28729e-05	8.4307e-06	1.13517e-05	1.60671e-05	1.71467e-05	2.33523e-05	1.54374e-05	6.08544e-06	2.25554e-05	1.54507e-05	1.986e-05	1.64533e-05	1.36296e-05	1.6946e-05	1.49022e-05	1.15335e-05	1.59884e-05	8.36296e-06	1.3479e-05	2.7403e-05	9.315e-06	2.48944e-05	0	1.32091e-05	7.76407e-05	2.80413e-05	1.09707e-05
rs7176749	15	58053028	A	G	0.4055	GCOM1;POLR2M	43273	0.00196213	2.68975e-05	1.15541e-05	2.29089e-05	1.93816e-05	1.49872e-05	1.89603e-05	2.81937e-05	0	0	1.43378e-05	9.95951e-06	1.34236e-05	2.21047e-05	0	1.29411e-05	1.22869e-05	1.35042e-05	2.51119e-05	1.79068e-05	2.49327e-05	1.55771e-05	6.15897e-06	2.43852e-05	1.5411e-05	2.02027e-05	8.16469e-06	1.36593e-05	1.78025e-05	1.74893e-05	1.1559e-05	1.68107e-05	9.58875e-06	1.53435e-05	2.82282e-05	9.80706e-06	2.52935e-05	0	1.51695e-05	0.000104929	2.75753e-05	1.2763e-05
rs12898405	15	58053496	C	G	0.4052	GCOM1;POLR2M	43741	0.00186772	2.82781e-05	1.21235e-05	2.46881e-05	2.03654e-05	1.50889e-05	1.89629e-05	2.79306e-05	0	0	1.34207e-05	9.31971e-06	1.31667e-05	2.12233e-05	0	1.28597e-05	8.54828e-06	1.33135e-05	2.20045e-05	1.80851e-05	2.5286e-05	1.56417e-05	5.96374e-06	2.50029e-05	1.5386e-05	2.08644e-05	8.16449e-06	1.36908e-05	1.85506e-05	1.79343e-05	1.15779e-05	1.74773e-05	9.26162e-06	1.41247e-05	2.87535e-05	9.50188e-06	2.6604e-05	0	1.39373e-05	8.75861e-05	2.7621e-05	1.17675e-05
rs72747219	15	58053569	C	T	0.02259	GCOM1;POLR2M	43814	0.0168894	2.93502e-06	0	0	0	3.76564e-06	0.0008718	0.000753901	5.78222e-06	0.00113274	5.4712e-05	6.15174e-05	3.79704e-05	1.39192e-05	3.88241e-05	0.00104284	1.46726e-05	4.4766e-05	1.36046e-05	3.72599e-05	3.88809e-05	0.00488516	4.7105e-06	2.21464e-05	6.83611e-05	1.47547e-05	9.271e-05	0.00362384	1.5547e-05	1.22284e-05	7.21838e-05	1.46454e-05	4.87859e-05	5.07409e-05	2.69721e-05	1.67811e-05	4.11417e-05	2.25941e-05	2.87001e-05	7.42409e-05	4.89036e-05	5.16678e-05
rs1079208	15	58053659	G	A	0.3102	GCOM1;POLR2M	43904	0.00181891	1.56484e-05	1.16415e-05	1.20227e-05	1.45136e-05	1.48277e-05	2.09395e-05	3.67948e-05	0	1.17447e-05	7.5777e-06	0	1.50049e-05	2.10643e-05	8.93182e-06	1.893e-05	7.22612e-06	1.05201e-05	2.26135e-06	2.72866e-05	3.64546e-05	2.76088e-05	4.79324e-06	2.92152e-05	1.838e-05	2.35388e-05	5.67597e-06	2.54734e-05	2.63487e-05	2.01645e-05	1.21863e-05	2.60351e-05	7.86233e-06	9.81758e-06	3.38305e-05	0	3.80216e-05	1.14567e-05	0	1.03712e-05	4.19304e-05	0
rs2005173	15	58053749	G	A	0.406	GCOM1;POLR2M	43994	0.00190828	2.7864e-05	1.21184e-05	2.45261e-05	2.01924e-05	1.50672e-05	1.8966e-05	2.78913e-05	0	1.16755e-05	1.28336e-05	7.07937e-06	1.30078e-05	2.21572e-05	0	1.28675e-05	8.60078e-06	1.17785e-05	2.21008e-05	1.84597e-05	2.69368e-05	1.55899e-05	5.97155e-06	2.53231e-05	1.54473e-05	2.19398e-05	8.27961e-06	1.36598e-05	1.94813e-05	1.89432e-05	1.15431e-05	1.83834e-05	9.16109e-06	1.33242e-05	2.90599e-05	9.3467e-06	2.71486e-05	0	1.3333e-05	8.72154e-05	2.77971e-05	1.12119e-05
rs2004512	15	58054344	G	A	0.09963	GCOM1;POLR2M	44589	0.00358742	1.4412e-05	0	1.02036e-05	1.23901e-05	1.47699e-05	2.23996e-05	2.48321e-05	0	1.91978e-05	3.83461e-05	2.22372e-05	3.37013e-05	1.35258e-05	8.98706e-06	2.19719e-05	7.97956e-06	1.96521e-05	2.50869e-05	1.99305e-05	1.94897e-05	2.60588e-05	2.82472e-05	2.03022e-05	1.76916e-05	1.41111e-05	7.29552e-06	2.43086e-05	1.49608e-05	1.11366e-05	1.38237e-05	1.41785e-05	1.00687e-05	1.21714e-05	2.75121e-05	2.81234e-05	3.30918e-05	1.24687e-05	1.2004e-05	1.59636e-05	4.62115e-05	0
rs12440670	15	58054362	T	C	0.0859	GCOM1;POLR2M	44607	0.00116731	1.13524e-05	0	0	0	1.56762e-05	1.86982e-05	2.36718e-05	0	0	8.35888e-06	5.71707e-06	3.1982e-06	1.4201e-05	6.34064e-06	1.88199e-05	1.7657e-06	1.04874e-05	0	1.53667e-05	1.47555e-05	1.60773e-05	4.80947e-06	1.90152e-05	1.35237e-05	1.40053e-05	4.04822e-06	1.60738e-05	1.37998e-05	1.09245e-05	1.13013e-05	1.29928e-05	7.80053e-06	0	2.4257e-05	8.69702e-06	2.46907e-05	0	0	0	2.76842e-05	0
rs150167635	15	58054756	G	T	0.01309	GCOM1;POLR2M	45001	0.00241226	6.2518e-05	1.52669e-05	2.68345e-05	6.18287e-05	6.33024e-05	4.63852e-05	5.01824e-05	0	3.65762e-05	7.24819e-06	0	2.56636e-05	1.53891e-05	2.40662e-05	0	8.60597e-05	6.42362e-05	0	5.6621e-05	6.90118e-05	1.56682e-05	6.24225e-06	6.52381e-05	3.35855e-05	3.32859e-05	6.93257e-06	1.61206e-05	4.25425e-05	2.0954e-05	2.27724e-05	2.79045e-05	2.02626e-05	1.15848e-05	7.55445e-05	8.66567e-06	4.74817e-05	1.16212e-05	1.1493e-05	7.95219e-06	5.46523e-05	0
rs8027486	15	58055042	T	A	0.09077	GCOM1;POLR2M	45287	0.00536748	1.584e-05	0	1.16359e-05	1.33456e-05	1.47771e-05	2.06819e-05	2.45335e-05	0	1.8872e-05	3.5536e-05	2.13219e-05	3.65989e-05	1.3449e-05	1.4761e-06	2.0088e-05	8.44907e-06	1.97e-05	3.64946e-05	1.70971e-05	1.82409e-05	2.54388e-05	3.15075e-05	1.90332e-05	1.96704e-05	1.39894e-05	7.13277e-06	2.23344e-05	1.39195e-05	1.11026e-05	1.54006e-05	1.31769e-05	8.95725e-06	1.50214e-05	2.49054e-05	1.56154e-05	3.15451e-05	1.15937e-05	1.38911e-05	4.8842e-05	4.43057e-05	1.15582e-05
rs140132310	15	58055785	G	C	0.03289	GCOM1;POLR2M	46030	0.00287705	0.000147146	1.19725e-05	9.12317e-05	8.19511e-05	4.98807e-05	0.000103853	0.000143252	3.49724e-07	0.000159184	1.52218e-05	6.83577e-06	1.3817e-05	1.85578e-05	0	2.45834e-05	4.40051e-05	3.00754e-05	1.53746e-05	2.32822e-05	3.12711e-05	0.000145124	4.72587e-06	3.57944e-05	1.7464e-05	1.92389e-05	5.34169e-05	8.47992e-05	1.45924e-05	1.31594e-05	1.33095e-05	1.3661e-05	1.84069e-05	1.28561e-05	3.60854e-05	9.82007e-06	2.31622e-05	0	1.19433e-05	0	2.74339e-05	0
rs35265838	15	58056415	C	A	0.318	GCOM1;POLR2M	46660	0.0017608	1.50991e-05	1.53546e-05	1.29884e-05	1.45986e-05	3.77932e-06	2.11153e-05	3.61942e-05	0	1.18698e-05	7.15931e-06	0	1.51031e-05	1.88491e-05	9.04427e-06	1.82081e-05	7.10199e-06	1.04916e-05	0	2.39793e-05	3.07635e-05	2.28719e-05	4.7045e-06	2.766e-05	1.73533e-05	2.34676e-05	4.00896e-06	1.6743e-05	2.76914e-05	1.99252e-05	1.15848e-05	2.56975e-05	7.74705e-06	2.47954e-06	3.23351e-05	0	3.73561e-05	0	0	7.27819e-06	4.09248e-05	0
rs75938946	15	58056569	G	A	0.06546	GCOM1;POLR2M	46814	0.00114513	2.91964e-06	0	0	2.41135e-06	1.50148e-05	2.27016e-05	2.80047e-05	0	1.90068e-05	1.80935e-05	1.09021e-05	2.29979e-05	1.51736e-05	2.07201e-05	1.32205e-05	2.22543e-05	1.20043e-05	0	1.52917e-05	1.48719e-05	1.64393e-05	5.07167e-06	1.85414e-05	1.83234e-05	1.40347e-05	3.94631e-06	1.55827e-05	1.34614e-05	1.16409e-05	1.38999e-05	1.28304e-05	7.85233e-06	1.01789e-05	2.37393e-05	0	2.30421e-05	0	0	0	2.6984e-05	0
rs11855292	15	58056608	C	T	0.09109	GCOM1;POLR2M	46853	0.00585268	1.61275e-05	0	1.16427e-05	1.34021e-05	1.47707e-05	1.98665e-05	2.38094e-05	0	1.74621e-05	3.9257e-05	2.39162e-05	4.53448e-05	1.36965e-05	1.80109e-05	1.92266e-05	8.89592e-06	2.12104e-05	3.4696e-05	1.8221e-05	1.93697e-05	2.16344e-05	3.34933e-05	1.93655e-05	2.1504e-05	1.39837e-05	6.64068e-06	1.59301e-05	1.46501e-05	1.10041e-05	1.97047e-05	1.38666e-05	9.56298e-06	1.60101e-05	2.54849e-05	1.65803e-05	3.5562e-05	1.19126e-05	1.48019e-05	5.12471e-05	5.25847e-05	1.22885e-05
rs61357712	15	58056745	A	T	0.01908	GCOM1;POLR2M	46990	0.0133368	1.18806e-05	0	0	4.9279e-06	1.58037e-05	0.00149717	0.00205581	7.70712e-06	0.00169168	3.9374e-05	2.87747e-05	4.5069e-05	1.72207e-05	5.02414e-05	0.000713486	4.82206e-05	0.00013965	1.87344e-05	3.69574e-05	3.77862e-05	0.00185395	5.46616e-06	2.26324e-05	0.00019577	1.4394e-05	8.13621e-05	0.00180109	1.54097e-05	1.17385e-05	0.000220506	1.44528e-05	0.000163426	4.21079e-05	2.74813e-05	1.33966e-05	4.17554e-05	1.71499e-05	2.29611e-05	6.78874e-05	5.02984e-05	4.01762e-05
rs4374101	15	58056783	G	A	0.3184	GCOM1;POLR2M	47028	0.00173754	1.47079e-05	1.42109e-05	1.23279e-05	1.41292e-05	3.77991e-06	2.12324e-05	3.71759e-05	0	1.1838e-05	7.07047e-06	0	1.47732e-05	1.92832e-05	8.98762e-06	1.38246e-05	7.28359e-06	1.05209e-05	0	2.38272e-05	3.07682e-05	2.3149e-05	4.68295e-06	2.72144e-05	1.76009e-05	2.26989e-05	5.53741e-06	1.68035e-05	2.52774e-05	1.95931e-05	1.16409e-05	2.47815e-05	7.81681e-06	9.94119e-06	3.19617e-05	0	3.65005e-05	0	0	7.53774e-06	3.99773e-05	0
rs78529897	15	58057624	G	A	0.09109	GCOM1;POLR2M	47869	0.00585268	1.61275e-05	0	1.16427e-05	1.34021e-05	1.47707e-05	1.98665e-05	2.38094e-05	0	1.74621e-05	3.9257e-05	2.39162e-05	4.53448e-05	1.36965e-05	1.80109e-05	1.92266e-05	8.89592e-06	2.12104e-05	3.4696e-05	1.8221e-05	1.93697e-05	2.16344e-05	3.34933e-05	1.93655e-05	2.1504e-05	1.39837e-05	6.64068e-06	1.59301e-05	1.46501e-05	1.10041e-05	1.97047e-05	1.38666e-05	9.56298e-06	1.60101e-05	2.54849e-05	1.65803e-05	3.5562e-05	1.19126e-05	1.48019e-05	5.12471e-05	5.25847e-05	1.22885e-05
rs78990685	15	58058233	G	A	0.09109	GCOM1;POLR2M	48478	0.00585268	1.61275e-05	0	1.16427e-05	1.34021e-05	1.47707e-05	1.98665e-05	2.38094e-05	0	1.74621e-05	3.9257e-05	2.39162e-05	4.53448e-05	1.36965e-05	1.80109e-05	1.92266e-05	8.89592e-06	2.12104e-05	3.4696e-05	1.8221e-05	1.93697e-05	2.16344e-05	3.34933e-05	1.93655e-05	2.1504e-05	1.39837e-05	6.64068e-06	1.59301e-05	1.46501e-05	1.10041e-05	1.97047e-05	1.38666e-05	9.56298e-06	1.60101e-05	2.54849e-05	1.65803e-05	3.5562e-05	1.19126e-05	1.48019e-05	5.12471e-05	5.25847e-05	1.22885e-05
rs138849722	15	58058455	T	C	0.01724	GCOM1;POLR2M	48700	0.00449196	2.94283e-06	0	0	0	1.48456e-05	0.000477841	0.000561195	2.88642e-06	0.000626888	3.08551e-05	1.92961e-05	4.07636e-05	1.97732e-05	3.94652e-05	0.000218089	2.59666e-05	4.44011e-05	1.14109e-05	2.67274e-05	2.46109e-05	0.000329606	4.96838e-06	2.27017e-05	9.64311e-05	1.43197e-05	8.32336e-05	0.000250434	1.48091e-05	1.18073e-05	0.000134091	1.39514e-05	2.68938e-05	2.44137e-05	2.76962e-05	1.34825e-05	3.92875e-05	2.16866e-05	1.79018e-05	1.02166e-05	4.50974e-05	1.92832e-05
rs77769645	15	58058523	A	G	0.02291	GCOM1;POLR2M	48768	0.0168496	2.93102e-06	0	0	0	3.76543e-06	0.000761142	0.000726269	5.67621e-06	0.000901382	5.52768e-05	6.85463e-05	4.15056e-05	1.42227e-05	3.69271e-05	0.00092949	3.27306e-05	4.9401e-05	1.4019e-05	3.98337e-05	4.14055e-05	0.00379421	4.73806e-06	2.23482e-05	6.87586e-05	1.49443e-05	5.21064e-05	0.00342441	1.58429e-05	1.25296e-05	7.1977e-05	1.49337e-05	4.92865e-05	7.42397e-05	2.72307e-05	1.77722e-05	4.22044e-05	3.64615e-05	3.54057e-05	0.00010306	5.00172e-05	7.66152e-05
rs72747221	15	58058582	T	C	0.02275	GCOM1;POLR2M	48827	0.0160922	2.92183e-06	0	0	0	3.76536e-06	0.000778649	0.00078274	5.24362e-06	0.000891533	4.45002e-05	5.79214e-05	3.93991e-05	1.45063e-05	3.39885e-05	0.000870865	3.46171e-05	5.15425e-05	1.3849e-05	3.86551e-05	4.06067e-05	0.00351614	4.74298e-06	2.1892e-05	7.02791e-05	1.4661e-05	4.78438e-05	0.00330627	1.54073e-05	1.21757e-05	7.78696e-05	1.4534e-05	4.97416e-05	6.81567e-05	2.67062e-05	1.72292e-05	4.04138e-05	3.47309e-05	3.26515e-05	0.000101499	4.81965e-05	7.04598e-05
rs17240097	15	58058661	G	T	0.02619	GCOM1;POLR2M	48906	0.0025895	2.39754e-05	1.97839e-05	2.0363e-05	2.23559e-05	3.38562e-05	2.46668e-05	3.12261e-05	0	2.26804e-05	1.16403e-05	6.2299e-06	1.48325e-05	1.5249e-05	1.43523e-06	2.41752e-05	0	1.76059e-05	1.28704e-05	4.67706e-05	4.54826e-05	1.59423e-05	5.92954e-05	2.05402e-05	4.14592e-05	1.39705e-05	1.06358e-05	2.02105e-05	1.39375e-05	1.14184e-05	0.000113029	1.34539e-05	7.8433e-06	1.71416e-05	2.66904e-05	1.38029e-05	3.22306e-05	1.6622e-05	2.04031e-05	7.3672e-06	3.75125e-05	1.54918e-05
rs676763	15	58058754	A	C	0.115	GCOM1;POLR2M	48999	0.00502175	1.66625e-05	0	1.42875e-05	1.39715e-05	3.78273e-06	7.10603e-05	6.61759e-05	0	0.000105236	0.00018129	0.000138691	1.44519e-05	1.31763e-05	0	8.6035e-05	1.77747e-06	1.04605e-05	1.31339e-05	1.53664e-05	1.47843e-05	0.000306338	2.2868e-05	1.85873e-05	1.50611e-05	1.40774e-05	2.58381e-05	0.000161505	1.34382e-05	1.13346e-05	1.13774e-05	1.277e-05	7.83373e-06	4.11159e-05	2.38606e-05	3.12868e-05	2.49034e-05	1.8788e-05	2.74378e-05	0	2.95187e-05	3.96384e-05
rs34200934	15	58059424	G	T	0.2777	GCOM1;POLR2M	49669	0.0019447	1.63586e-05	2.47701e-05	1.8637e-05	1.73666e-05	1.4899e-05	1.91223e-05	2.91248e-05	0	0	7.09966e-06	0	3.44956e-05	1.38289e-05	2.76512e-05	0	1.77082e-06	1.04468e-05	0	2.81745e-05	3.92435e-05	1.55405e-05	5.62837e-06	4.12413e-05	1.63349e-05	3.14535e-05	5.89768e-06	1.35039e-05	4.94236e-05	2.56054e-05	1.13906e-05	3.99386e-05	7.54686e-06	2.4817e-06	5.09058e-05	0	4.94305e-05	0	0	0	4.73389e-05	0
rs66697379	15	58059982	T	C	0.076	GCOM1;POLR2M	50227	0.00169156	1.41391e-05	2.84679e-06	1.1655e-05	1.27555e-05	1.48965e-05	2.27511e-05	2.33717e-05	4.09929e-06	1.68711e-05	1.30557e-05	1.05652e-05	3.02099e-05	1.65087e-05	2.93523e-05	1.35134e-05	8.11607e-06	1.04455e-05	1.04108e-05	1.6206e-05	1.55412e-05	1.99895e-05	4.69949e-06	1.9119e-05	1.90632e-05	1.76059e-05	1.44617e-05	1.77319e-05	1.56523e-05	1.73533e-05	1.2829e-05	1.49871e-05	7.54085e-06	2.36418e-05	2.39465e-05	9.90639e-06	2.88695e-05	1.27207e-05	2.6953e-05	4.02246e-05	2.85516e-05	1.92095e-05
rs180788898	15	58060000	T	C	0.01597	GCOM1;POLR2M	50245	0.0021227	2.09094e-05	1.40847e-05	1.39423e-05	1.77111e-05	1.67903e-05	3.17793e-05	2.65607e-05	0	2.34173e-05	8.05943e-06	6.11505e-06	3.09918e-05	2.87317e-05	3.25714e-05	2.62911e-05	2.55556e-05	1.76951e-05	1.41299e-05	5.67646e-05	8.85482e-05	2.01838e-05	2.05573e-05	5.84321e-05	1.72555e-05	4.50816e-05	5.71437e-06	1.76593e-05	4.07799e-05	4.30985e-05	1.40782e-05	3.91154e-05	7.81681e-06	1.48522e-05	6.72538e-05	8.81125e-06	4.21833e-05	1.21842e-05	1.44664e-05	0	4.28726e-05	1.24811e-05
rs585189	15	58060103	C	T	0.3622	GCOM1;POLR2M	50348	0.00133323	1.24094e-05	0	0	1.35448e-05	3.77647e-06	3.3178e-05	4.7924e-05	0	1.99751e-05	7.856e-06	0	1.2822e-05	1.57198e-05	1.43816e-06	1.92676e-05	1.80446e-06	1.1306e-05	0	2.22958e-05	3.00546e-05	4.21121e-05	4.75574e-06	2.55213e-05	1.34966e-05	1.86774e-05	3.84527e-06	3.63999e-05	1.97332e-05	1.48097e-05	1.21626e-05	1.8592e-05	8.69228e-06	2.46304e-06	3.05298e-05	0	3.19437e-05	1.1188e-05	0	4.96068e-05	3.51281e-05	0
rs139456028	15	58060168	T	A	0.02674	GCOM1;POLR2M	50413	0.00622199	1.52029e-05	0	1.28143e-05	1.46413e-05	1.70824e-05	3.01313e-05	2.95369e-05	0	3.16284e-05	7.10422e-06	0	2.71103e-05	1.62616e-05	3.24709e-05	1.38416e-05	2.94945e-05	2.81678e-05	0	0.000247669	0.000274314	1.57049e-05	5.94954e-06	0.000238588	3.99047e-05	0.000151115	3.52815e-05	1.57385e-05	9.44206e-05	0.000208561	2.49784e-05	0.000113112	1.29437e-05	1.52473e-05	0.000258982	8.8573e-06	0.000483969	1.11296e-05	1.58138e-05	0	0.000351797	1.29895e-05
rs17240104	15	58060301	T	C	0.1023	GCOM1;POLR2M	50546	0.00381531	2.92446e-06	0	0	4.89933e-06	2.2387e-05	2.03905e-05	2.56229e-05	0	1.84317e-05	2.33683e-05	1.4224e-05	6.45781e-05	2.60284e-05	2.04508e-05	1.92655e-05	8.39874e-06	1.9624e-05	4.43843e-05	1.82541e-05	1.93892e-05	6.89476e-05	3.00826e-05	1.95945e-05	2.24731e-05	1.39668e-05	6.11836e-06	4.66305e-05	1.53102e-05	1.09729e-05	1.87347e-05	1.4301e-05	8.09755e-06	1.65582e-05	2.55231e-05	9.89347e-06	3.20488e-05	0	1.47631e-05	9.00976e-06	4.63824e-05	1.31101e-05
rs495772	15	58060365	T	G	0.4646	GCOM1;POLR2M	50610	0.00169579	1.24425e-05	0	2.33771e-06	5.17324e-06	1.61581e-05	2.39205e-05	3.4678e-05	0	1.18884e-05	7.59408e-06	0	3.66736e-05	3.15528e-05	2.07991e-05	1.29454e-05	8.39787e-06	2.11643e-05	2.48967e-05	1.66822e-05	1.88173e-05	1.61205e-05	2.11866e-05	2.17657e-05	1.90247e-05	1.79491e-05	4.01618e-06	1.38215e-05	1.56116e-05	1.31603e-05	1.71708e-05	1.49381e-05	9.95402e-06	1.07356e-05	2.68176e-05	0	2.48326e-05	1.11778e-05	2.74847e-06	0.000112924	2.70573e-05	0
rs598729	15	58060795	C	T	0.4643	GCOM1;POLR2M	51040	0.00178471	1.25624e-05	0	2.34055e-06	5.19516e-06	1.6121e-05	2.38867e-05	3.51618e-05	0	1.18582e-05	7.67156e-06	0	3.98119e-05	3.1136e-05	2.18053e-05	1.2918e-05	8.69353e-06	2.15379e-05	2.64793e-05	1.65822e-05	1.87281e-05	1.62172e-05	2.38481e-05	2.17425e-05	1.86841e-05	1.77907e-05	4.0677e-06	1.38962e-05	1.53699e-05	1.30504e-05	1.67948e-05	1.47159e-05	1.01432e-05	1.08436e-05	2.68065e-05	0	2.47001e-05	1.1153e-05	2.77588e-06	0.000132997	2.70642e-05	0
rs890267	15	58060889	T	C	0.2753	GCOM1;POLR2M	51134	0.00202975	2.73232e-05	1.93245e-05	2.31178e-05	2.56749e-05	1.65328e-05	1.92361e-05	3.09895e-05	3.52006e-07	0	7.58264e-06	0	1.41014e-05	1.34332e-05	1.86529e-05	0	8.00249e-06	1.07011e-05	0	4.31755e-05	6.51251e-05	2.12432e-05	4.74535e-06	4.85593e-05	1.7754e-05	4.14461e-05	8.49182e-06	1.89283e-05	5.84025e-05	4.18422e-05	1.1657e-05	5.02432e-05	7.81133e-06	1.25183e-05	5.61065e-05	0	5.39997e-05	0	1.40315e-05	7.98937e-06	5.49128e-05	1.10172e-05
rs72747227	15	58060902	C	T	0.1023	GCOM1;POLR2M	51147	0.00381531	2.92446e-06	0	0	4.89933e-06	2.2387e-05	2.03905e-05	2.56229e-05	0	1.84317e-05	2.33683e-05	1.4224e-05	6.45781e-05	2.60284e-05	2.04508e-05	1.92655e-05	8.39874e-06	1.9624e-05	4.43843e-05	1.82541e-05	1.93892e-05	6.89476e-05	3.00826e-05	1.95945e-05	2.24731e-05	1.39668e-05	6.11836e-06	4.66305e-05	1.53102e-05	1.09729e-05	1.87347e-05	1.4301e-05	8.09755e-06	1.65582e-05	2.55231e-05	9.89347e-06	3.20488e-05	0	1.47631e-05	9.00976e-06	4.63824e-05	1.31101e-05
rs75364882	15	58060960	T	C	0.1023	GCOM1;POLR2M	51205	0.00381531	2.92446e-06	0	0	4.89933e-06	2.2387e-05	2.03905e-05	2.56229e-05	0	1.84317e-05	2.33683e-05	1.4224e-05	6.45781e-05	2.60284e-05	2.04508e-05	1.92655e-05	8.39874e-06	1.9624e-05	4.43843e-05	1.82541e-05	1.93892e-05	6.89476e-05	3.00826e-05	1.95945e-05	2.24731e-05	1.39668e-05	6.11836e-06	4.66305e-05	1.53102e-05	1.09729e-05	1.87347e-05	1.4301e-05	8.09755e-06	1.65582e-05	2.55231e-05	9.89347e-06	3.20488e-05	0	1.47631e-05	9.00976e-06	4.63824e-05	1.31101e-05
rs17820672	15	58060971	C	G	0.1023	GCOM1;POLR2M	51216	0.00381531	2.92446e-06	0	0	4.89933e-06	2.2387e-05	2.03905e-05	2.56229e-05	0	1.84317e-05	2.33683e-05	1.4224e-05	6.45781e-05	2.60284e-05	2.04508e-05	1.92655e-05	8.39874e-06	1.9624e-05	4.43843e-05	1.82541e-05	1.93892e-05	6.89476e-05	3.00826e-05	1.95945e-05	2.24731e-05	1.39668e-05	6.11836e-06	4.66305e-05	1.53102e-05	1.09729e-05	1.87347e-05	1.4301e-05	8.09755e-06	1.65582e-05	2.55231e-05	9.89347e-06	3.20488e-05	0	1.47631e-05	9.00976e-06	4.63824e-05	1.31101e-05
rs16977683	15	58061031	G	A	0.08566	GCOM1;POLR2M	51276	0.00202219	2.48519e-05	1.46468e-05	2.07569e-05	1.61146e-05	1.84642e-05	5.01009e-05	3.34255e-05	7.42825e-06	5.17315e-05	2.01117e-05	1.53581e-05	4.2612e-05	1.53262e-05	6.11487e-05	2.39908e-05	7.37483e-06	1.13378e-05	1.11057e-05	1.95989e-05	2.03205e-05	2.68677e-05	1.78249e-05	2.33701e-05	2.63012e-05	2.68294e-05	4.26018e-05	2.49415e-05	1.91988e-05	3.59227e-05	1.69581e-05	1.8558e-05	8.91932e-06	2.18646e-05	2.82473e-05	1.03769e-05	3.38515e-05	1.74881e-05	2.84662e-05	2.34716e-05	3.19561e-05	1.74995e-05
rs72747228	15	58061159	G	C	0.1024	GCOM1;POLR2M	51404	0.0040328	2.92338e-06	0	0	4.97235e-06	2.32042e-05	2.02541e-05	2.53602e-05	0	1.82503e-05	2.40116e-05	1.46152e-05	6.66056e-05	2.68082e-05	2.0687e-05	1.93383e-05	8.60042e-06	2.00675e-05	4.68151e-05	1.96773e-05	1.96163e-05	6.99727e-05	3.16852e-05	1.97685e-05	2.28653e-05	1.39968e-05	6.07419e-06	4.73291e-05	1.54906e-05	1.09783e-05	1.90569e-05	1.4446e-05	8.21544e-06	1.69947e-05	2.57663e-05	1.0012e-05	3.24193e-05	0	1.50777e-05	1.4272e-05	4.71658e-05	1.34389e-05
rs113635381	15	58061860	A	G	0.03984	GCOM1;POLR2M	52105	0.00175995	1.44858e-05	1.79218e-05	1.33247e-05	1.62995e-05	1.67845e-05	2.01655e-05	2.68111e-05	0	1.73672e-05	8.82782e-06	0	0.000139866	1.29318e-05	0.000116629	0	7.35652e-06	1.40321e-05	1.15973e-05	1.94275e-05	1.79465e-05	1.89319e-05	2.23652e-05	2.34915e-05	1.69287e-05	2.8131e-05	3.81928e-06	1.72152e-05	1.93605e-05	2.93084e-05	1.34086e-05	1.86134e-05	9.07128e-06	1.00725e-05	2.80838e-05	8.74143e-06	3.84513e-05	0	0	7.22169e-06	3.98398e-05	0
rs12148827	15	58061922	G	A	0.1024	GCOM1;POLR2M	52167	0.0040328	2.92338e-06	0	0	4.97235e-06	2.32042e-05	2.02541e-05	2.53602e-05	0	1.82503e-05	2.40116e-05	1.46152e-05	6.66056e-05	2.68082e-05	2.0687e-05	1.93383e-05	8.60042e-06	2.00675e-05	4.68151e-05	1.96773e-05	1.96163e-05	6.99727e-05	3.16852e-05	1.97685e-05	2.28653e-05	1.39968e-05	6.07419e-06	4.73291e-05	1.54906e-05	1.09783e-05	1.90569e-05	1.4446e-05	8.21544e-06	1.69947e-05	2.57663e-05	1.0012e-05	3.24193e-05	0	1.50777e-05	1.4272e-05	4.71658e-05	1.34389e-05
rs12148831	15	58061977	G	A	0.1025	GCOM1;POLR2M	52222	0.00397019	2.92357e-06	0	0	4.97782e-06	2.3309e-05	2.01985e-05	2.53246e-05	0	1.82287e-05	2.37844e-05	1.45078e-05	6.36464e-05	2.78333e-05	2.01575e-05	1.93105e-05	8.62278e-06	2.00281e-05	4.96414e-05	1.83467e-05	1.95142e-05	6.815e-05	3.09874e-05	1.96713e-05	2.2803e-05	1.39664e-05	6.10768e-06	4.68769e-05	1.53113e-05	1.09698e-05	1.88709e-05	1.42896e-05	8.19561e-06	1.69125e-05	2.56134e-05	1.00209e-05	3.1982e-05	0	1.51183e-05	1.44306e-05	4.63332e-05	1.34371e-05
rs552702	15	58062001	G	T	0.4575	GCOM1;POLR2M	52246	0.00234775	1.17579e-05	0	0	4.86227e-06	2.25732e-05	2.5916e-05	3.9351e-05	0	1.21761e-05	8.14807e-06	5.76274e-06	4.05994e-05	3.14428e-05	2.07831e-05	1.2848e-05	3.77944e-05	2.79038e-05	3.50126e-05	1.66942e-05	1.90259e-05	1.56603e-05	3.70388e-05	2.35918e-05	2.08675e-05	1.97542e-05	4.141e-06	1.36259e-05	1.609e-05	1.66565e-05	1.96251e-05	1.56328e-05	1.25764e-05	1.1185e-05	2.79049e-05	8.83412e-06	2.64627e-05	0	1.11078e-05	0.000183785	2.7305e-05	0
rs580930	15	58062794	C	T	0.4764	GCOM1;POLR2M	53039	0.00208682	1.19743e-05	0	2.32946e-06	4.96211e-06	1.77097e-05	1.89319e-05	2.44364e-05	0	1.16851e-05	1.41799e-05	9.73389e-06	2.49315e-05	2.46592e-05	1.45463e-06	1.88524e-05	1.22811e-05	1.88894e-05	2.03856e-05	2.20849e-05	2.85844e-05	1.71588e-05	2.41832e-05	2.70073e-05	1.58968e-05	2.15283e-05	6.98452e-06	1.75209e-05	1.84185e-05	1.87495e-05	1.31006e-05	1.78888e-05	8.59312e-06	1.68595e-05	3.12949e-05	9.39802e-06	3.12989e-05	0	1.40827e-05	7.38639e-05	2.88964e-05	1.3846e-05
rs472234	15	58062934	G	C	0.4764	GCOM1;POLR2M	53179	0.00199054	1.19621e-05	0	2.32937e-06	4.96519e-06	1.75854e-05	1.8975e-05	2.4506e-05	0	0	1.3582e-05	9.35538e-06	2.49182e-05	2.3514e-05	1.46098e-06	1.85593e-05	8.63522e-06	1.87682e-05	1.97823e-05	2.18391e-05	2.81069e-05	1.67733e-05	2.36988e-05	2.5887e-05	1.59779e-05	2.12145e-05	6.81489e-06	1.70597e-05	1.83143e-05	1.84121e-05	1.32289e-05	1.77658e-05	8.53768e-06	1.62534e-05	3.09577e-05	9.34077e-06	3.11768e-05	0	1.37006e-05	7.21869e-05	2.88883e-05	1.33976e-05
rs503751	15	58063881	G	C	0.477	GCOM1;POLR2M	54126	0.00193765	1.2593e-05	0	2.49884e-06	5.19418e-06	1.65331e-05	1.88588e-05	2.3947e-05	0	1.19857e-05	1.24488e-05	6.81955e-06	2.46001e-05	2.61901e-05	1.4438e-06	1.85032e-05	8.06283e-06	1.31777e-05	1.96032e-05	2.06706e-05	2.83504e-05	1.71817e-05	2.06827e-05	2.73805e-05	1.54843e-05	2.12421e-05	7.59821e-06	1.77061e-05	1.83352e-05	1.81378e-05	1.24844e-05	1.7707e-05	8.06005e-06	1.44105e-05	3.15619e-05	8.95685e-06	3.07472e-05	0	1.25499e-05	6.98552e-05	2.8623e-05	1.20059e-05
rs79092368	15	58064310	G	A	0.1029	GCOM1;POLR2M	54555	0.00406287	2.92597e-06	0	0	4.90477e-06	2.23171e-05	2.03095e-05	2.54392e-05	0	1.81399e-05	2.4098e-05	1.45547e-05	6.86339e-05	2.36011e-05	2.08701e-05	1.9811e-05	8.32467e-06	1.98471e-05	3.86478e-05	2.04023e-05	2.03805e-05	7.23381e-05	2.90118e-05	2.02174e-05	2.34035e-05	1.41424e-05	5.94949e-06	4.79308e-05	1.6202e-05	1.10588e-05	1.94074e-05	1.50922e-05	8.15216e-06	1.75139e-05	2.64581e-05	9.91788e-06	3.48018e-05	0	1.53269e-05	6.97251e-06	5.19936e-05	1.37095e-05
rs17240139	15	58064872	A	G	0.2686	GCOM1;POLR2M	55117	0.00256999	2.29152e-05	1.72722e-05	2.06659e-05	2.1924e-05	1.52348e-05	1.99002e-05	3.35661e-05	0	0	7.55098e-06	0	1.44164e-05	1.35861e-05	2.03783e-05	1.28109e-05	3.37023e-05	1.1368e-05	0	4.85579e-05	6.90877e-05	2.09133e-05	4.71472e-06	6.36708e-05	1.69406e-05	5.94906e-05	9.63763e-06	2.24107e-05	7.19168e-05	9.21873e-05	1.15234e-05	7.04517e-05	8.15483e-06	1.21213e-05	6.70828e-05	8.73286e-06	6.82865e-05	0	1.3431e-05	2.47979e-05	6.26334e-05	1.07571e-05
rs191734824	15	58065605	A	T	0.03265	GCOM1;POLR2M	55850	0.0027047	0.000139556	1.22045e-05	8.45178e-05	7.78592e-05	4.93751e-05	8.98487e-05	0.000121153	1.42025e-06	0.000136569	1.32945e-05	6.2146e-06	1.42542e-05	1.97173e-05	0	2.25859e-05	4.34414e-05	2.988e-05	1.46014e-05	1.93843e-05	2.49368e-05	0.000123956	4.67242e-06	2.99539e-05	1.71377e-05	1.66608e-05	5.56286e-05	7.42835e-05	1.41444e-05	1.24337e-05	1.30123e-05	1.32699e-05	1.87549e-05	1.17354e-05	3.37601e-05	9.21106e-06	2.3197e-05	0	1.12473e-05	0	2.80239e-05	0
rs4774982	15	58065890	A	C	0.05932	GCOM1;POLR2M	56135	0.00256826	2.62309e-05	1.54569e-05	2.20063e-05	1.41943e-05	1.64238e-05	4.24877e-05	2.80769e-05	2.9243e-06	4.74823e-05	2.27566e-05	3.57577e-05	6.159e-05	1.35404e-05	0.000105638	2.26651e-05	2.32262e-05	1.04964e-05	2.1662e-06	1.58008e-05	1.4866e-05	2.02375e-05	1.78252e-05	2.13294e-05	2.57082e-05	2.15019e-05	3.86843e-05	1.57229e-05	1.59007e-05	3.12942e-05	1.62284e-05	1.51744e-05	7.86397e-06	1.97702e-05	2.67971e-05	1.50224e-05	2.51749e-05	3.38816e-05	2.78491e-05	0	2.62899e-05	1.7466e-05
rs66566547	15	58066048	A	G	0.0586	GCOM1;POLR2M	56293	0.00274986	2.57755e-05	1.56375e-05	2.20456e-05	1.40575e-05	1.62784e-05	4.35714e-05	2.82572e-05	2.6941e-06	4.87437e-05	2.00369e-05	1.45244e-05	7.20821e-05	1.3243e-05	0.000142845	2.29202e-05	2.36443e-05	1.05426e-05	2.18503e-06	1.61549e-05	1.50452e-05	2.1036e-05	1.79299e-05	2.18159e-05	2.72579e-05	2.59582e-05	4.1466e-05	1.60764e-05	1.72284e-05	3.69569e-05	1.71073e-05	1.65269e-05	7.96997e-06	1.69895e-05	2.73984e-05	1.42155e-05	2.75115e-05	2.08405e-05	2.40207e-05	0	2.67087e-05	1.52034e-05
rs72747235	15	58066051	A	G	0.1025	GCOM1;POLR2M	56296	0.00355047	2.92451e-06	0	0	4.91427e-06	2.19793e-05	2.06828e-05	2.59757e-05	0	1.86672e-05	2.20362e-05	1.35696e-05	6.37001e-05	2.34333e-05	2.03363e-05	1.95746e-05	7.94732e-06	1.87847e-05	3.48585e-05	2.03774e-05	2.03937e-05	6.76681e-05	2.64884e-05	2.01236e-05	2.1803e-05	1.41434e-05	6.07187e-06	4.61411e-05	1.60595e-05	1.10783e-05	1.60196e-05	1.49856e-05	7.91832e-06	1.59734e-05	2.63521e-05	9.70804e-06	3.44203e-05	0	1.4276e-05	0	5.07761e-05	1.27622e-05
rs72747236	15	58066134	T	C	0.02491	GCOM1;POLR2M	56379	0.0029762	1.5949e-05	0	2.43061e-06	1.3404e-05	1.77962e-05	4.24605e-05	4.73258e-05	0	4.58616e-05	2.75173e-05	1.36401e-05	1.55233e-05	2.35302e-05	9.36348e-06	4.8313e-05	1.42516e-05	1.29023e-05	1.17017e-05	5.01582e-05	5.01626e-05	2.7119e-05	4.88812e-06	6.12198e-05	1.32808e-05	2.45837e-05	2.20638e-05	1.98983e-05	1.91437e-05	2.08703e-05	1.13161e-05	1.81629e-05	1.15545e-05	1.0888e-05	7.38174e-05	1.37812e-05	3.66503e-05	1.29152e-05	1.21092e-05	2.68475e-05	4.02138e-05	0
rs491296	15	58066285	C	A	0.4374	GCOM1;POLR2M	56530	0.00163712	1.32736e-05	0	2.53037e-06	1.34247e-05	1.53246e-05	2.12584e-05	2.94457e-05	0	0	8.03744e-06	0	4.01422e-05	2.28712e-05	2.22349e-05	1.28135e-05	7.90485e-06	1.89043e-05	1.44192e-05	1.98584e-05	2.72151e-05	1.54803e-05	1.68399e-05	2.3002e-05	1.76509e-05	1.87323e-05	5.87866e-06	1.36033e-05	1.658e-05	1.52888e-05	1.54491e-05	1.59194e-05	8.78702e-06	1.21581e-05	2.79221e-05	0	2.70371e-05	1.15516e-05	1.17896e-05	4.61342e-05	2.78465e-05	0
rs492325	15	58066441	T	C	0.4374	GCOM1;POLR2M	56686	0.00163712	1.32736e-05	0	2.53037e-06	1.34247e-05	1.53246e-05	2.12584e-05	2.94457e-05	0	0	8.03744e-06	0	4.01422e-05	2.28712e-05	2.22349e-05	1.28135e-05	7.90485e-06	1.89043e-05	1.44192e-05	1.98584e-05	2.72151e-05	1.54803e-05	1.68399e-05	2.3002e-05	1.76509e-05	1.87323e-05	5.87866e-06	1.36033e-05	1.658e-05	1.52888e-05	1.54491e-05	1.59194e-05	8.78702e-06	1.21581e-05	2.79221e-05	0	2.70371e-05	1.15516e-05	1.17896e-05	4.61342e-05	2.78465e-05	0
rs67292156	15	58066478	A	G	0.0586	GCOM1;POLR2M	56723	0.00274986	2.57755e-05	1.56375e-05	2.20456e-05	1.40575e-05	1.62784e-05	4.35714e-05	2.82572e-05	2.6941e-06	4.87437e-05	2.00369e-05	1.45244e-05	7.20821e-05	1.3243e-05	0.000142845	2.29202e-05	2.36443e-05	1.05426e-05	2.18503e-06	1.61549e-05	1.50452e-05	2.1036e-05	1.79299e-05	2.18159e-05	2.72579e-05	2.59582e-05	4.1466e-05	1.60764e-05	1.72284e-05	3.69569e-05	1.71073e-05	1.65269e-05	7.96997e-06	1.69895e-05	2.73984e-05	1.42155e-05	2.75115e-05	2.08405e-05	2.40207e-05	0	2.67087e-05	1.52034e-05
rs493301	15	58066561	G	T	0.3788	GCOM1;POLR2M	56806	0.00240994	2.40548e-05	1.20517e-05	2.16039e-05	1.86814e-05	1.49402e-05	1.91174e-05	2.53322e-05	0	1.63582e-05	1.75126e-05	1.23488e-05	1.4097e-05	2.12992e-05	0	1.36321e-05	3.46451e-05	1.82699e-05	1.45146e-05	2.24592e-05	3.07523e-05	1.61439e-05	6.00301e-06	3.13889e-05	1.525e-05	3.06745e-05	1.97471e-05	1.40115e-05	2.2381e-05	3.20842e-05	1.2213e-05	2.1797e-05	8.20818e-06	2.09019e-05	3.55239e-05	9.48953e-06	3.15313e-05	0	2.12525e-05	4.94203e-05	2.87381e-05	1.6616e-05
rs1991253	15	58066690	A	G	0.0586	GCOM1;POLR2M	56935	0.00274986	2.57755e-05	1.56375e-05	2.20456e-05	1.40575e-05	1.62784e-05	4.35714e-05	2.82572e-05	2.6941e-06	4.87437e-05	2.00369e-05	1.45244e-05	7.20821e-05	1.3243e-05	0.000142845	2.29202e-05	2.36443e-05	1.05426e-05	2.18503e-06	1.61549e-05	1.50452e-05	2.1036e-05	1.79299e-05	2.18159e-05	2.72579e-05	2.59582e-05	4.1466e-05	1.60764e-05	1.72284e-05	3.69569e-05	1.71073e-05	1.65269e-05	7.96997e-06	1.69895e-05	2.73984e-05	1.42155e-05	2.75115e-05	2.08405e-05	2.40207e-05	0	2.67087e-05	1.52034e-05
rs72747238	15	58066818	A	G	0.1027	GCOM1;POLR2M	57063	0.00371337	2.92427e-06	0	0	4.9369e-06	2.22656e-05	2.03441e-05	2.5473e-05	0	1.81289e-05	2.37957e-05	1.45985e-05	6.60511e-05	2.32405e-05	2.06895e-05	1.99569e-05	8.09951e-06	1.93522e-05	3.52522e-05	2.04183e-05	2.04434e-05	7.21896e-05	2.71368e-05	2.04263e-05	2.24604e-05	1.42366e-05	5.89267e-06	4.85035e-05	1.63633e-05	1.11092e-05	1.85554e-05	1.52525e-05	8.08746e-06	1.74761e-05	2.68166e-05	1.00315e-05	3.53129e-05	0	1.53123e-05	0	5.28251e-05	1.38132e-05
rs2899604	15	58067103	T	A	0.4374	GCOM1;POLR2M	57348	0.00163712	1.32736e-05	0	2.53037e-06	1.34247e-05	1.53246e-05	2.12584e-05	2.94457e-05	0	0	8.03744e-06	0	4.01422e-05	2.28712e-05	2.22349e-05	1.28135e-05	7.90485e-06	1.89043e-05	1.44192e-05	1.98584e-05	2.72151e-05	1.54803e-05	1.68399e-05	2.3002e-05	1.76509e-05	1.87323e-05	5.87866e-06	1.36033e-05	1.658e-05	1.52888e-05	1.54491e-05	1.59194e-05	8.78702e-06	1.21581e-05	2.79221e-05	0	2.70371e-05	1.15516e-05	1.17896e-05	4.61342e-05	2.78465e-05	0
rs522358	15	58067373	C	T	0.2761	GCOM1;POLR2M	57618	0.00215167	2.71581e-05	2.06694e-05	2.43314e-05	2.59213e-05	1.63942e-05	1.9118e-05	2.99197e-05	0	0	7.31098e-06	0	1.45782e-05	1.37217e-05	1.97469e-05	0	8.11566e-06	1.06279e-05	0	4.84118e-05	6.95749e-05	2.14166e-05	4.73375e-06	5.54953e-05	1.79625e-05	4.72626e-05	9.11955e-06	1.91514e-05	6.58175e-05	4.73563e-05	1.17136e-05	6.2758e-05	7.6688e-06	1.13166e-05	6.05463e-05	0	6.03764e-05	0	1.27516e-05	8.2854e-06	6.08553e-05	0
rs681484	15	58067781	G	A	0.408	GCOM1;POLR2M	58026	0.00192356	1.29386e-05	1.24742e-05	1.28813e-05	1.32145e-05	1.57755e-05	1.8823e-05	2.35578e-05	3.43363e-07	0	1.25186e-05	9.79591e-06	1.49247e-05	1.38605e-05	2.39815e-05	2.02286e-05	7.95441e-06	1.87633e-05	0	2.49082e-05	3.01299e-05	1.71563e-05	4.88414e-06	2.82893e-05	1.34146e-05	2.93906e-05	6.79555e-06	1.78499e-05	3.65388e-05	3.4355e-05	1.24041e-05	2.97964e-05	9.79359e-06	1.81004e-05	3.54073e-05	1.4074e-05	4.81856e-05	1.19557e-05	1.41014e-05	0	4.84786e-05	1.41611e-05
rs61127726	15	58068736	C	T	0.04503	GCOM1;POLR2M	58981	0.00198047	2.93536e-06	0	0	0	1.47789e-05	0.000101191	0.000108508	0	0.00012442	1.69631e-05	1.07167e-05	2.71419e-05	1.30228e-05	2.8021e-05	9.46715e-05	8.28967e-06	2.75459e-05	0	1.58933e-05	1.72072e-05	7.49758e-05	4.66667e-06	2.00241e-05	4.56671e-05	1.39766e-05	1.21662e-05	8.50278e-05	1.36856e-05	1.1139e-05	2.99204e-05	1.29496e-05	1.35547e-05	1.39856e-05	2.53655e-05	1.46608e-05	2.58489e-05	1.94697e-05	1.25438e-05	0	2.86662e-05	1.21956e-05
rs72747241	15	58068785	T	C	0.1225	GCOM1;POLR2M	59030	0.00339016	0.000100933	3.7088e-05	7.99262e-05	7.59376e-05	0.000138253	4.22267e-05	3.41688e-05	0	2.21141e-05	0	0	0.00044559	2.24996e-05	0.000267657	1.29475e-05	2.41345e-05	3.5112e-05	4.48574e-05	2.63035e-05	2.60778e-05	1.54143e-05	0.000174522	3.40948e-05	5.17922e-05	2.91527e-05	1.43829e-05	1.39994e-05	2.28992e-05	2.02755e-05	3.01055e-05	2.05922e-05	1.72068e-05	9.84877e-06	4.21417e-05	0	3.74701e-05	1.16866e-05	0	4.11359e-05	4.38711e-05	0
rs7177531	15	58069147	A	G	0.3407	GCOM1;POLR2M	59392	0.00238289	4.74372e-05	0	2.46283e-05	3.5823e-05	2.35865e-05	2.52994e-05	3.31351e-05	1.98061e-06	1.61737e-05	0	0	5.29451e-05	1.82648e-05	2.72264e-05	2.44174e-05	2.46294e-05	1.96135e-05	3.15343e-05	2.04847e-05	2.70346e-05	2.95917e-05	3.88204e-05	4.23881e-05	1.71208e-05	2.89375e-05	3.96354e-06	4.26275e-05	2.28626e-05	1.89784e-05	1.26196e-05	2.15485e-05	8.65584e-06	1.0154e-05	4.94214e-05	0	2.53574e-05	1.14263e-05	1.11291e-05	0.000116761	2.69573e-05	0
rs503132	15	58070445	G	C	0.3364	GCOM1;POLR2M	60690	0.00271808	8.10408e-05	0	2.35828e-05	5.22682e-05	4.71366e-05	2.01675e-05	2.53978e-05	7.1546e-06	0	0	0	0.00014932	2.63112e-05	9.03501e-05	2.08571e-05	7.39849e-06	1.07055e-05	6.95555e-05	1.73722e-05	1.86036e-05	2.17659e-05	5.69284e-05	2.22989e-05	1.55516e-05	1.40886e-05	5.99343e-06	2.99495e-05	1.38218e-05	1.09731e-05	1.18637e-05	1.29925e-05	7.60191e-06	1.04212e-05	2.62886e-05	0	2.72943e-05	1.16758e-05	1.14027e-05	0.000147099	2.97779e-05	0
rs12914158	15	58070608	T	C	0.2248	GCOM1;POLR2M	60853	0.00302495	5.79031e-05	0	1.83066e-05	3.05314e-05	3.31631e-05	2.11315e-05	2.85886e-05	2.63178e-06	0	7.21189e-06	0	8.63898e-05	1.74649e-05	4.62775e-05	2.99342e-05	1.25912e-05	1.08277e-05	2.68074e-05	1.64088e-05	1.73483e-05	3.74104e-05	3.8746e-05	2.93973e-05	1.52998e-05	1.67524e-05	9.29768e-06	7.06043e-05	1.48913e-05	1.26169e-05	1.15234e-05	1.40833e-05	7.62624e-06	1.14185e-05	3.23346e-05	8.78467e-06	2.45874e-05	1.28508e-05	1.20406e-05	0.000104191	2.88293e-05	1.09878e-05
rs12914939	15	58070930	A	G	0.2325	GCOM1;POLR2M	61175	0.0026345	6.75278e-05	0	2.00671e-05	3.5293e-05	4.33352e-05	2.0465e-05	2.77432e-05	2.88759e-06	0	7.63465e-06	5.92292e-06	7.94239e-05	1.73475e-05	5.02057e-05	3.23237e-05	7.30285e-06	1.04989e-05	2.1649e-05	1.62201e-05	1.69269e-05	4.79424e-05	2.17598e-05	2.5146e-05	1.37983e-05	1.47942e-05	8.40952e-06	9.19449e-05	1.40137e-05	1.12895e-05	1.16911e-05	1.3201e-05	7.6861e-06	1.19678e-05	2.82284e-05	9.31442e-06	2.65698e-05	1.86928e-05	1.22908e-05	7.35367e-05	2.96738e-05	1.15408e-05
rs35646184	15	58071175	A	G	0.2248	GCOM1;POLR2M	61420	0.00302495	5.79031e-05	0	1.83066e-05	3.05314e-05	3.31631e-05	2.11315e-05	2.85886e-05	2.63178e-06	0	7.21189e-06	0	8.63898e-05	1.74649e-05	4.62775e-05	2.99342e-05	1.25912e-05	1.08277e-05	2.68074e-05	1.64088e-05	1.73483e-05	3.74104e-05	3.8746e-05	2.93973e-05	1.52998e-05	1.67524e-05	9.29768e-06	7.06043e-05	1.48913e-05	1.26169e-05	1.15234e-05	1.40833e-05	7.62624e-06	1.14185e-05	3.23346e-05	8.78467e-06	2.45874e-05	1.28508e-05	1.20406e-05	0.000104191	2.88293e-05	1.09878e-05
rs647435	15	58071423	T	A	0.2381	GCOM1;POLR2M	61668	0.00259492	8.67141e-05	0	2.24911e-05	3.86888e-05	4.19478e-05	1.89253e-05	2.46728e-05	1.7555e-06	0	7.04719e-06	0	6.45856e-05	1.53824e-05	3.6525e-05	2.27902e-05	7.22567e-06	1.06032e-05	2.27343e-05	1.66883e-05	1.95955e-05	3.23236e-05	2.18068e-05	2.9112e-05	1.65339e-05	1.5539e-05	2.0758e-05	5.25443e-05	1.43927e-05	1.17985e-05	1.24047e-05	1.35448e-05	7.99278e-06	1.02475e-05	3.21564e-05	0	2.48603e-05	1.69978e-05	0	7.22329e-05	2.89402e-05	0
rs647815	15	58071474	T	C	0.02754	GCOM1;POLR2M	61719	0.0027331	0.000231006	2.73873e-06	0.000107356	0.000120069	9.53922e-05	5.96074e-05	9.29765e-05	1.49939e-06	7.93605e-05	8.01139e-06	0	1.3879e-05	1.33561e-05	0	1.98775e-05	3.7398e-05	2.54647e-05	1.11378e-05	1.94329e-05	2.06053e-05	5.17348e-05	4.70027e-06	3.76394e-05	1.35457e-05	2.02159e-05	2.73302e-05	3.88838e-05	1.46169e-05	1.26533e-05	1.20673e-05	1.36437e-05	2.09655e-05	1.00341e-05	3.93896e-05	0	2.31435e-05	0	0	0	2.73617e-05	0
rs148490139	15	58071636	G	A	0.0309	GCOM1;POLR2M	61881	0.0017766	1.84787e-05	0	1.04452e-05	1.71919e-05	4.19674e-05	1.87146e-05	2.3242e-05	0	0	7.13197e-06	0	3.21599e-06	3.97717e-05	1.47439e-06	2.09162e-05	7.88177e-06	1.13649e-05	0	3.09838e-05	2.8168e-05	1.80738e-05	6.37515e-06	2.08679e-05	1.32783e-05	2.67594e-05	4.11986e-06	2.06408e-05	1.8092e-05	1.94642e-05	1.1626e-05	1.83564e-05	8.61566e-06	2.06445e-05	2.79776e-05	1.03508e-05	4.29956e-05	1.19987e-05	2.08784e-05	7.54439e-06	4.96407e-05	1.9762e-05
rs142664935	15	58071706	T	C	0.03074	GCOM1;POLR2M	61951	0.00174165	1.7766e-05	0	9.84095e-06	1.64219e-05	4.19069e-05	1.8769e-05	2.33529e-05	0	0	7.17565e-06	0	3.22719e-06	4.28898e-05	5.81659e-06	2.06168e-05	7.81829e-06	1.15179e-05	0	2.72448e-05	2.30902e-05	1.86149e-05	6.13231e-06	2.06113e-05	1.331e-05	2.69202e-05	4.14996e-06	2.1347e-05	1.81674e-05	1.95724e-05	1.13881e-05	1.83702e-05	8.7044e-06	2.15018e-05	2.75281e-05	1.02821e-05	4.19528e-05	1.20419e-05	2.15049e-05	9.3562e-06	4.79689e-05	2.04858e-05
rs8024195	15	58072268	A	C	0.2377	GCOM1;POLR2M	62513	0.00264039	8.07889e-05	0	2.17528e-05	3.72953e-05	4.00197e-05	1.90353e-05	2.50635e-05	1.80527e-06	0	7.05799e-06	0	7.04504e-05	1.5875e-05	3.76014e-05	2.33659e-05	7.35645e-06	1.05479e-05	2.38202e-05	1.64378e-05	1.83171e-05	3.32229e-05	2.24184e-05	2.84519e-05	1.45825e-05	1.54094e-05	1.99731e-05	5.42103e-05	1.42845e-05	1.17723e-05	1.22642e-05	1.34607e-05	7.89368e-06	1.03557e-05	2.97883e-05	0	2.49701e-05	1.74009e-05	0	7.84773e-05	2.92108e-05	0
rs12902487	15	58072392	C	T	0.2322	GCOM1;POLR2M	62637	0.00267499	6.51869e-05	0	1.94384e-05	3.40619e-05	4.12917e-05	2.08931e-05	2.85078e-05	3.51345e-06	0	7.68243e-06	5.98792e-06	8.50347e-05	1.80815e-05	5.19902e-05	3.35204e-05	7.44635e-06	1.05105e-05	2.26664e-05	1.6034e-05	1.66894e-05	4.96525e-05	2.23746e-05	2.46625e-05	1.54131e-05	1.4704e-05	8.17057e-06	9.68912e-05	1.3934e-05	1.1275e-05	1.16323e-05	1.31423e-05	7.64882e-06	1.21928e-05	2.77876e-05	9.46079e-06	2.67333e-05	1.92312e-05	1.23916e-05	7.99713e-05	2.99958e-05	1.17565e-05
rs11636446	15	58072720	A	C	0.2322	GCOM1;POLR2M	62965	0.00266936	6.47931e-05	0	1.93282e-05	3.38743e-05	4.11533e-05	2.10435e-05	2.88346e-05	3.71266e-06	0	7.77826e-06	6.09315e-06	8.59763e-05	1.86004e-05	5.31625e-05	3.40273e-05	7.41631e-06	1.05101e-05	2.24256e-05	1.60283e-05	1.6685e-05	5.08176e-05	2.20531e-05	2.46516e-05	1.53985e-05	1.46956e-05	8.02171e-06	9.93377e-05	1.39266e-05	1.12705e-05	1.16199e-05	1.31366e-05	7.64423e-06	1.22112e-05	2.7779e-05	9.59046e-06	2.67377e-05	1.9699e-05	1.24063e-05	7.94072e-05	2.99996e-05	1.17739e-05
rs186123947	15	58073099	A	G	0.01708	GCOM1;POLR2M	63344	0.00142816	1.14881e-05	0	0	5.12433e-06	1.5308e-05	1.95078e-05	2.48883e-05	0	1.20479e-05	8.42237e-06	0	3.22201e-06	1.34392e-05	0	1.31122e-05	1.76383e-06	1.05015e-05	0	3.70186e-05	4.21472e-05	1.59716e-05	4.71481e-06	2.98362e-05	1.56339e-05	2.61946e-05	3.92285e-06	1.36699e-05	2.14153e-05	2.07754e-05	1.18213e-05	2.12378e-05	7.70581e-06	2.44783e-06	3.63313e-05	9.84501e-06	6.13458e-05	1.20727e-05	0	3.45105e-05	7.22882e-05	0
rs111449027	15	58073525	T	C	0.02994	GCOM1;POLR2M	63770	0.00135309	1.57509e-05	0	9.98346e-06	1.93448e-05	2.86111e-05	3.33043e-05	3.66914e-05	0	2.03206e-05	1.29473e-05	6.44288e-06	3.25092e-06	1.88208e-05	0	2.41775e-05	4.08016e-05	2.21021e-05	2.12394e-06	1.5965e-05	1.6847e-05	2.04803e-05	4.91444e-06	1.89892e-05	1.58504e-05	1.39046e-05	4.57647e-06	2.88467e-05	1.34931e-05	1.09942e-05	1.27521e-05	1.27707e-05	1.22816e-05	1.09089e-05	2.36425e-05	1.38438e-05	2.31035e-05	1.28321e-05	1.12723e-05	0	2.63463e-05	0
rs513589	15	58074420	T	G	0.02754	GCOM1;POLR2M	64665	0.0029275	2.96083e-06	0	0	4.9818e-06	1.49738e-05	2.62288e-05	2.80634e-05	0	2.20318e-05	1.27284e-05	6.30496e-06	3.06141e-05	8.27265e-05	0	5.70033e-05	7.67388e-06	1.07409e-05	5.44601e-05	3.39407e-05	4.94576e-05	2.14593e-05	6.41007e-06	4.5871e-05	4.07099e-05	1.47938e-05	4.18649e-05	3.68949e-05	1.36408e-05	1.20184e-05	4.99434e-05	1.30633e-05	7.68453e-06	2.45921e-06	7.00985e-05	0	3.41827e-05	0	0	8.2201e-05	3.78063e-05	0
rs491242	15	58075743	T	C	0.3921	GCOM1;POLR2M	65988	0.00613827	1.28228e-05	0	0	4.92244e-06	1.47651e-05	4.62312e-05	3.94724e-05	6.46731e-06	2.06047e-05	7.92942e-06	6.14911e-06	0.000452221	4.16907e-05	0.00032169	6.736e-05	8.68139e-06	2.0676e-05	0.000145749	2.73598e-05	2.52857e-05	4.4018e-05	0.00022136	2.2611e-05	2.95495e-05	1.66668e-05	4.06678e-06	7.21662e-05	1.79697e-05	1.73009e-05	2.35494e-05	1.58451e-05	8.35513e-06	1.01872e-05	2.9075e-05	8.80679e-06	6.48712e-05	1.87595e-05	1.13494e-05	0.000177086	8.87569e-05	0
rs146870286	15	58075987	G	A	0.04535	GCOM1;POLR2M	66232	0.00202272	1.15465e-05	0	0	2.42706e-06	3.78176e-06	2.19433e-05	2.7213e-05	3.7304e-07	1.62401e-05	0	0	3.36001e-05	1.49564e-05	2.33968e-05	1.28639e-05	3.59214e-05	1.08528e-05	3.72629e-05	1.67757e-05	1.76731e-05	1.94943e-05	1.28182e-05	1.98442e-05	1.75572e-05	1.59606e-05	4.00441e-06	1.77114e-05	1.40269e-05	1.33489e-05	1.2124e-05	1.3553e-05	8.39603e-06	0	2.49737e-05	8.96281e-06	2.5144e-05	0	0	5.41551e-05	2.72467e-05	0
rs2414520	15	58077035	A	G	0.227	GCOM1;POLR2M	67280	0.00256189	4.00367e-05	0	1.54864e-05	2.3665e-05	2.56478e-05	2.0274e-05	2.73448e-05	1.8701e-06	0	7.04522e-06	0	5.70792e-05	1.83451e-05	2.72445e-05	2.30572e-05	1.22444e-05	1.08383e-05	3.18231e-05	1.69226e-05	1.77633e-05	3.09804e-05	3.59956e-05	3.01312e-05	1.54854e-05	2.00561e-05	1.59346e-05	5.7942e-05	1.59873e-05	1.41309e-05	1.16276e-05	1.52095e-05	7.70734e-06	1.03987e-05	3.41231e-05	0	2.32623e-05	1.19211e-05	1.10491e-05	0.0001222	2.74659e-05	0
rs527867	15	58077436	A	T	0.3834	GCOM1;POLR2M	67681	0.00474539	1.38431e-05	0	0	5.10212e-06	1.4872e-05	4.73862e-05	3.84944e-05	6.67031e-06	2.0869e-05	7.77092e-06	5.96947e-06	0.000220856	4.34976e-05	0.000113268	6.50055e-05	2.55521e-05	2.20024e-05	0.000274827	1.85589e-05	2.02272e-05	4.90141e-05	0.000218725	1.90297e-05	2.8214e-05	1.41715e-05	4.03609e-06	8.21759e-05	1.41213e-05	1.14817e-05	1.98427e-05	1.3422e-05	8.6657e-06	9.99495e-06	2.48035e-05	8.72918e-06	4.10441e-05	1.2607e-05	2.76394e-06	0.000244623	5.23019e-05	0
rs2059557	15	58077611	C	A	0.418	GCOM1;POLR2M	67856	0.00637912	1.44886e-05	0	0	4.90466e-06	1.52974e-05	3.0931e-05	2.97326e-05	2.2239e-05	1.65722e-05	7.11139e-06	0	0.000241454	0.000178483	6.18087e-05	2.45412e-05	4.13636e-05	2.28947e-05	0.00128109	1.5395e-05	1.57279e-05	3.14158e-05	0.000165661	1.99373e-05	1.87165e-05	1.38677e-05	3.95009e-06	4.46809e-05	1.36259e-05	1.09259e-05	1.31345e-05	1.28847e-05	9.13112e-06	1.07518e-05	2.53727e-05	0	2.94373e-05	1.11172e-05	2.78752e-06	0.000839055	3.74442e-05	0
rs2059558	15	58077624	G	C	0.271	GCOM1;POLR2M	67869	0.00327933	2.09844e-05	0	2.52035e-06	1.37234e-05	1.6627e-05	1.88673e-05	2.38415e-05	1.93381e-06	1.63484e-05	7.78061e-06	0	5.08904e-05	2.2948e-05	1.85941e-05	1.2867e-05	2.54272e-05	1.05387e-05	0.000106062	1.93542e-05	3.10101e-05	1.97373e-05	4.08555e-05	3.99642e-05	2.08285e-05	1.79422e-05	4.07432e-05	2.22764e-05	1.49407e-05	1.45854e-05	1.77122e-05	1.44185e-05	7.70559e-06	2.49243e-06	4.73887e-05	0	2.45592e-05	0	0	0.000346664	2.65521e-05	0
rs7497214	15	58077766	A	G	0.1974	GCOM1;POLR2M	68011	0.00527435	2.36087e-05	0	9.78285e-06	1.61454e-05	1.77989e-05	2.45134e-05	3.29419e-05	7.96658e-06	1.17234e-05	7.58428e-06	5.79697e-06	0.000168211	2.77283e-05	5.98868e-05	2.74175e-05	2.64319e-05	1.86355e-05	0.000232158	1.59636e-05	1.62953e-05	5.07588e-05	6.5107e-05	2.20509e-05	1.57786e-05	1.54663e-05	8.02612e-06	0.000100125	1.42641e-05	1.2204e-05	1.16715e-05	1.36574e-05	9.06808e-06	1.12135e-05	2.66674e-05	9.34747e-06	2.50687e-05	1.25035e-05	1.18776e-05	0.000503468	2.98429e-05	2.66949e-06
rs12439863	15	58077774	G	A	0.4992	GCOM1;POLR2M	68019	0.0020938	2.95871e-06	0	0	2.47689e-06	1.77375e-05	0.000123168	7.85045e-05	2.55452e-06	7.73623e-05	8.20358e-06	0	3.63756e-05	2.19569e-05	2.87116e-05	8.48069e-05	5.50715e-05	6.88792e-05	1.74514e-05	1.96437e-05	2.19015e-05	4.38568e-05	5.30233e-05	1.93804e-05	7.15068e-05	1.38506e-05	1.72125e-05	5.30713e-05	1.35065e-05	1.09333e-05	5.95948e-05	1.28075e-05	2.08427e-05	1.06375e-05	2.44182e-05	0	2.59658e-05	0	1.16468e-05	7.08587e-06	2.75114e-05	0
rs12439952	15	58077923	G	A	0.4139	GCOM1;POLR2M	68168	0.00248046	2.94276e-06	0	0	0	1.47723e-05	8.28852e-05	4.79929e-05	5.48678e-06	5.62525e-05	1.36422e-05	1.05008e-05	5.91948e-05	3.12866e-05	6.34161e-05	0.000118679	7.93899e-06	2.39603e-05	5.43623e-05	1.90854e-05	2.13071e-05	6.78532e-05	4.54234e-05	2.07731e-05	5.09652e-05	1.40757e-05	1.72097e-05	9.19555e-05	1.3731e-05	1.13637e-05	4.40055e-05	1.30726e-05	9.7523e-06	1.11558e-05	2.60955e-05	1.00918e-05	3.46135e-05	2.04572e-05	1.23538e-05	3.61739e-05	4.12701e-05	0
rs62000110	15	58078101	C	T	0.2811	GCOM1;POLR2M	68346	0.00231234	1.59246e-05	0	1.24088e-05	1.48545e-05	1.73098e-05	7.5647e-05	4.30667e-05	1.43556e-06	7.72433e-05	7.3385e-06	0	5.00402e-05	1.35322e-05	7.58654e-05	3.36361e-05	2.3418e-05	2.86702e-05	1.26068e-05	3.17436e-05	3.21335e-05	3.37193e-05	2.19902e-05	4.68894e-05	5.68037e-05	2.1886e-05	4.43646e-05	4.2281e-05	3.76506e-05	2.42788e-05	0.000125996	2.94953e-05	1.23129e-05	1.0411e-05	6.07987e-05	0	4.59513e-05	0	1.12388e-05	5.33644e-05	4.88257e-05	0
rs17240160	15	58078261	A	T	0.2104	GCOM1;POLR2M	68506	0.0026879	1.2534e-05	0	0	2.47079e-06	1.49157e-05	2.97941e-05	4.2892e-05	0	1.76779e-05	8.21346e-06	5.96822e-06	4.99015e-05	1.88023e-05	2.30667e-05	2.24188e-05	7.83042e-06	1.97487e-05	1.56503e-05	1.55542e-05	1.59529e-05	3.86482e-05	1.19329e-05	2.02063e-05	1.6702e-05	1.47092e-05	3.9272e-06	4.39597e-05	1.40834e-05	1.16104e-05	1.17453e-05	1.34845e-05	1.01299e-05	1.26345e-05	2.5593e-05	1.42763e-05	2.46331e-05	1.85173e-05	1.43363e-05	8.49478e-05	2.81268e-05	1.1753e-05
rs8042641	15	58078411	T	C	0.1965	GCOM1;POLR2M	68656	0.00210736	1.35422e-05	0	0	2.51485e-06	1.5576e-05	2.14155e-05	3.10121e-05	0	1.1717e-05	7.24515e-06	0	5.80833e-05	1.75587e-05	2.40889e-05	1.30441e-05	7.37721e-06	1.16816e-05	1.50877e-05	1.79618e-05	1.92992e-05	2.06904e-05	1.44028e-05	2.91051e-05	1.52735e-05	2.09997e-05	5.85101e-06	1.93395e-05	1.73363e-05	1.48408e-05	1.15869e-05	1.68887e-05	8.99818e-06	1.23794e-05	3.43584e-05	1.36659e-05	3.03293e-05	1.73071e-05	1.42208e-05	6.62215e-05	3.3319e-05	1.19899e-05
rs8023768	15	58079230	T	C	0.2183	GCOM1;POLR2M	69475	0.00255914	2.95264e-06	0	0	5.24499e-06	1.5333e-05	2.08954e-05	3.11512e-05	3.4248e-07	0	0	0	6.6856e-05	1.99813e-05	2.72537e-05	0	3.31639e-05	1.92952e-05	3.71353e-05	1.54482e-05	1.59118e-05	1.89228e-05	4.61224e-05	1.94956e-05	1.34901e-05	1.43116e-05	5.9376e-06	1.70795e-05	1.35635e-05	1.12046e-05	1.17166e-05	1.2932e-05	1.05064e-05	1.21951e-05	2.48581e-05	8.67931e-06	2.35973e-05	1.12872e-05	1.39083e-05	0.000294547	2.76835e-05	1.13038e-05
rs8024071	15	58079274	T	G	0.2183	GCOM1;POLR2M	69519	0.00255914	2.95264e-06	0	0	5.24499e-06	1.5333e-05	2.08954e-05	3.11512e-05	3.4248e-07	0	0	0	6.6856e-05	1.99813e-05	2.72537e-05	0	3.31639e-05	1.92952e-05	3.71353e-05	1.54482e-05	1.59118e-05	1.89228e-05	4.61224e-05	1.94956e-05	1.34901e-05	1.43116e-05	5.9376e-06	1.70795e-05	1.35635e-05	1.12046e-05	1.17166e-05	1.2932e-05	1.05064e-05	1.21951e-05	2.48581e-05	8.67931e-06	2.35973e-05	1.12872e-05	1.39083e-05	0.000294547	2.76835e-05	1.13038e-05
rs146676850	15	58079314	G	T	0.01732	GCOM1;POLR2M	69559	0.0016821	1.6517e-05	0	1.32613e-05	1.94816e-05	3.00699e-05	2.54655e-05	3.14938e-05	0	1.18556e-05	1.42449e-05	7.14031e-06	1.75179e-05	6.21906e-05	1.49027e-06	2.41943e-05	3.50809e-05	1.94991e-05	3.80803e-05	1.69041e-05	2.06841e-05	1.5742e-05	1.65098e-05	2.35647e-05	1.51913e-05	1.64441e-05	3.83438e-06	1.58816e-05	1.446e-05	1.384e-05	1.16907e-05	1.40796e-05	7.79947e-06	1.21901e-05	2.97553e-05	8.95413e-06	4.70146e-05	0	1.127e-05	0	5.10718e-05	0
rs11638718	15	58079462	G	A	0.1975	GCOM1;POLR2M	69707	0.00240185	1.13897e-05	0	0	5.18414e-06	1.5375e-05	2.3758e-05	3.66254e-05	0	1.61922e-05	7.11194e-06	0	0.000109345	1.97527e-05	4.18881e-05	1.30966e-05	1.47855e-05	2.01092e-05	2.96085e-05	1.57706e-05	1.56979e-05	2.25512e-05	4.7881e-05	2.09493e-05	1.5414e-05	1.52222e-05	5.58311e-06	2.01543e-05	1.40856e-05	1.20758e-05	1.15201e-05	1.35942e-05	1.0988e-05	1.11332e-05	2.64186e-05	9.15351e-06	2.49831e-05	1.17786e-05	1.24573e-05	0.000141416	2.78201e-05	0
rs74899882	15	58079466	G	C	0.01748	GCOM1;POLR2M	69711	0.00156259	1.6291e-05	0	1.33799e-05	1.95192e-05	3.04025e-05	2.39248e-05	3.03285e-05	0	0	1.17166e-05	6.02697e-06	1.82169e-05	4.96234e-05	8.69882e-06	2.07296e-05	3.60588e-05	1.97409e-05	3.88298e-05	1.70177e-05	2.09017e-05	1.54406e-05	1.75192e-05	2.2838e-05	1.50429e-05	1.62003e-05	3.83117e-06	1.65511e-05	1.42409e-05	1.37617e-05	1.16718e-05	1.38323e-05	7.8493e-06	1.05189e-05	2.79584e-05	0	4.4386e-05	0	0	0	4.77267e-05	0
rs80236051	15	58079470	T	G	0.01748	GCOM1;POLR2M	69715	0.00156259	1.6291e-05	0	1.33799e-05	1.95192e-05	3.04025e-05	2.39248e-05	3.03285e-05	0	0	1.17166e-05	6.02697e-06	1.82169e-05	4.96234e-05	8.69882e-06	2.07296e-05	3.60588e-05	1.97409e-05	3.88298e-05	1.70177e-05	2.09017e-05	1.54406e-05	1.75192e-05	2.2838e-05	1.50429e-05	1.62003e-05	3.83117e-06	1.65511e-05	1.42409e-05	1.37617e-05	1.16718e-05	1.38323e-05	7.8493e-06	1.05189e-05	2.79584e-05	0	4.4386e-05	0	0	0	4.77267e-05	0
rs149055375	15	58079764	A	G	0.03137	GCOM1;POLR2M	70009	0.00179574	1.50064e-05	0	0	1.40336e-05	3.38341e-05	1.86594e-05	2.31285e-05	0	0	7.30431e-06	0	1.26372e-05	2.99376e-05	5.95578e-06	2.18607e-05	1.82154e-06	1.08227e-05	0	2.79967e-05	2.79433e-05	1.91637e-05	5.68279e-06	2.09757e-05	1.32768e-05	2.72527e-05	4.10061e-06	2.20289e-05	1.86393e-05	1.98944e-05	1.14539e-05	1.87653e-05	8.11796e-06	2.34836e-05	2.792e-05	1.51654e-05	4.20278e-05	1.77953e-05	2.37883e-05	1.61493e-05	4.75997e-05	2.28671e-05
rs72747254	15	58080036	A	G	0.02898	GCOM1;POLR2M	70281	0.00109433	1.38052e-05	0	0	1.32479e-05	1.58111e-05	1.95949e-05	2.62426e-05	0	1.70548e-05	0	0	3.23573e-06	1.29232e-05	0	1.30035e-05	1.74872e-06	1.16879e-05	2.02062e-06	1.56978e-05	1.59417e-05	1.57175e-05	5.31553e-06	1.84417e-05	1.69172e-05	1.46844e-05	5.94501e-06	1.359e-05	1.35153e-05	1.17449e-05	1.34047e-05	1.29451e-05	9.2957e-06	1.07819e-05	2.33797e-05	0	2.72555e-05	0	2.76921e-06	0	2.92835e-05	0
rs72747255	15	58080050	T	C	0.01461	GCOM1;POLR2M	70295	0.00387337	1.28654e-05	0	0	4.96967e-06	1.51478e-05	3.84156e-05	2.51933e-05	0	2.47037e-05	2.14572e-05	1.38143e-05	1.71242e-05	1.43519e-05	3.44081e-05	5.23008e-05	1.19809e-05	1.05602e-05	1.43359e-05	5.8711e-05	5.37755e-05	1.86984e-05	4.83501e-06	8.58121e-05	2.41459e-05	0.000107085	2.22662e-05	1.87734e-05	2.05264e-05	0.000210194	2.07071e-05	2.36476e-05	7.8837e-06	3.52097e-05	9.58466e-05	1.45002e-05	0.00015021	2.14556e-05	4.24408e-05	7.44713e-05	0.000126323	2.33967e-05
rs1559777	15	58080617	A	G	0.2402	GCOM1;POLR2M	70862	0.0040623	2.92408e-06	0	0	5.62943e-06	1.51097e-05	1.99954e-05	3.08838e-05	2.00733e-06	0	0	0	0.000520533	4.41623e-05	7.89937e-05	1.28144e-05	3.58904e-05	1.89938e-05	0.000140111	1.96755e-05	2.90967e-05	2.00092e-05	0.000146865	3.10167e-05	1.5996e-05	1.54493e-05	6.95443e-06	1.5506e-05	1.3988e-05	1.23757e-05	1.43655e-05	1.36416e-05	1.11637e-05	1.05875e-05	4.47017e-05	8.97068e-06	2.98136e-05	0	2.7831e-06	0.000403006	3.05289e-05	0
rs80084924	15	58080694	A	G	0.02076	GCOM1;POLR2M	70939	0.00125877	2.92958e-06	0	0	0	1.47928e-05	2.19118e-05	2.55101e-05	0	1.90312e-05	7.19351e-06	0	1.50164e-05	1.31694e-05	1.78474e-05	1.90723e-05	7.36435e-06	1.04867e-05	4.15279e-06	1.83065e-05	1.95515e-05	1.66285e-05	4.71162e-06	2.06046e-05	1.88011e-05	1.57028e-05	5.88953e-06	1.55872e-05	1.557e-05	1.35501e-05	1.2749e-05	1.5063e-05	7.56745e-06	1.09302e-05	2.52873e-05	9.09159e-06	3.43059e-05	0	1.17675e-05	2.4455e-05	3.74159e-05	0
rs17240167	15	58081218	A	C	0.2409	GCOM1;POLR2M	71463	0.0042179	2.92334e-06	0	0	5.59478e-06	1.51398e-05	1.99857e-05	3.09943e-05	1.69972e-06	0	7.09302e-06	0	0.000440774	3.93532e-05	7.05406e-05	1.28517e-05	3.76745e-05	1.93984e-05	0.000131903	1.97639e-05	2.61478e-05	2.0183e-05	0.000144602	3.13964e-05	1.60279e-05	1.55922e-05	7.05976e-06	1.55779e-05	1.41045e-05	1.25136e-05	1.46581e-05	1.37618e-05	1.15607e-05	1.05387e-05	4.51869e-05	8.7208e-06	3.01428e-05	0	2.76958e-06	0.000400185	3.07053e-05	0
rs12438778	15	58081854	T	C	0.2406	GCOM1;POLR2M	72099	0.00432143	2.92393e-06	0	0	5.59423e-06	1.51828e-05	2.02379e-05	3.19318e-05	1.80722e-06	0	7.06229e-06	0	0.000487537	4.15951e-05	7.64413e-05	0	3.95783e-05	2.00925e-05	0.000144357	1.94721e-05	2.47312e-05	2.03009e-05	0.000162851	3.12389e-05	1.57608e-05	1.55558e-05	7.06128e-06	1.56375e-05	1.40573e-05	1.24922e-05	1.40958e-05	1.37074e-05	1.20544e-05	1.06787e-05	4.49927e-05	8.82724e-06	3.00079e-05	0	2.79113e-06	0.000442549	3.05614e-05	0
rs12324157	15	58081935	C	G	0.02922	GCOM1;POLR2M	72180	0.00227873	1.13736e-05	0	0	0	1.55588e-05	1.88015e-05	2.51547e-05	0	0	7.99637e-06	5.71893e-06	3.22746e-06	1.37746e-05	0	1.32007e-05	5.29374e-05	2.30441e-05	1.91609e-05	1.82685e-05	2.0123e-05	1.52679e-05	1.91017e-05	1.95528e-05	1.51433e-05	1.4159e-05	3.86633e-06	1.36535e-05	1.45317e-05	1.14909e-05	1.17917e-05	1.38059e-05	1.24199e-05	2.43002e-06	2.41717e-05	1.41695e-05	2.98792e-05	1.98235e-05	0	7.40653e-05	3.33869e-05	0
rs8036712	15	58082561	G	T	0.02084	GCOM1;POLR2M	72806	0.00133161	2.92951e-06	0	0	0	1.48343e-05	2.27185e-05	2.5971e-05	0	1.98092e-05	7.44666e-06	0	1.50366e-05	1.31725e-05	1.8236e-05	2.02018e-05	7.62802e-06	1.04826e-05	4.22742e-06	1.76095e-05	1.78983e-05	1.71178e-05	4.79198e-06	2.02608e-05	1.96255e-05	1.53222e-05	6.02214e-06	1.59655e-05	1.52141e-05	1.29836e-05	1.30611e-05	1.46679e-05	7.56057e-06	1.02995e-05	2.4955e-05	9.49259e-06	3.31443e-05	1.13436e-05	1.10583e-05	3.27049e-05	3.63582e-05	0
rs2274	15	58082699	T	G	0.2405	GCOM1;POLR2M	72944	0.00427247	2.92426e-06	0	0	5.57238e-06	1.51185e-05	2.00044e-05	3.09868e-05	1.80002e-06	0	7.06131e-06	0	0.000479153	4.02595e-05	7.57439e-05	1.28034e-05	3.81476e-05	1.95861e-05	0.000140112	1.97961e-05	2.61572e-05	2.02158e-05	0.000157724	3.17779e-05	1.58582e-05	1.56587e-05	7.19231e-06	1.56258e-05	1.41169e-05	1.25653e-05	1.44256e-05	1.37808e-05	1.15605e-05	1.06936e-05	4.57768e-05	8.83229e-06	3.02275e-05	0	2.79592e-06	0.000432097	3.07622e-05	0
rs28535958	15	58083423	T	A	0.2612	GCOM1;POLR2M	73668	0.00531361	2.91435e-06	0	0	5.73137e-06	1.52149e-05	1.90705e-05	2.84323e-05	2.23639e-06	0	7.12099e-06	0	0.000262181	4.17636e-05	5.49053e-05	1.31488e-05	4.56269e-05	1.93514e-05	0.00018515	1.70925e-05	2.0896e-05	1.84415e-05	0.000154173	2.51634e-05	1.71153e-05	1.44797e-05	7.93873e-06	1.38886e-05	1.34859e-05	1.13587e-05	1.73619e-05	1.29297e-05	1.15313e-05	1.16881e-05	3.45591e-05	0	2.59456e-05	0	1.19536e-05	0.000884861	2.68198e-05	0
rs78021834	15	58083755	G	C	0.02076	GCOM1;POLR2M	74000	0.00125877	2.92958e-06	0	0	0	1.47928e-05	2.19118e-05	2.55101e-05	0	1.90312e-05	7.19351e-06	0	1.50164e-05	1.31694e-05	1.78474e-05	1.90723e-05	7.36435e-06	1.04867e-05	4.15279e-06	1.83065e-05	1.95515e-05	1.66285e-05	4.71162e-06	2.06046e-05	1.88011e-05	1.57028e-05	5.88953e-06	1.55872e-05	1.557e-05	1.35501e-05	1.2749e-05	1.5063e-05	7.56745e-06	1.09302e-05	2.52873e-05	9.09159e-06	3.43059e-05	0	1.17675e-05	2.4455e-05	3.74159e-05	0
rs28644439	15	58083900	C	T	0.2498	GCOM1;POLR2M	74145	0.00421149	1.16663e-05	0	0	2.59557e-06	1.50022e-05	1.86631e-05	2.54252e-05	1.7401e-06	0	8.02787e-06	0	0.000155971	5.74492e-05	3.7117e-05	1.89844e-05	4.7309e-05	2.17622e-05	0.000319828	1.66557e-05	1.99448e-05	1.52706e-05	0.000139104	2.31258e-05	1.54096e-05	1.43949e-05	7.52783e-06	1.35051e-05	1.34168e-05	1.1406e-05	1.2519e-05	1.28187e-05	1.2903e-05	2.44646e-06	3.02957e-05	0	2.42212e-05	0	0	0.000856247	2.63833e-05	0
rs75414233	15	58083903	A	C	0.229	GCOM1;POLR2M	74148	0.0034991	1.16983e-05	0	0	2.54712e-06	1.49761e-05	1.89188e-05	2.76105e-05	1.45079e-06	0	7.79057e-06	0	0.000278657	5.72645e-05	5.00683e-05	1.35372e-05	4.02497e-05	2.27369e-05	0.000237983	1.86508e-05	2.3151e-05	1.57045e-05	0.000146889	2.63743e-05	1.50365e-05	1.53568e-05	6.73316e-06	1.3422e-05	1.38225e-05	1.25212e-05	1.19035e-05	1.34071e-05	1.36288e-05	0	3.55252e-05	0	2.69033e-05	0	0	0.000421309	2.70751e-05	0
rs17820709	15	58084536	T	C	0.2429	GCOM1;POLR2M	74781	0.00311188	2.92727e-06	0	0	5.38825e-06	1.51394e-05	1.9478e-05	3.11521e-05	3.76905e-07	0	7.28301e-06	0	0.000263944	2.91898e-05	5.19456e-05	1.33518e-05	3.66418e-05	2.04779e-05	8.54855e-05	2.61827e-05	3.81042e-05	1.7565e-05	0.000107551	3.60994e-05	1.5376e-05	1.71006e-05	6.29313e-06	1.36619e-05	1.52757e-05	1.40941e-05	1.29774e-05	1.51365e-05	1.28273e-05	9.80459e-06	4.91653e-05	0	3.40249e-05	0	0	0.000276834	3.71407e-05	0
rs78782350	15	58084772	G	A	0.02084	GCOM1;POLR2M	75017	0.00128519	2.93164e-06	0	0	2.41905e-06	1.48924e-05	2.19588e-05	2.52882e-05	0	1.90521e-05	7.18147e-06	0	1.5601e-05	1.31334e-05	1.82766e-05	1.89743e-05	7.53026e-06	1.04737e-05	4.21371e-06	1.78423e-05	1.81637e-05	1.62341e-05	4.73324e-06	2.03868e-05	1.92425e-05	1.53508e-05	5.92048e-06	1.52693e-05	1.51289e-05	1.30513e-05	1.29455e-05	1.45832e-05	7.55986e-06	1.09092e-05	2.50607e-05	9.28401e-06	3.25289e-05	1.1165e-05	1.16851e-05	2.48381e-05	3.54976e-05	0
rs956284	15	58085626	A	G	0.2379	GCOM1;POLR2M	75871	0.00349352	2.92283e-06	0	0	5.60406e-06	1.56901e-05	1.95031e-05	3.18559e-05	3.71811e-07	0	7.43273e-06	0	0.000169062	2.17428e-05	3.90964e-05	1.31981e-05	3.81239e-05	2.03553e-05	0.000149831	3.28943e-05	4.30062e-05	1.94697e-05	0.000125517	4.61586e-05	1.55976e-05	2.31982e-05	6.9611e-06	1.40304e-05	1.65898e-05	1.80948e-05	1.3446e-05	1.67154e-05	1.30598e-05	2.43643e-06	5.48614e-05	0	3.87746e-05	0	0	0.000340583	4.06579e-05	0
rs956283	15	58085632	A	C	0.08111	GCOM1;POLR2M	75877	0.00232898	2.2385e-05	1.09895e-05	1.64443e-05	1.24943e-05	1.7398e-05	3.22363e-05	2.81882e-05	1.54256e-05	3.22137e-05	7.48299e-05	9.9799e-05	2.63465e-05	1.37403e-05	6.81638e-05	2.96782e-05	2.30886e-05	1.04225e-05	0	1.84452e-05	1.72977e-05	2.09046e-05	4.69603e-06	2.51722e-05	2.08327e-05	2.47541e-05	1.66729e-05	1.68344e-05	1.75772e-05	3.26788e-05	1.60691e-05	1.6945e-05	7.62563e-06	1.85576e-05	2.99866e-05	3.05052e-05	3.05621e-05	6.15828e-05	2.76434e-05	0	2.7858e-05	1.48713e-05
rs1808090	15	58085758	T	G	0.2378	GCOM1;POLR2M	76003	0.00344331	2.9225e-06	0	0	5.582e-06	1.55944e-05	1.93416e-05	3.09122e-05	3.7056e-07	0	7.43103e-06	0	0.000166595	2.12706e-05	3.88212e-05	1.32498e-05	3.67837e-05	1.98264e-05	0.000145379	3.36736e-05	4.41128e-05	1.93935e-05	0.000121757	4.71049e-05	1.5683e-05	2.34515e-05	7.08784e-06	1.40219e-05	1.67457e-05	1.82847e-05	1.37254e-05	1.68936e-05	1.24786e-05	2.43699e-06	5.60102e-05	0	3.92559e-05	0	0	0.000332856	4.11452e-05	0
rs2008061	15	58085788	C	G	0.4671	GCOM1;POLR2M	76033	0.0031659	1.50693e-05	0	1.28422e-05	1.68269e-05	2.28653e-05	0.000112434	0.000118302	2.01023e-06	8.01402e-05	7.2552e-06	0	0.00012801	3.09828e-05	7.65299e-05	3.62776e-05	5.4567e-05	4.47835e-05	7.88086e-05	1.56339e-05	1.69206e-05	8.05356e-05	0.000669001	1.86507e-05	2.87063e-05	1.3861e-05	1.73308e-05	4.42037e-05	1.36552e-05	1.10384e-05	1.69297e-05	1.28699e-05	3.64155e-05	1.03024e-05	2.36572e-05	0	2.47665e-05	0	1.11113e-05	7.02365e-05	2.70908e-05	0
rs75719100	15	58086115	T	A	0.02084	GCOM1;POLR2M	76360	0.00129723	2.93972e-06	0	0	0	1.47644e-05	2.27712e-05	2.63925e-05	0	2.06025e-05	7.26566e-06	0	1.41488e-05	1.32155e-05	8.75594e-06	1.8791e-05	7.22838e-06	1.05917e-05	1.0488e-05	2.0202e-05	1.99558e-05	1.68131e-05	4.75026e-06	2.08449e-05	1.9909e-05	1.61618e-05	7.9432e-06	1.57497e-05	1.60924e-05	1.53932e-05	1.33432e-05	1.55897e-05	7.66056e-06	1.06906e-05	2.55248e-05	9.23786e-06	3.60362e-05	0	1.14315e-05	3.49439e-05	4.09719e-05	0
rs874727	15	58086188	A	G	0.2292	GCOM1;POLR2M	76433	0.00234932	1.67104e-05	0	1.1016e-05	1.14345e-05	1.65825e-05	0.000119396	5.54482e-05	0	0.000106766	8.87893e-06	6.28515e-06	1.27217e-05	1.49086e-05	2.08459e-05	9.40648e-05	7.66503e-06	2.53072e-05	2.66776e-06	4.74102e-05	7.23148e-05	3.60645e-05	1.72193e-05	4.33363e-05	6.15992e-05	2.54036e-05	0.000101467	3.93227e-05	4.3705e-05	5.00289e-05	5.78583e-05	4.78652e-05	9.38994e-06	1.01771e-05	5.28989e-05	8.78337e-06	4.6105e-05	1.13405e-05	1.13878e-05	0	4.85398e-05	0
rs10518933	15	58086464	C	T	0.1946	GCOM1;POLR2M	76709	0.00207536	1.13738e-05	0	0	5.30393e-06	2.00511e-05	2.20116e-05	3.66734e-05	0	1.19444e-05	7.17067e-06	0	4.89791e-05	1.45673e-05	2.17395e-05	1.2839e-05	3.2448e-05	2.17227e-05	4.16545e-05	1.77665e-05	1.92661e-05	1.9722e-05	4.38011e-05	2.29811e-05	1.55604e-05	1.98534e-05	5.63996e-06	1.73497e-05	1.6577e-05	1.74927e-05	1.1512e-05	1.64625e-05	1.27458e-05	2.47586e-06	2.84585e-05	0	3.08158e-05	0	0	0.000142715	3.33413e-05	0
rs2453982	15	58086523	T	A	0.4673	GCOM1;POLR2M	76768	0.0030731	1.49802e-05	0	1.26806e-05	1.67e-05	2.28389e-05	0.000103451	0.000110382	1.93437e-06	7.51174e-05	7.17332e-06	0	0.000127733	2.92872e-05	7.55047e-05	3.37188e-05	5.39096e-05	4.28682e-05	7.70979e-05	1.54811e-05	1.67802e-05	7.04704e-05	0.00064995	1.87304e-05	2.56498e-05	1.38581e-05	1.68439e-05	4.23025e-05	1.35448e-05	1.09727e-05	1.62336e-05	1.27923e-05	3.47399e-05	1.01415e-05	2.37148e-05	0	2.36629e-05	0	2.77068e-06	7.29189e-05	2.69028e-05	0
rs2733594	15	58086798	T	C	0.4746	GCOM1;POLR2M	77043	0.00246057	1.37236e-05	0	1.14601e-05	1.4964e-05	1.65966e-05	8.82461e-05	9.21844e-05	2.06642e-06	6.98912e-05	7.54603e-06	0	0.000120588	2.85167e-05	8.43184e-05	3.68567e-05	3.64824e-05	3.02604e-05	3.68182e-05	1.54777e-05	1.67957e-05	0.000102219	0.000322819	1.85298e-05	2.22932e-05	1.40083e-05	1.75214e-05	5.09582e-05	1.38037e-05	1.14087e-05	1.42482e-05	1.30258e-05	1.5557e-05	1.03788e-05	2.34922e-05	8.73003e-06	2.47382e-05	1.12316e-05	1.10482e-05	4.87443e-05	2.68657e-05	0
rs138282756	15	58086971	C	T	0.0186	GCOM1;POLR2M	77216	0.00128811	2.93187e-06	0	0	0	1.48293e-05	2.22429e-05	2.72889e-05	0	1.6664e-05	1.15134e-05	6.12679e-06	2.46382e-05	1.826e-05	1.94117e-05	2.89475e-05	1.7952e-06	1.05052e-05	0	1.5414e-05	1.58468e-05	1.87064e-05	4.93577e-06	1.91531e-05	1.58793e-05	1.47397e-05	4.7416e-06	1.83382e-05	1.40246e-05	1.1517e-05	1.14166e-05	1.32718e-05	8.20261e-06	1.07479e-05	2.54911e-05	1.37925e-05	2.44813e-05	1.14559e-05	1.15518e-05	0	2.75128e-05	0
rs79556137	15	58087005	G	C	0.02084	GCOM1;POLR2M	77250	0.00129723	2.93972e-06	0	0	0	1.47644e-05	2.27712e-05	2.63925e-05	0	2.06025e-05	7.26566e-06	0	1.41488e-05	1.32155e-05	8.75594e-06	1.8791e-05	7.22838e-06	1.05917e-05	1.0488e-05	2.0202e-05	1.99558e-05	1.68131e-05	4.75026e-06	2.08449e-05	1.9909e-05	1.61618e-05	7.9432e-06	1.57497e-05	1.60924e-05	1.53932e-05	1.33432e-05	1.55897e-05	7.66056e-06	1.06906e-05	2.55248e-05	9.23786e-06	3.60362e-05	0	1.14315e-05	3.49439e-05	4.09719e-05	0
rs12440259	15	58087011	C	T	0.2452	GCOM1;POLR2M	77256	0.0023694	2.93943e-06	0	0	2.76559e-06	3.78412e-06	1.89741e-05	2.88456e-05	1.42785e-06	0	7.06286e-06	0	0.000149711	2.09432e-05	4.21096e-05	1.2896e-05	8.48589e-06	1.13558e-05	8.71854e-05	3.07434e-05	4.15575e-05	2.29961e-05	6.26977e-05	3.82967e-05	1.64316e-05	1.63646e-05	6.533e-06	1.61066e-05	1.54124e-05	1.35334e-05	1.51932e-05	1.51592e-05	1.0092e-05	2.45332e-06	4.93926e-05	0	3.42499e-05	0	0	0.000190235	3.84171e-05	0
rs11071346	15	58087015	C	T	0.4746	GCOM1;POLR2M	77260	0.00246057	1.37236e-05	0	1.14601e-05	1.4964e-05	1.65966e-05	8.82461e-05	9.21844e-05	2.06642e-06	6.98912e-05	7.54603e-06	0	0.000120588	2.85167e-05	8.43184e-05	3.68567e-05	3.64824e-05	3.02604e-05	3.68182e-05	1.54777e-05	1.67957e-05	0.000102219	0.000322819	1.85298e-05	2.22932e-05	1.40083e-05	1.75214e-05	5.09582e-05	1.38037e-05	1.14087e-05	1.42482e-05	1.30258e-05	1.5557e-05	1.03788e-05	2.34922e-05	8.73003e-06	2.47382e-05	1.12316e-05	1.10482e-05	4.87443e-05	2.68657e-05	0
rs1343912	15	58087100	A	G	0.2452	GCOM1;POLR2M	77345	0.0023694	2.93943e-06	0	0	2.76559e-06	3.78412e-06	1.89741e-05	2.88456e-05	1.42785e-06	0	7.06286e-06	0	0.000149711	2.09432e-05	4.21096e-05	1.2896e-05	8.48589e-06	1.13558e-05	8.71854e-05	3.07434e-05	4.15575e-05	2.29961e-05	6.26977e-05	3.82967e-05	1.64316e-05	1.63646e-05	6.533e-06	1.61066e-05	1.54124e-05	1.35334e-05	1.51932e-05	1.51592e-05	1.0092e-05	2.45332e-06	4.93926e-05	0	3.42499e-05	0	0	0.000190235	3.84171e-05	0
rs1693486	15	58087642	G	A	0.4747	GCOM1;POLR2M	77887	0.00245493	1.37476e-05	0	1.14965e-05	1.49902e-05	1.66138e-05	8.33361e-05	8.72544e-05	2.12494e-06	6.60519e-05	7.53541e-06	0	0.000120703	2.78894e-05	8.55619e-05	3.65574e-05	3.56554e-05	2.91211e-05	4.53455e-05	1.54802e-05	1.67967e-05	9.89227e-05	0.000331856	1.85292e-05	2.15336e-05	1.40111e-05	1.67488e-05	4.83371e-05	1.38089e-05	1.14137e-05	1.38487e-05	1.30298e-05	1.49544e-05	1.03871e-05	2.34917e-05	8.67735e-06	2.47397e-05	1.12507e-05	1.1056e-05	4.7744e-05	2.68667e-05	0
rs10518935	15	58088216	A	G	0.2417	GCOM1;POLR2M	78461	0.00269232	1.13664e-05	0	0	2.67964e-06	3.77167e-06	1.91058e-05	2.79142e-05	1.83956e-06	0	0	0	0.000171046	2.55089e-05	4.61994e-05	0	7.98231e-06	1.08395e-05	9.66573e-05	3.04286e-05	4.0625e-05	2.65682e-05	6.09699e-05	4.52337e-05	1.77123e-05	1.63191e-05	7.43099e-06	1.71321e-05	1.52393e-05	1.30759e-05	2.03654e-05	1.49177e-05	9.09073e-06	1.06596e-05	5.3893e-05	8.78565e-06	3.35445e-05	0	0	0.000206355	3.78326e-05	0
rs72747259	15	58088479	A	G	0.02914	GCOM1;POLR2M	78724	0.00112249	1.38501e-05	0	0	1.31228e-05	1.54973e-05	1.91871e-05	2.46477e-05	0	1.65962e-05	7.297e-06	0	3.19208e-06	1.29502e-05	0	0	0	1.09656e-05	0	1.57269e-05	1.58926e-05	1.59706e-05	4.86668e-06	1.84456e-05	1.66752e-05	1.48955e-05	6.02928e-06	1.38098e-05	1.36135e-05	1.17643e-05	1.26437e-05	1.30623e-05	8.36599e-06	9.85131e-06	2.34408e-05	0	2.80278e-05	0	0	0	3.2105e-05	0
rs655532	15	58088504	G	A	0.4742	GCOM1;POLR2M	78749	0.0024418	1.42068e-05	0	1.20102e-05	1.5596e-05	1.70274e-05	8.14828e-05	8.56257e-05	2.11259e-06	6.49389e-05	7.49276e-06	0	0.000117233	3.08098e-05	7.89137e-05	3.46807e-05	3.63693e-05	2.96427e-05	5.56822e-05	1.54485e-05	1.67611e-05	0.000101035	0.00033957	1.85245e-05	2.16109e-05	1.4024e-05	1.51558e-05	5.02069e-05	1.3819e-05	1.1402e-05	1.37813e-05	1.30351e-05	1.52469e-05	1.02918e-05	2.34919e-05	0	2.47347e-05	0	2.76806e-06	5.0984e-05	2.68683e-05	0
rs558715	15	58088549	T	C	0.2329	GCOM1;POLR2M	78794	0.00216914	1.7895e-05	0	1.11052e-05	1.19978e-05	1.78842e-05	9.4798e-05	5.12682e-05	0	9.6642e-05	7.64476e-06	0	3.24116e-06	1.35141e-05	1.95859e-05	6.34872e-05	7.89876e-06	2.70611e-05	2.76976e-06	4.18713e-05	5.84982e-05	2.73148e-05	1.71351e-05	4.40175e-05	6.82829e-05	1.8514e-05	0.000131745	3.05186e-05	3.90173e-05	2.66449e-05	9.67284e-05	4.22919e-05	9.93975e-06	0	5.35129e-05	0	4.11756e-05	0	0	0	4.40564e-05	0
rs560391	15	58088687	T	C	0.4746	GCOM1;POLR2M	78932	0.00242078	1.3913e-05	0	1.16745e-05	1.51696e-05	1.66329e-05	8.42164e-05	8.72864e-05	2.07963e-06	6.7309e-05	7.55164e-06	0	0.000118925	2.85217e-05	8.33913e-05	3.61386e-05	3.54848e-05	2.92691e-05	3.6992e-05	1.54357e-05	1.67525e-05	0.000100575	0.000314555	1.85349e-05	2.19548e-05	1.40045e-05	1.71712e-05	5.03352e-05	1.3783e-05	1.1397e-05	1.39762e-05	1.30072e-05	1.49392e-05	1.03768e-05	2.34943e-05	8.72374e-06	2.46809e-05	1.12115e-05	1.10391e-05	4.83401e-05	2.68053e-05	0
rs12907340	15	58089176	A	G	0.2034	GCOM1;POLR2M	79421	0.00271162	2.18415e-05	0	1.2207e-05	1.23441e-05	1.72447e-05	0.000107477	4.69013e-05	0	0.000128513	8.90288e-06	6.18619e-06	3.24078e-06	1.30654e-05	2.09045e-05	8.3762e-05	0	2.11432e-05	1.82208e-05	3.01721e-05	4.69175e-05	2.84932e-05	4.76661e-06	4.10788e-05	8.28473e-05	1.89565e-05	0.00034839	3.07621e-05	3.55974e-05	2.36615e-05	0.000108418	3.3462e-05	8.23015e-06	0	4.98212e-05	8.92212e-06	3.39366e-05	1.18141e-05	0	4.25933e-05	3.65709e-05	0
rs78599357	15	58089317	G	C	0.02092	GCOM1;POLR2M	79562	0.00135642	2.94558e-06	0	0	0	1.47621e-05	2.18551e-05	2.56635e-05	0	1.95368e-05	7.38916e-06	0	1.32998e-05	1.30455e-05	0	1.8611e-05	7.48372e-06	1.05008e-05	4.35677e-06	2.16933e-05	2.14095e-05	1.62864e-05	4.81102e-06	2.18809e-05	1.89035e-05	1.71226e-05	7.67098e-06	1.5209e-05	1.73734e-05	1.65803e-05	1.28801e-05	1.6883e-05	7.60868e-06	1.03544e-05	2.65227e-05	9.54592e-06	3.99446e-05	0	1.10363e-05	4.3981e-05	4.53351e-05	0
rs478567	15	58089504	C	A	0.4749	GCOM1;POLR2M	79749	0.00249492	1.39286e-05	0	1.1745e-05	1.52542e-05	1.6768e-05	8.66267e-05	8.91264e-05	2.05499e-06	6.83897e-05	7.49853e-06	0	0.000127957	2.74491e-05	9.01025e-05	3.67524e-05	3.63681e-05	3.00038e-05	4.58548e-05	1.55481e-05	1.68782e-05	0.00010348	0.000343095	1.85172e-05	2.21194e-05	1.40755e-05	1.71149e-05	5.14498e-05	1.39157e-05	1.14976e-05	1.41113e-05	1.31167e-05	1.53442e-05	1.02967e-05	2.34924e-05	0	2.4858e-05	1.11427e-05	2.77628e-06	4.96245e-05	2.69748e-05	0
rs188276700	15	58089733	G	A	0.0277	GCOM1;POLR2M	79978	0.00259006	0.000198281	2.66336e-06	9.43768e-05	0.000105385	8.72147e-05	5.50592e-05	8.53139e-05	1.70291e-06	7.42931e-05	7.81167e-06	0	1.38232e-05	1.38971e-05	0	2.02294e-05	3.76503e-05	2.46409e-05	1.18739e-05	2.28609e-05	2.4575e-05	4.75316e-05	4.72952e-06	4.12201e-05	1.34779e-05	2.41811e-05	2.71524e-05	3.72769e-05	1.51482e-05	1.31808e-05	1.19519e-05	1.41059e-05	1.93774e-05	9.88419e-06	4.30403e-05	0	2.32869e-05	0	0	0	2.69193e-05	0
rs75783469	15	58090773	C	T	0.07121	GCOM1;POLR2M	81018	0.0025814	1.17322e-05	0	0	2.50634e-06	1.51444e-05	1.89537e-05	2.35714e-05	0	1.18686e-05	7.41853e-06	0	3.72408e-05	2.64996e-05	2.84293e-05	1.31497e-05	1.78188e-06	1.19193e-05	7.00831e-05	1.64325e-05	1.70241e-05	1.55377e-05	6.05344e-06	2.13226e-05	1.52628e-05	1.44968e-05	6.31033e-06	1.36143e-05	1.36671e-05	1.14536e-05	1.1602e-05	1.30303e-05	1.14523e-05	2.45427e-06	2.61839e-05	2.48861e-05	2.6258e-05	4.32559e-05	0	0.000103869	3.20697e-05	0
rs117452106	15	58090865	A	G	0.02092	GCOM1;POLR2M	81110	0.00135642	2.94558e-06	0	0	0	1.47621e-05	2.18551e-05	2.56635e-05	0	1.95368e-05	7.38916e-06	0	1.32998e-05	1.30455e-05	0	1.8611e-05	7.48372e-06	1.05008e-05	4.35677e-06	2.16933e-05	2.14095e-05	1.62864e-05	4.81102e-06	2.18809e-05	1.89035e-05	1.71226e-05	7.67098e-06	1.5209e-05	1.73734e-05	1.65803e-05	1.28801e-05	1.6883e-05	7.60868e-06	1.03544e-05	2.65227e-05	9.54592e-06	3.99446e-05	0	1.10363e-05	4.3981e-05	4.53351e-05	0
rs111945997	15	58090965	A	G	0.04694	GCOM1;POLR2M	81210	0.00410033	1.44616e-05	1.56728e-05	1.55361e-05	2.22779e-05	3.19611e-05	3.72165e-05	4.98994e-05	1.40697e-06	2.13658e-05	7.27226e-06	0	7.7668e-05	1.79056e-05	4.56684e-05	0	9.00223e-05	2.63865e-05	0.000330712	1.57284e-05	1.70083e-05	2.66979e-05	0.000119786	1.88032e-05	1.34415e-05	1.44585e-05	3.87388e-06	1.82704e-05	1.34338e-05	1.26433e-05	1.13802e-05	1.29176e-05	1.83271e-05	1.00696e-05	2.39381e-05	2.39918e-05	2.70449e-05	0	2.78899e-06	0.000236033	2.81826e-05	0
rs624172	15	58090984	A	G	0.2327	GCOM1;POLR2M	81229	0.00196745	1.66426e-05	0	1.01624e-05	1.11671e-05	1.67687e-05	8.46756e-05	4.66371e-05	0	9.03849e-05	7.63019e-06	0	3.19399e-06	1.32187e-05	1.82238e-05	5.87948e-05	7.43081e-06	2.49174e-05	3.11012e-06	3.48002e-05	5.05136e-05	2.62698e-05	5.1809e-06	3.72308e-05	6.4176e-05	1.72482e-05	0.000127642	2.95961e-05	3.07862e-05	2.29456e-05	8.0467e-05	2.35142e-05	9.45286e-06	0	4.57715e-05	0	3.75974e-05	0	0	1.71675e-06	4.05821e-05	0
rs536431	15	58091177	A	T	0.233	GCOM1;POLR2M	81422	0.00223761	1.77855e-05	0	1.11065e-05	1.19838e-05	1.78627e-05	9.96196e-05	5.23008e-05	0	0.000101086	7.59164e-06	0	3.26472e-06	1.33724e-05	2.00894e-05	6.44167e-05	7.99429e-06	2.78625e-05	2.7888e-06	4.31516e-05	6.11553e-05	2.83506e-05	1.73166e-05	4.50712e-05	7.40861e-05	2.0179e-05	0.000137884	3.17418e-05	4.01544e-05	2.72412e-05	0.0001077	4.35501e-05	1.00962e-05	0	5.47729e-05	0	4.22775e-05	0	0	0	4.52002e-05	0
rs537459	15	58091305	C	T	0.2331	GCOM1;POLR2M	81550	0.0021674	1.784e-05	0	1.11464e-05	1.20166e-05	1.78901e-05	9.28351e-05	4.97194e-05	0	9.35678e-05	7.57834e-06	0	3.26503e-06	1.33015e-05	2.0234e-05	6.36553e-05	7.86945e-06	2.6709e-05	2.77469e-06	4.31899e-05	6.1205e-05	2.76827e-05	1.75321e-05	4.50965e-05	6.70625e-05	2.02034e-05	0.000124234	3.09807e-05	4.02315e-05	2.72849e-05	8.14312e-05	4.36273e-05	9.80224e-06	0	5.47975e-05	0	4.22961e-05	0	0	0	4.5215e-05	0
rs538170	15	58091328	C	T	0.233	GCOM1;POLR2M	81573	0.00223761	1.77855e-05	0	1.11065e-05	1.19838e-05	1.78627e-05	9.96196e-05	5.23008e-05	0	0.000101086	7.59164e-06	0	3.26472e-06	1.33724e-05	2.00894e-05	6.44167e-05	7.99429e-06	2.78625e-05	2.7888e-06	4.31516e-05	6.11553e-05	2.83506e-05	1.73166e-05	4.50712e-05	7.40861e-05	2.0179e-05	0.000137884	3.17418e-05	4.01544e-05	2.72412e-05	0.0001077	4.35501e-05	1.00962e-05	0	5.47729e-05	0	4.22775e-05	0	0	0	4.52002e-05	0
rs541990	15	58091801	T	C	0.4675	GCOM1;POLR2M	82046	0.00295063	1.44172e-05	0	1.19271e-05	1.69341e-05	1.84843e-05	0.00011432	0.000118811	1.82575e-06	8.17492e-05	7.14501e-06	0	0.000115015	2.84517e-05	6.88226e-05	3.5184e-05	5.58035e-05	4.58172e-05	7.69468e-05	1.55332e-05	1.68513e-05	6.90652e-05	0.00057605	1.89112e-05	2.92543e-05	1.39107e-05	1.78487e-05	4.15567e-05	1.35568e-05	1.09363e-05	1.71693e-05	1.27998e-05	3.703e-05	1.00135e-05	2.38847e-05	0	2.36001e-05	0	0	6.74279e-05	2.67685e-05	0
rs609402	15	58091943	G	A	0.233	GCOM1;POLR2M	82188	0.00223761	1.77855e-05	0	1.11065e-05	1.19838e-05	1.78627e-05	9.96196e-05	5.23008e-05	0	0.000101086	7.59164e-06	0	3.26472e-06	1.33724e-05	2.00894e-05	6.44167e-05	7.99429e-06	2.78625e-05	2.7888e-06	4.31516e-05	6.11553e-05	2.83506e-05	1.73166e-05	4.50712e-05	7.40861e-05	2.0179e-05	0.000137884	3.17418e-05	4.01544e-05	2.72412e-05	0.0001077	4.35501e-05	1.00962e-05	0	5.47729e-05	0	4.22775e-05	0	0	0	4.52002e-05	0
rs688660	15	58092325	G	A	0.233	GCOM1;POLR2M	82570	0.00223761	1.77855e-05	0	1.11065e-05	1.19838e-05	1.78627e-05	9.96196e-05	5.23008e-05	0	0.000101086	7.59164e-06	0	3.26472e-06	1.33724e-05	2.00894e-05	6.44167e-05	7.99429e-06	2.78625e-05	2.7888e-06	4.31516e-05	6.11553e-05	2.83506e-05	1.73166e-05	4.50712e-05	7.40861e-05	2.0179e-05	0.000137884	3.17418e-05	4.01544e-05	2.72412e-05	0.0001077	4.35501e-05	1.00962e-05	0	5.47729e-05	0	4.22775e-05	0	0	0	4.52002e-05	0
rs517588	15	58094119	T	C	0.2297	GCOM1;POLR2M	84364	0.00224595	1.69145e-05	0	1.11261e-05	1.15615e-05	1.67409e-05	0.000113208	5.15001e-05	0	0.000102635	8.50022e-06	6.02575e-06	1.28392e-05	1.44183e-05	2.12467e-05	8.37766e-05	7.7145e-06	2.51689e-05	2.66818e-06	4.52257e-05	6.94617e-05	3.54661e-05	1.72553e-05	4.21256e-05	5.98035e-05	2.48014e-05	9.80236e-05	3.88813e-05	4.24947e-05	4.1925e-05	5.56474e-05	4.63901e-05	9.33021e-06	9.92346e-06	5.12798e-05	0	4.43839e-05	1.11351e-05	2.78264e-06	0	4.70372e-05	0
rs658608	15	58094397	T	A	0.2286	GCOM1;POLR2M	84642	0.00220817	1.47958e-05	0	2.48767e-06	1.00529e-05	1.49535e-05	0.000100115	4.39264e-05	0	9.17389e-05	1.4876e-05	1.03708e-05	3.18845e-06	1.3472e-05	1.97657e-05	0.000119381	1.81424e-06	1.97515e-05	1.36348e-05	3.94646e-05	5.41824e-05	5.38756e-05	4.65606e-06	3.53763e-05	4.15115e-05	1.9523e-05	9.47335e-05	5.17517e-05	3.83147e-05	4.85508e-05	3.43775e-05	4.24665e-05	7.9692e-06	1.2063e-05	4.40679e-05	1.34432e-05	4.09324e-05	1.84978e-05	1.39911e-05	6.92205e-06	4.26643e-05	1.08457e-05
rs1874610	15	58095802	C	T	0.2297	GCOM1;POLR2M	86047	0.00216117	1.6538e-05	0	1.0831e-05	1.13162e-05	1.64519e-05	0.000105989	4.93612e-05	0	9.8068e-05	8.666e-06	6.14114e-06	1.2741e-05	1.44586e-05	2.07903e-05	8.13246e-05	7.45716e-06	2.35561e-05	2.77289e-06	4.25677e-05	6.10434e-05	3.61872e-05	1.43375e-05	3.74953e-05	5.71952e-05	1.85113e-05	9.09096e-05	3.93899e-05	4.02733e-05	3.42504e-05	5.23846e-05	4.39651e-05	8.8893e-06	9.93754e-06	4.60756e-05	8.72878e-06	4.23084e-05	1.12078e-05	2.78947e-06	0	4.49737e-05	0
rs35852814	15	58096918	T	C	0.3642	GCOM1;POLR2M	87163	0.0014949	2.02432e-05	0	1.23e-05	1.98118e-05	2.87612e-05	3.2692e-05	3.42213e-05	0	2.08729e-05	0	0	2.5628e-05	1.9337e-05	2.18328e-05	2.07919e-05	3.48443e-05	2.39405e-05	0	1.54981e-05	1.58941e-05	2.35783e-05	5.49454e-05	1.86507e-05	1.53152e-05	1.39411e-05	6.61533e-06	2.21755e-05	1.35802e-05	1.09827e-05	1.14139e-05	1.29845e-05	1.6627e-05	2.42797e-06	2.42781e-05	0	2.72151e-05	0	0	0	3.36731e-05	0
rs508993	15	58096931	T	C	0.02084	GCOM1;POLR2M	87176	0.0205769	1.17323e-05	0	0	0	1.67328e-05	0.00215277	0.00330462	5.09532e-06	0.0036337	0.000113621	0.000110676	0.000104804	2.0321e-05	0.000106074	0.00503942	5.71457e-05	0.000122417	1.66628e-05	5.52769e-05	5.98974e-05	0.000953435	5.1526e-06	2.18214e-05	0.000272441	1.51449e-05	0.000770855	0.000645525	2.52142e-05	2.03399e-05	0.000339085	2.68275e-05	6.63009e-05	4.20965e-05	2.74101e-05	4.5232e-05	5.05261e-05	6.3095e-05	3.0179e-05	5.20673e-05	6.03945e-05	5.03379e-05
rs138380023	15	58097304	A	G	0.0214	GCOM1;POLR2M	87549	0.00352295	1.29943e-05	0	0	2.48166e-06	1.50377e-05	3.635e-05	3.69425e-05	0	3.86474e-05	2.02061e-05	1.1614e-05	1.28744e-05	1.53105e-05	5.85162e-06	7.35819e-05	1.76545e-06	1.27532e-05	1.44522e-05	5.25119e-05	5.01741e-05	2.84589e-05	5.18822e-06	5.55798e-05	1.56786e-05	3.16853e-05	2.72637e-05	2.13609e-05	2.16886e-05	2.64155e-05	1.17846e-05	2.06693e-05	9.69206e-06	1.01015e-05	7.08237e-05	1.02833e-05	4.41871e-05	1.83955e-05	1.12121e-05	4.09052e-05	5.00368e-05	0
rs587072	15	58097314	A	G	0.4676	GCOM1;POLR2M	87559	0.00296217	1.52977e-05	0	1.2958e-05	1.70334e-05	2.29794e-05	0.000104165	0.000108985	1.90351e-06	7.67474e-05	7.1888e-06	0	0.000126264	2.92952e-05	7.54904e-05	3.35332e-05	5.10991e-05	4.14448e-05	7.20722e-05	1.54308e-05	1.67476e-05	8.07949e-05	0.00058198	1.87734e-05	2.84551e-05	1.38632e-05	1.73718e-05	4.4218e-05	1.35023e-05	1.09568e-05	1.64188e-05	1.27655e-05	3.23849e-05	1.0103e-05	2.37547e-05	0	2.36211e-05	0	2.74837e-06	7.13397e-05	2.68201e-05	0
rs8030835	15	58097887	T	C	0.4677	GCOM1;POLR2M	88132	0.00314522	1.52701e-05	2.6311e-06	1.3148e-05	1.71603e-05	2.31602e-05	0.000107174	0.000109116	1.93483e-06	7.77715e-05	7.17923e-06	0	0.000145058	3.01685e-05	8.22363e-05	3.41364e-05	5.36167e-05	4.29454e-05	7.87987e-05	1.55465e-05	1.68668e-05	8.07111e-05	0.00065861	1.86786e-05	2.88985e-05	1.38558e-05	1.73921e-05	4.44586e-05	1.3628e-05	1.09953e-05	1.67546e-05	1.2844e-05	3.34239e-05	1.00378e-05	2.36777e-05	0	2.3733e-05	0	0	7.79194e-05	2.70128e-05	0
rs11854075	15	58097947	G	T	0.2327	GCOM1;POLR2M	88192	0.00198445	1.57907e-05	0	9.98703e-06	1.09072e-05	1.6587e-05	8.40937e-05	4.5364e-05	0	8.42211e-05	7.60572e-06	0	3.24036e-06	1.32724e-05	1.91645e-05	6.26068e-05	7.71148e-06	2.48354e-05	2.78165e-06	3.67784e-05	5.40819e-05	2.8328e-05	1.4519e-05	3.71419e-05	6.02633e-05	1.73732e-05	0.000108687	3.18904e-05	3.62521e-05	2.32168e-05	6.02196e-05	3.42797e-05	9.22175e-06	0	4.55716e-05	0	3.90303e-05	0	0	0	4.23091e-05	0
rs74425537	15	58098214	C	G	0.1003	GCOM1;POLR2M	88459	0.00196858	1.16137e-05	0	0	0	1.52359e-05	2.00374e-05	2.42908e-05	0	0	1.20735e-05	1.01864e-05	2.24334e-05	2.1534e-05	1.95473e-05	1.93046e-05	1.76497e-06	1.09628e-05	2.36291e-05	1.57146e-05	1.63882e-05	1.88383e-05	5.32901e-06	2.18015e-05	1.55727e-05	1.44003e-05	6.13176e-06	1.56051e-05	1.35915e-05	1.11978e-05	1.15299e-05	1.29136e-05	1.03275e-05	1.30059e-05	2.64925e-05	3.6255e-05	2.58112e-05	4.66997e-05	1.42304e-05	6.04663e-05	3.14369e-05	1.20671e-05
rs563175	15	58098248	T	A	0.4677	GCOM1;POLR2M	88493	0.00314522	1.52701e-05	2.6311e-06	1.3148e-05	1.71603e-05	2.31602e-05	0.000107174	0.000109116	1.93483e-06	7.77715e-05	7.17923e-06	0	0.000145058	3.01685e-05	8.22363e-05	3.41364e-05	5.36167e-05	4.29454e-05	7.87987e-05	1.55465e-05	1.68668e-05	8.07111e-05	0.00065861	1.86786e-05	2.88985e-05	1.38558e-05	1.73921e-05	4.44586e-05	1.3628e-05	1.09953e-05	1.67546e-05	1.2844e-05	3.34239e-05	1.00378e-05	2.36777e-05	0	2.3733e-05	0	0	7.79194e-05	2.70128e-05	0
rs629876	15	58098434	G	A	0.2333	GCOM1;POLR2M	88679	0.0022682	1.73962e-05	0	1.09598e-05	1.1815e-05	1.76616e-05	0.000100621	5.19433e-05	0	0.000102656	7.66428e-06	0	1.27197e-05	1.36008e-05	2.05089e-05	6.53554e-05	7.92086e-06	2.73825e-05	2.721e-06	4.37276e-05	6.30489e-05	2.88108e-05	1.73406e-05	4.50007e-05	7.55572e-05	2.02307e-05	0.000142186	3.22156e-05	4.07747e-05	2.73316e-05	0.000109051	4.41938e-05	9.89923e-06	0	5.46839e-05	0	4.29702e-05	0	0	0	4.60573e-05	0
rs150836148	15	58098480	A	G	0.0198	GCOM1;POLR2M	88725	0.00386489	2.95582e-06	0	0	2.44736e-06	1.51125e-05	2.13117e-05	2.44709e-05	0	1.71804e-05	8.99222e-06	6.32184e-06	3.24944e-06	2.63683e-05	0	2.5347e-05	0	1.13683e-05	2.38759e-06	0.000104255	0.000189602	1.87831e-05	5.38323e-06	7.55501e-05	1.93174e-05	3.62051e-05	4.09931e-06	2.02692e-05	8.50714e-05	2.72563e-05	1.43422e-05	8.2601e-05	8.13257e-06	3.34747e-05	9.03269e-05	2.92475e-05	0.000103594	4.49027e-05	2.98064e-05	0	0.000172384	2.58746e-05
rs8037239	15	58098521	A	T	0.2344	GCOM1;POLR2M	88766	0.00398082	2.92246e-06	0	0	5.52949e-06	1.52354e-05	1.98602e-05	3.11023e-05	1.71893e-06	0	7.05584e-06	0	0.000190696	2.69159e-05	4.28742e-05	0	3.56102e-05	1.88905e-05	0.000168595	3.20999e-05	4.1239e-05	2.29945e-05	0.000122855	5.20461e-05	1.62128e-05	2.28652e-05	7.88121e-06	1.59219e-05	1.62521e-05	1.71524e-05	1.5217e-05	1.62719e-05	1.1445e-05	1.03115e-05	5.88462e-05	0	3.76364e-05	0	0	0.000368607	3.98424e-05	0
rs79715935	15	58098768	A	G	0.4511	GCOM1;POLR2M	89013	0.00167736	1.55557e-05	0	0	9.9575e-06	2.3343e-05	1.8883e-05	2.40589e-05	3.51153e-07	1.19535e-05	1.37347e-05	1.18073e-05	2.30867e-05	1.42822e-05	0	1.30089e-05	1.79873e-06	1.12379e-05	3.29328e-05	1.80823e-05	2.21123e-05	1.66658e-05	4.70711e-06	4.24367e-05	1.54677e-05	1.67388e-05	2.00513e-05	1.37055e-05	1.4612e-05	1.40695e-05	1.31499e-05	1.41002e-05	8.80239e-06	2.1456e-05	4.85155e-05	2.78746e-05	2.96074e-05	3.27035e-05	2.06701e-05	6.22011e-05	2.77763e-05	2.07508e-05
rs568703	15	58098863	G	C	0.2178	GCOM1;POLR2M	89108	0.00308224	2.94559e-06	0	0	2.43407e-06	1.5388e-05	0.000106652	9.11062e-05	2.72263e-06	6.21453e-05	3.18223e-05	4.86281e-05	3.42372e-05	1.8636e-05	2.79353e-05	0.000113274	7.1626e-06	1.99532e-05	5.55039e-05	1.91878e-05	2.03451e-05	8.62894e-05	5.46674e-06	1.93507e-05	6.12772e-05	1.40575e-05	8.34661e-06	4.76285e-05	1.46648e-05	1.12053e-05	2.8687e-05	2.0451e-05	7.6648e-06	3.16526e-05	2.47468e-05	4.47646e-05	2.8905e-05	5.41701e-05	4.64109e-05	4.32576e-05	3.59612e-05	6.30148e-05
rs56298593	15	58099219	C	T	0.4511	GCOM1;POLR2M	89464	0.00167736	1.55557e-05	0	0	9.9575e-06	2.3343e-05	1.8883e-05	2.40589e-05	3.51153e-07	1.19535e-05	1.37347e-05	1.18073e-05	2.30867e-05	1.42822e-05	0	1.30089e-05	1.79873e-06	1.12379e-05	3.29328e-05	1.80823e-05	2.21123e-05	1.66658e-05	4.70711e-06	4.24367e-05	1.54677e-05	1.67388e-05	2.00513e-05	1.37055e-05	1.4612e-05	1.40695e-05	1.31499e-05	1.41002e-05	8.80239e-06	2.1456e-05	4.85155e-05	2.78746e-05	2.96074e-05	3.27035e-05	2.06701e-05	6.22011e-05	2.77763e-05	2.07508e-05
rs614620	15	58099526	A	G	0.4643	GCOM1;POLR2M	89771	0.00336118	1.4705e-05	2.65978e-06	1.3105e-05	1.64864e-05	1.81025e-05	0.000117909	0.000105931	2.49839e-06	7.78067e-05	7.63069e-06	0	0.000166193	3.8232e-05	9.07201e-05	4.71742e-05	5.00545e-05	3.79941e-05	8.79062e-05	1.56482e-05	1.69774e-05	0.000109982	0.000646066	1.879e-05	2.42143e-05	1.38607e-05	1.41532e-05	5.24358e-05	1.37165e-05	1.10825e-05	1.47747e-05	1.29186e-05	2.37391e-05	1.14226e-05	2.37647e-05	8.86282e-06	2.4815e-05	1.12211e-05	1.22373e-05	8.18415e-05	2.71508e-05	0
rs1365124	15	58099997	A	G	0.2298	GCOM1;POLR2M	90242	0.002254	1.6584e-05	0	1.09946e-05	1.14201e-05	1.65931e-05	0.000113222	5.11794e-05	0	0.000101799	8.46303e-06	6.01471e-06	1.2964e-05	1.46215e-05	2.14979e-05	8.36218e-05	7.79548e-06	2.54026e-05	2.53455e-06	4.58367e-05	7.05511e-05	3.55536e-05	1.77422e-05	4.20404e-05	6.01124e-05	2.48873e-05	9.26088e-05	3.90863e-05	4.32187e-05	4.21352e-05	5.51365e-05	4.71478e-05	9.34454e-06	9.93288e-06	4.85399e-05	0	4.51273e-05	1.11186e-05	2.78287e-06	0	4.79579e-05	0
rs597804	15	58100949	G	A	0.2178	GCOM1;POLR2M	91194	0.00308224	2.94559e-06	0	0	2.43407e-06	1.5388e-05	0.000106652	9.11062e-05	2.72263e-06	6.21453e-05	3.18223e-05	4.86281e-05	3.42372e-05	1.8636e-05	2.79353e-05	0.000113274	7.1626e-06	1.99532e-05	5.55039e-05	1.91878e-05	2.03451e-05	8.62894e-05	5.46674e-06	1.93507e-05	6.12772e-05	1.40575e-05	8.34661e-06	4.76285e-05	1.46648e-05	1.12053e-05	2.8687e-05	2.0451e-05	7.6648e-06	3.16526e-05	2.47468e-05	4.47646e-05	2.8905e-05	5.41701e-05	4.64109e-05	4.32576e-05	3.59612e-05	6.30148e-05
rs151310624	15	58101078	T	G	0.02227	GCOM1;POLR2M	91323	0.0213084	5.22625e-05	0	4.01944e-05	4.03247e-05	1.70869e-05	0.000163281	9.38017e-05	0	0.000177235	2.99264e-05	1.43795e-05	1.50663e-05	1.53042e-05	0.000118843	0.00013225	1.80787e-06	1.86194e-05	1.84354e-05	0.000506641	0.00104426	0.000943118	5.00206e-06	0.000585556	3.80133e-05	0.00177164	0.00024554	0.000663986	0.00108262	0.00219328	2.35911e-05	0.00113312	8.10301e-06	2.96814e-05	0.000736496	4.06915e-05	0.000565139	1.68484e-05	2.67221e-05	8.14597e-06	0.000299051	2.7654e-05
rs112738237	15	58101227	G	C	0.01605	GCOM1;POLR2M	91472	0.00630536	1.0236e-05	0	0	1.27652e-05	3.58498e-05	2.29736e-05	2.96438e-05	9.8252e-06	2.32224e-05	8.43783e-06	6.9962e-06	4.24736e-05	2.54507e-05	3.25755e-05	1.97645e-05	1.37367e-05	1.87374e-05	7.00266e-05	0.000102365	0.000175611	1.52782e-05	1.72164e-05	0.00013617	1.74014e-05	3.59277e-05	2.84365e-05	1.5464e-05	2.01212e-05	2.51311e-05	2.25404e-05	2.01814e-05	9.81703e-06	1.31439e-05	0.000145318	1.69097e-05	5.63321e-05	3.36668e-05	1.5196e-05	9.04863e-05	7.06364e-05	1.32992e-05
rs115713533	15	58101885	A	G	0.451	GCOM1;POLR2M	92130	0.00169178	1.55195e-05	0	0	9.94276e-06	2.33042e-05	1.88635e-05	2.42459e-05	3.52362e-07	1.18545e-05	1.39015e-05	1.19368e-05	2.32942e-05	1.43895e-05	0	1.30715e-05	1.7873e-06	1.11178e-05	3.34947e-05	1.80725e-05	2.21016e-05	1.68167e-05	4.70088e-06	4.24105e-05	1.53836e-05	1.67233e-05	1.97817e-05	1.37522e-05	1.46014e-05	1.40541e-05	1.29614e-05	1.40898e-05	8.68976e-06	2.15089e-05	4.84946e-05	2.81414e-05	2.9601e-05	3.27513e-05	2.07113e-05	6.31719e-05	2.77732e-05	2.07968e-05
rs190613925	15	58101972	A	G	0.01325	GCOM1;POLR2M	92217	0.00495737	1.84368e-05	0	4.10315e-06	2.162e-05	4.92126e-05	2.12069e-05	2.64005e-05	1.29602e-05	1.9975e-05	1.31542e-05	1.12396e-05	3.42551e-05	4.19082e-05	2.64999e-05	1.36306e-05	1.44113e-05	1.75159e-05	7.58999e-05	6.76683e-05	9.33449e-05	1.63785e-05	6.4707e-06	0.000101529	1.76436e-05	2.77393e-05	2.56503e-05	1.34187e-05	1.92025e-05	2.05373e-05	1.89989e-05	1.86768e-05	8.09057e-06	2.1734e-05	0.000101707	1.68775e-05	4.53318e-05	3.53644e-05	2.20056e-05	6.7496e-05	5.09785e-05	2.07508e-05
rs182876910	15	58102039	T	C	0.01373	GCOM1;POLR2M	92284	0.00278785	2.10519e-05	0	1.31802e-05	1.802e-05	1.70549e-05	2.34764e-05	3.60331e-05	0	1.70943e-05	2.66738e-05	4.15456e-05	1.34904e-05	2.37689e-05	0	5.07418e-05	0	1.16509e-05	1.06986e-05	1.52801e-05	1.58947e-05	4.4654e-05	2.1107e-05	2.424e-05	1.8686e-05	1.59717e-05	8.9013e-06	8.73702e-05	1.41398e-05	1.21947e-05	1.37452e-05	1.33779e-05	7.87622e-06	1.40226e-05	3.12961e-05	0.000223505	2.32222e-05	0.000234435	1.35348e-05	0	2.64138e-05	1.19403e-05
rs7162390	15	58102141	T	C	0.2357	GCOM1;POLR2M	92386	0.00227195	1.56184e-05	0	1.07752e-05	1.11427e-05	1.61872e-05	9.15652e-05	4.53926e-05	0	9.36056e-05	7.40216e-06	0	1.30132e-05	1.51981e-05	2.06167e-05	4.49253e-05	7.92754e-06	2.67281e-05	2.42085e-06	5.00851e-05	8.41393e-05	2.60417e-05	2.13225e-05	4.51638e-05	6.0985e-05	2.87869e-05	8.92462e-05	2.94718e-05	5.08397e-05	5.50313e-05	5.56119e-05	5.5818e-05	1.02138e-05	2.47778e-06	5.51875e-05	0	5.43792e-05	0	0	0	5.81355e-05	0
rs578226	15	58102691	G	C	0.2235	GCOM1;POLR2M	92936	0.00328732	1.14661e-05	0	0	0	2.13109e-05	7.30376e-05	6.06099e-05	4.30293e-06	4.88837e-05	4.19105e-05	7.8888e-05	2.5304e-05	1.81836e-05	2.18357e-05	0.00010068	1.76198e-06	1.099e-05	1.6048e-05	1.67248e-05	1.78072e-05	5.23585e-05	4.76589e-06	2.07523e-05	4.59518e-05	1.40159e-05	7.83438e-06	3.7007e-05	1.4069e-05	1.10526e-05	2.0354e-05	1.90617e-05	7.72916e-06	5.61784e-05	2.5479e-05	7.14869e-05	2.59832e-05	7.80223e-05	0.000120543	1.56468e-05	3.02538e-05	0.000185548
rs191297805	15	58102693	G	A	0.01221	GCOM1;POLR2M	92938	0.00243245	1.1703e-05	0	0	1.49006e-05	1.47535e-05	2.62464e-05	2.35253e-05	0	1.8114e-05	1.5586e-05	1.06033e-05	1.38979e-05	1.32411e-05	2.16261e-05	2.80644e-05	8.155e-06	1.17198e-05	4.03816e-06	2.78527e-05	2.34363e-05	1.75808e-05	4.82097e-06	5.37634e-05	1.51402e-05	6.26616e-05	6.9275e-06	1.63856e-05	1.59795e-05	9.8186e-05	1.14324e-05	1.6669e-05	8.39784e-06	4.2687e-05	6.0573e-05	9.17828e-06	9.12009e-05	1.95545e-05	5.48153e-05	5.87197e-05	8.51017e-05	2.92772e-05
rs8029761	15	58103195	C	T	0.4568	GCOM1;POLR2M	93440	0.00170119	1.48505e-05	0	0	9.82012e-06	1.90148e-05	1.88899e-05	2.47966e-05	1.59626e-06	1.16997e-05	1.82183e-05	1.63322e-05	2.30097e-05	1.41247e-05	1.45186e-06	1.85976e-05	1.81004e-06	1.13647e-05	2.9818e-05	1.88005e-05	2.33959e-05	1.87814e-05	4.74328e-06	4.50719e-05	1.54031e-05	1.76785e-05	1.92026e-05	1.57171e-05	1.53773e-05	1.65781e-05	1.29994e-05	1.49145e-05	9.39647e-06	2.33406e-05	5.23589e-05	3.8478e-05	3.21152e-05	4.48962e-05	2.18331e-05	5.99236e-05	3.22774e-05	2.2068e-05
rs496466	15	58103512	G	A	0.2177	GCOM1;POLR2M	93757	0.00315088	2.94571e-06	0	0	2.43617e-06	1.53774e-05	0.000113073	9.67554e-05	2.74121e-06	6.48005e-05	3.26331e-05	4.96405e-05	3.48172e-05	1.89763e-05	2.83554e-05	0.000119163	7.25276e-06	2.04779e-05	5.87829e-05	1.92001e-05	2.03479e-05	9.12428e-05	5.5395e-06	1.93468e-05	6.48074e-05	1.40595e-05	8.42774e-06	4.92134e-05	1.46766e-05	1.12086e-05	3.54306e-05	2.04518e-05	7.69575e-06	3.17616e-05	2.47427e-05	4.54571e-05	2.88964e-05	5.43164e-05	4.65521e-05	4.4018e-05	3.59522e-05	6.32139e-05
rs497317	15	58103575	A	G	0.2454	GCOM1;POLR2M	93820	0.00340797	1.71237e-05	0	1.82813e-05	1.85733e-05	1.60106e-05	0.000282308	0.00026683	3.52887e-07	0.000152837	3.89114e-05	3.18349e-05	2.66884e-05	1.64405e-05	2.91009e-05	0.000161209	1.23207e-05	2.72992e-05	1.69698e-05	2.87194e-05	3.02238e-05	0.000301537	5.24479e-06	2.05878e-05	6.32649e-05	2.15659e-05	2.65634e-05	8.7312e-05	2.18526e-05	1.92488e-05	3.89048e-05	2.34194e-05	9.52008e-06	3.37665e-05	2.68466e-05	4.42496e-05	2.92532e-05	4.71439e-05	4.63848e-05	4.35117e-05	3.42886e-05	6.23056e-05
rs140206858	15	58103648	T	A	0.02068	GCOM1;POLR2M	93893	0.00131737	2.93285e-06	0	0	2.42938e-06	1.49526e-05	2.1793e-05	2.55075e-05	0	1.9124e-05	7.66319e-06	0	1.38747e-05	1.31181e-05	1.49474e-06	2.0194e-05	7.69002e-06	1.04707e-05	4.27437e-06	1.86908e-05	2.00178e-05	1.69193e-05	4.90239e-06	2.14344e-05	1.78024e-05	1.63172e-05	5.9466e-06	1.57693e-05	1.61681e-05	1.54022e-05	1.24551e-05	1.56201e-05	7.5627e-06	1.01221e-05	2.60377e-05	1.0184e-05	3.54544e-05	1.15989e-05	2.74878e-06	4.15845e-05	3.85646e-05	0
rs116416599	15	58103981	T	C	0.2177	GCOM1;POLR2M	94226	0.00315088	2.94571e-06	0	0	2.43617e-06	1.53774e-05	0.000113073	9.67554e-05	2.74121e-06	6.48005e-05	3.26331e-05	4.96405e-05	3.48172e-05	1.89763e-05	2.83554e-05	0.000119163	7.25276e-06	2.04779e-05	5.87829e-05	1.92001e-05	2.03479e-05	9.12428e-05	5.5395e-06	1.93468e-05	6.48074e-05	1.40595e-05	8.42774e-06	4.92134e-05	1.46766e-05	1.12086e-05	3.54306e-05	2.04518e-05	7.69575e-06	3.17616e-05	2.47427e-05	4.54571e-05	2.88964e-05	5.43164e-05	4.65521e-05	4.4018e-05	3.59522e-05	6.32139e-05
rs139059745	15	58104423	C	G	0.01852	GCOM1;POLR2M	94668	0.00126233	2.95269e-06	0	0	0	1.47611e-05	2.29115e-05	2.94513e-05	0	1.72201e-05	8.63218e-06	5.81343e-06	2.41666e-05	2.06611e-05	1.94397e-05	2.61702e-05	1.76673e-06	1.05304e-05	0	1.54559e-05	1.50942e-05	1.78784e-05	5.30962e-06	1.87023e-05	1.58803e-05	1.40792e-05	4.85556e-06	1.72488e-05	1.35456e-05	1.11059e-05	1.14002e-05	1.28426e-05	8.59192e-06	1.01958e-05	2.4327e-05	1.39774e-05	2.31371e-05	1.14953e-05	2.76037e-06	0	2.67246e-05	0
rs183339267	15	58104938	T	G	0.0265	GCOM1;POLR2M	95183	0.00235582	6.57105e-06	0	0	7.49598e-06	2.94346e-05	2.03219e-05	2.59607e-05	3.00548e-05	1.66678e-05	7.73194e-06	6.38644e-06	3.06006e-05	2.60506e-05	2.21214e-05	2.20212e-05	1.79964e-06	1.06343e-05	2.60562e-05	7.82032e-05	0.000101985	1.71139e-05	6.96932e-06	9.24064e-05	1.59509e-05	2.4879e-05	9.6674e-06	2.05646e-05	1.5749e-05	2.7842e-05	1.32379e-05	1.82954e-05	7.85583e-06	1.1477e-05	0.000104421	9.88908e-06	6.22981e-05	1.16521e-05	1.23511e-05	4.81703e-05	6.50944e-05	1.11774e-05
rs144360218	15	58105015	C	T	0.03225	GCOM1;POLR2M	95260	0.00718307	0.000195356	2.78589e-06	0.000154273	0.000223192	6.11098e-05	0.000161882	0.000107836	0	0.000165424	8.1023e-06	0	2.43692e-05	3.64693e-05	4.21814e-05	3.62394e-05	3.57965e-05	7.52988e-05	2.0388e-06	0.000165893	0.000320102	4.43931e-05	1.6293e-05	0.000216144	0.000102117	0.000354032	0.000445651	4.04285e-05	0.0004379	0.00032054	3.4742e-05	0.000412515	4.45825e-05	2.45782e-06	0.000248185	1.56104e-05	0.000134595	1.12848e-05	0	1.89399e-05	0.000123553	0
rs140109776	15	58105054	G	C	0.02092	GCOM1;POLR2M	95299	0.00135642	2.94558e-06	0	0	0	1.47621e-05	2.18551e-05	2.56635e-05	0	1.95368e-05	7.38916e-06	0	1.32998e-05	1.30455e-05	0	1.8611e-05	7.48372e-06	1.05008e-05	4.35677e-06	2.16933e-05	2.14095e-05	1.62864e-05	4.81102e-06	2.18809e-05	1.89035e-05	1.71226e-05	7.67098e-06	1.5209e-05	1.73734e-05	1.65803e-05	1.28801e-05	1.6883e-05	7.60868e-06	1.03544e-05	2.65227e-05	9.54592e-06	3.99446e-05	0	1.10363e-05	4.3981e-05	4.53351e-05	0
rs139657009	15	58105422	T	C	0.1891	GCOM1;POLR2M	95667	0.00225655	1.1479e-05	0	2.43022e-06	2.45281e-06	1.48226e-05	3.38416e-05	3.031e-05	1.48985e-06	1.72563e-05	1.57531e-05	1.42048e-05	1.54095e-05	1.77576e-05	1.89722e-05	3.37048e-05	1.75205e-06	1.06299e-05	2.0496e-05	1.64062e-05	1.7356e-05	3.16531e-05	5.09704e-06	1.90588e-05	2.40703e-05	1.41272e-05	3.8515e-06	2.81522e-05	1.43241e-05	1.11877e-05	1.36891e-05	1.35418e-05	8.36462e-06	1.59132e-05	2.43e-05	2.58222e-05	2.56309e-05	3.18951e-05	1.84324e-05	2.71755e-05	3.01745e-05	1.57593e-05
rs34579043	15	58105823	G	C	0.01437	GCOM1;POLR2M	96068	0.00336509	1.69326e-05	0	1.07565e-05	1.56188e-05	2.60876e-05	2.33827e-05	3.22468e-05	0	1.63512e-05	7.23392e-06	5.82246e-06	5.26511e-05	1.33636e-05	3.08005e-05	1.87573e-05	1.25183e-05	2.3929e-05	1.77022e-05	0.000109082	0.000132961	1.57514e-05	2.06185e-05	0.000121484	2.59689e-05	8.77632e-05	4.09888e-06	1.57561e-05	5.15368e-05	4.88457e-05	1.8918e-05	4.96376e-05	1.04564e-05	0	0.000118842	1.34795e-05	8.5113e-05	1.75895e-05	0	0.000320699	9.62194e-05	0
rs12907775	15	58106497	A	C	0.1901	GCOM1;POLR2M	96742	0.00199408	2.95579e-06	0	0	0	1.48748e-05	2.57229e-05	2.67097e-05	1.58707e-06	1.19048e-05	1.51807e-05	1.41896e-05	1.4924e-05	1.72731e-05	1.80342e-05	2.92514e-05	1.76685e-06	1.04974e-05	1.70003e-05	1.58802e-05	1.69071e-05	2.70593e-05	4.99868e-06	1.93246e-05	2.04198e-05	1.39996e-05	3.93835e-06	2.47507e-05	1.39397e-05	1.10531e-05	1.2464e-05	1.31875e-05	9.02307e-06	1.50434e-05	2.43664e-05	2.75244e-05	2.49305e-05	3.34465e-05	1.7047e-05	2.75265e-05	2.87504e-05	1.4804e-05
rs607811	15	58107780	A	G	0.2191	GCOM1;POLR2M	98025	0.00284341	2.94363e-06	0	0	2.42347e-06	1.53937e-05	8.2056e-05	7.15913e-05	2.78626e-06	5.12183e-05	2.92293e-05	4.74016e-05	3.71162e-05	2.0431e-05	2.90223e-05	9.25742e-05	1.80687e-06	1.86779e-05	5.44682e-05	1.90054e-05	1.9953e-05	5.52723e-05	5.56915e-06	1.92743e-05	5.25802e-05	1.4073e-05	7.62394e-06	4.02389e-05	1.48202e-05	1.1227e-05	2.38498e-05	2.03547e-05	7.60067e-06	2.89118e-05	2.46715e-05	4.89416e-05	2.88134e-05	6.02149e-05	3.12257e-05	4.58055e-05	3.58433e-05	4.67007e-05
rs78321025	15	58108078	A	G	0.04319	GCOM1;POLR2M	98323	0.00459865	1.19633e-05	0	0	5.02304e-06	1.55271e-05	2.38744e-05	2.5036e-05	1.43703e-06	1.85923e-05	8.99389e-06	6.27858e-06	5.75208e-05	3.65451e-05	2.12676e-05	2.45804e-05	8.62432e-06	1.07298e-05	3.53493e-05	7.12567e-05	0.000105461	1.59338e-05	3.41225e-05	0.000123599	3.01999e-05	2.51967e-05	2.9269e-05	2.12708e-05	1.45837e-05	2.12682e-05	5.45459e-05	1.412e-05	8.13024e-06	1.02923e-05	0.000216496	8.70973e-06	5.97263e-05	1.23949e-05	1.2658e-05	4.15421e-05	6.33453e-05	0
rs12900968	15	58108764	G	T	0.01485	GCOM1;POLR2M	99009	0.00258625	1.38908e-05	0	2.37969e-06	1.30096e-05	1.76286e-05	2.23351e-05	2.87296e-05	0	1.19641e-05	0	0	4.74924e-05	1.48364e-05	3.16467e-05	1.3474e-05	7.86469e-06	2.01024e-05	1.36128e-05	7.51694e-05	8.71057e-05	1.59406e-05	1.84653e-05	8.31549e-05	2.49898e-05	6.41719e-05	4.15985e-06	1.62602e-05	2.81282e-05	3.56731e-05	1.80072e-05	3.00347e-05	8.51704e-06	0	8.60319e-05	9.82458e-06	6.76572e-05	1.20598e-05	0	0.000182283	7.56579e-05	0
rs573784	15	58108767	C	T	0.3165	GCOM1;POLR2M	99012	0.00283828	1.74767e-05	0	2.34999e-06	1.36201e-05	1.98481e-05	0.000106114	6.75421e-05	3.40315e-07	0.000179005	7.5773e-06	6.01796e-06	3.21506e-06	1.38287e-05	0	2.67281e-05	3.52148e-05	0.00010173	1.99359e-05	3.66747e-05	5.51499e-05	1.85296e-05	1.50313e-05	4.83595e-05	0.000221384	1.69708e-05	0.000305785	1.86972e-05	1.61678e-05	1.40254e-05	0.000264437	1.54639e-05	8.15506e-05	1.36718e-05	5.49644e-05	1.51049e-05	3.10224e-05	2.15646e-05	1.30106e-05	5.44574e-05	3.2206e-05	1.19751e-05
rs683508	15	58108906	G	A	0.3082	GCOM1;POLR2M	99151	0.00317409	2.0182e-05	0	2.45223e-06	1.45217e-05	2.59394e-05	0.000141463	8.13404e-05	0	0.000218205	0	0	3.21527e-06	1.42802e-05	1.44849e-06	3.74275e-05	2.79185e-05	9.12121e-05	2.24817e-05	3.61032e-05	5.26253e-05	2.22925e-05	5.45109e-06	4.62277e-05	0.000270723	1.63986e-05	0.000359746	2.86491e-05	1.52384e-05	1.33143e-05	0.000352881	1.45511e-05	4.92892e-05	1.23218e-05	5.15354e-05	9.81303e-06	2.84978e-05	1.70153e-05	1.21278e-05	5.23903e-05	2.74195e-05	1.11492e-05
rs79059026	15	58108989	A	G	0.1095	GCOM1;POLR2M	99234	0.00336229	1.79079e-05	2.85731e-06	1.41582e-05	2.04379e-05	3.75883e-05	1.95747e-05	2.75321e-05	0	1.19691e-05	1.55347e-05	1.27804e-05	4.44285e-05	1.42733e-05	1.896e-05	1.84535e-05	9.6321e-05	2.90586e-05	1.12203e-05	1.61056e-05	1.59557e-05	1.52594e-05	0.000216345	2.07796e-05	1.34663e-05	1.5968e-05	5.96574e-06	1.61566e-05	1.5475e-05	1.18987e-05	1.17385e-05	1.42571e-05	1.72874e-05	1.29473e-05	2.65335e-05	1.90109e-05	2.50219e-05	2.30754e-05	1.23424e-05	4.11516e-05	2.79842e-05	1.28204e-05
rs16977730	15	58109216	T	C	0.02467	GCOM1;POLR2M	99461	0.00155155	1.14986e-05	0	0	5.13272e-06	3.77462e-06	3.42661e-05	3.72134e-05	0	3.05332e-05	7.41009e-06	5.75119e-06	2.2586e-05	1.29318e-05	6.03105e-06	1.36443e-05	3.84853e-05	3.80058e-05	0	1.56696e-05	1.49151e-05	1.51697e-05	8.88339e-06	1.84367e-05	6.76734e-05	1.47873e-05	6.84667e-06	1.54018e-05	1.52837e-05	1.19772e-05	6.21392e-05	1.45986e-05	1.49247e-05	1.86592e-05	2.33542e-05	9.11874e-06	2.43361e-05	1.22511e-05	2.00421e-05	0	2.67301e-05	1.68422e-05
rs488319	15	58109235	T	G	0.2855	GCOM1;POLR2M	99480	0.00200524	1.99126e-05	0	9.92733e-06	1.51022e-05	2.00102e-05	7.22777e-05	4.67955e-05	0	0.000106227	0	0	3.25248e-06	1.41959e-05	0	3.00117e-05	7.88363e-06	3.26251e-05	2.79756e-05	3.73925e-05	5.53369e-05	2.18334e-05	4.82679e-06	4.47224e-05	6.16605e-05	1.74222e-05	0.000158379	2.36929e-05	2.36586e-05	1.46089e-05	6.10403e-05	1.62453e-05	1.57314e-05	1.0548e-05	5.16902e-05	9.49745e-06	2.98558e-05	1.25286e-05	0	8.24584e-05	2.97641e-05	0
rs682053	15	58109263	T	C	0.3115	GCOM1;POLR2M	99508	0.00299213	1.91723e-05	0	2.39184e-06	1.4099e-05	2.50286e-05	0.00011524	6.94377e-05	0	0.000185487	7.16219e-06	0	3.20508e-06	1.40873e-05	1.4343e-06	3.25202e-05	2.77357e-05	8.98844e-05	2.33614e-05	3.18986e-05	4.83774e-05	1.97227e-05	5.58949e-06	4.40827e-05	0.000240566	1.60117e-05	0.000369881	2.31867e-05	1.51283e-05	1.31192e-05	0.000282134	1.44337e-05	5.04665e-05	1.37654e-05	5.09773e-05	1.36026e-05	2.84393e-05	1.90097e-05	1.30094e-05	6.66751e-05	2.73884e-05	1.2117e-05
rs4774984	15	58109524	T	C	0.02467	GCOM1;POLR2M	99769	0.00155155	1.14986e-05	0	0	5.13272e-06	3.77462e-06	3.42661e-05	3.72134e-05	0	3.05332e-05	7.41009e-06	5.75119e-06	2.2586e-05	1.29318e-05	6.03105e-06	1.36443e-05	3.84853e-05	3.80058e-05	0	1.56696e-05	1.49151e-05	1.51697e-05	8.88339e-06	1.84367e-05	6.76734e-05	1.47873e-05	6.84667e-06	1.54018e-05	1.52837e-05	1.19772e-05	6.21392e-05	1.45986e-05	1.49247e-05	1.86592e-05	2.33542e-05	9.11874e-06	2.43361e-05	1.22511e-05	2.00421e-05	0	2.67301e-05	1.68422e-05
rs492087	15	58109661	A	G	0.3102	GCOM1;POLR2M	99906	0.00277096	1.71718e-05	0	0	1.08443e-05	1.97261e-05	0.000123943	7.53059e-05	0	0.000196378	7.05435e-06	0	3.21142e-06	1.40056e-05	1.45725e-06	3.52468e-05	3.44834e-05	8.91423e-05	2.29223e-05	3.24389e-05	4.93139e-05	2.18513e-05	5.33947e-06	4.3624e-05	0.000175615	1.61585e-05	0.000335825	2.90915e-05	1.53573e-05	1.32778e-05	0.000238113	1.46831e-05	5.32567e-05	1.30996e-05	5.0541e-05	9.9263e-06	2.94259e-05	1.76481e-05	1.27538e-05	5.74925e-05	2.95938e-05	1.16776e-05
rs138894712	15	58109678	G	C	0.01828	GCOM1;POLR2M	99923	0.00125822	2.93164e-06	0	0	2.40985e-06	1.50108e-05	2.40072e-05	3.16043e-05	0	1.8579e-05	8.2306e-06	0	2.3477e-05	2.07147e-05	1.90196e-05	2.2257e-05	7.10237e-06	1.07916e-05	0	1.55333e-05	1.52777e-05	1.66544e-05	5.11441e-06	1.87044e-05	1.39499e-05	1.40012e-05	5.61143e-06	1.60823e-05	1.34717e-05	1.10472e-05	1.14248e-05	1.27962e-05	9.42301e-06	1.01817e-05	2.41771e-05	1.34366e-05	2.33058e-05	1.11267e-05	2.75992e-06	0	2.68251e-05	0
rs654752	15	58110751	A	G	0.3107	GCOM1;POLR2M	100996	0.00289393	1.80412e-05	0	2.34014e-06	1.36334e-05	2.01082e-05	0.000132615	7.85136e-05	0	0.000207879	0	0	3.22013e-06	1.38849e-05	1.46937e-06	3.72168e-05	2.84281e-05	8.96201e-05	2.21684e-05	3.28629e-05	4.98213e-05	2.21436e-05	5.46618e-06	4.41423e-05	0.000211319	1.62582e-05	0.000364582	2.92674e-05	1.53476e-05	1.34181e-05	0.000268529	1.46709e-05	5.28456e-05	1.2558e-05	5.11483e-05	9.86552e-06	2.92372e-05	1.74288e-05	1.2288e-05	5.79118e-05	2.78423e-05	1.12041e-05
rs12913362	15	58111004	T	C	0.01485	GCOM1;POLR2M	101249	0.00258625	1.38908e-05	0	2.37969e-06	1.30096e-05	1.76286e-05	2.23351e-05	2.87296e-05	0	1.19641e-05	0	0	4.74924e-05	1.48364e-05	3.16467e-05	1.3474e-05	7.86469e-06	2.01024e-05	1.36128e-05	7.51694e-05	8.71057e-05	1.59406e-05	1.84653e-05	8.31549e-05	2.49898e-05	6.41719e-05	4.15985e-06	1.62602e-05	2.81282e-05	3.56731e-05	1.80072e-05	3.00347e-05	8.51704e-06	0	8.60319e-05	9.82458e-06	6.76572e-05	1.20598e-05	0	0.000182283	7.56579e-05	0
rs12593504	15	58111498	G	A	0.3107	GCOM1;POLR2M	101743	0.00289393	1.80412e-05	0	2.34014e-06	1.36334e-05	2.01082e-05	0.000132615	7.85136e-05	0	0.000207879	0	0	3.22013e-06	1.38849e-05	1.46937e-06	3.72168e-05	2.84281e-05	8.96201e-05	2.21684e-05	3.28629e-05	4.98213e-05	2.21436e-05	5.46618e-06	4.41423e-05	0.000211319	1.62582e-05	0.000364582	2.92674e-05	1.53476e-05	1.34181e-05	0.000268529	1.46709e-05	5.28456e-05	1.2558e-05	5.11483e-05	9.86552e-06	2.92372e-05	1.74288e-05	1.2288e-05	5.79118e-05	2.78423e-05	1.12041e-05
rs7182349	15	58111620	A	C	0.3107	GCOM1;POLR2M	101865	0.00289393	1.80412e-05	0	2.34014e-06	1.36334e-05	2.01082e-05	0.000132615	7.85136e-05	0	0.000207879	0	0	3.22013e-06	1.38849e-05	1.46937e-06	3.72168e-05	2.84281e-05	8.96201e-05	2.21684e-05	3.28629e-05	4.98213e-05	2.21436e-05	5.46618e-06	4.41423e-05	0.000211319	1.62582e-05	0.000364582	2.92674e-05	1.53476e-05	1.34181e-05	0.000268529	1.46709e-05	5.28456e-05	1.2558e-05	5.11483e-05	9.86552e-06	2.92372e-05	1.74288e-05	1.2288e-05	5.79118e-05	2.78423e-05	1.12041e-05
rs72747277	15	58111922	G	A	0.02467	GCOM1;POLR2M	102167	0.00155155	1.14986e-05	0	0	5.13272e-06	3.77462e-06	3.42661e-05	3.72134e-05	0	3.05332e-05	7.41009e-06	5.75119e-06	2.2586e-05	1.29318e-05	6.03105e-06	1.36443e-05	3.84853e-05	3.80058e-05	0	1.56696e-05	1.49151e-05	1.51697e-05	8.88339e-06	1.84367e-05	6.76734e-05	1.47873e-05	6.84667e-06	1.54018e-05	1.52837e-05	1.19772e-05	6.21392e-05	1.45986e-05	1.49247e-05	1.86592e-05	2.33542e-05	9.11874e-06	2.43361e-05	1.22511e-05	2.00421e-05	0	2.67301e-05	1.68422e-05
rs77715801	15	58113334	C	T	0.03792	GCOM1;POLR2M	103579	0.00341209	1.53074e-05	0	2.37186e-06	1.60529e-05	2.16529e-05	1.94591e-05	2.55099e-05	0	0	8.80025e-06	6.14587e-06	1.32276e-05	1.33054e-05	8.80438e-06	2.10489e-05	7.21751e-06	1.08224e-05	1.23637e-05	0.000108667	0.000141733	2.3639e-05	4.99313e-06	8.70456e-05	2.52191e-05	5.71338e-05	1.1154e-05	1.72298e-05	4.07193e-05	8.67896e-05	1.95398e-05	4.57801e-05	8.55374e-06	1.1105e-05	0.000100291	1.00643e-05	0.00030112	0	1.21802e-05	7.1063e-06	0.000250019	2.68414e-06
rs4774985	15	58113344	G	A	0.3214	GCOM1;POLR2M	103589	0.00263438	1.98577e-05	0	9.69624e-06	1.52252e-05	2.71099e-05	8.14609e-05	6.12207e-05	3.72051e-07	0.000134422	8.61025e-06	7.11824e-06	3.22723e-06	1.34675e-05	1.43861e-06	2.22673e-05	3.0145e-05	0.00010058	1.72707e-05	3.8345e-05	5.84521e-05	1.71477e-05	2.30491e-05	5.18031e-05	0.00014419	1.70352e-05	0.000142373	1.7275e-05	1.63474e-05	1.40086e-05	0.000204271	1.55695e-05	9.36698e-05	1.55239e-05	5.79339e-05	2.72648e-05	3.11989e-05	3.82802e-05	1.46346e-05	5.3661e-05	3.23274e-05	1.37009e-05
rs4774986	15	58113453	A	G	0.02595	GCOM1;POLR2M	103698	0.00172586	1.14122e-05	0	0	5.05269e-06	1.4755e-05	3.3543e-05	3.7587e-05	0	2.39557e-05	8.14648e-06	6.61217e-06	2.33513e-05	1.30744e-05	5.87761e-06	1.30875e-05	3.99438e-05	3.92236e-05	0	1.58218e-05	1.50598e-05	1.51718e-05	2.33495e-05	1.84546e-05	6.63479e-05	1.52794e-05	6.42999e-06	1.53381e-05	1.64126e-05	1.24371e-05	5.46199e-05	1.56563e-05	1.61873e-05	1.87463e-05	2.33683e-05	1.37329e-05	2.50061e-05	2.00754e-05	1.98941e-05	0	2.76309e-05	1.68236e-05
rs112113349	15	58113879	G	A	0.02467	GCOM1;POLR2M	104124	0.00155155	1.14986e-05	0	0	5.13272e-06	3.77462e-06	3.42661e-05	3.72134e-05	0	3.05332e-05	7.41009e-06	5.75119e-06	2.2586e-05	1.29318e-05	6.03105e-06	1.36443e-05	3.84853e-05	3.80058e-05	0	1.56696e-05	1.49151e-05	1.51697e-05	8.88339e-06	1.84367e-05	6.76734e-05	1.47873e-05	6.84667e-06	1.54018e-05	1.52837e-05	1.19772e-05	6.21392e-05	1.45986e-05	1.49247e-05	1.86592e-05	2.33542e-05	9.11874e-06	2.43361e-05	1.22511e-05	2.00421e-05	0	2.67301e-05	1.68422e-05
rs4774283	15	58114121	G	T	0.296	GCOM1;POLR2M	104366	0.00188821	1.73399e-05	0	2.32665e-06	1.37442e-05	1.85556e-05	6.73339e-05	4.8089e-05	0	9.78241e-05	7.09293e-06	0	1.37326e-05	1.45399e-05	0	3.26537e-05	8.02889e-06	3.1327e-05	3.27185e-05	2.48494e-05	4.53589e-05	2.87168e-05	4.73315e-06	3.41021e-05	4.73387e-05	1.51983e-05	0.000103128	3.66407e-05	1.45689e-05	1.26498e-05	5.05414e-05	1.39586e-05	2.07263e-05	2.46779e-06	4.00875e-05	8.87245e-06	2.63293e-05	1.16925e-05	0	8.93739e-05	2.68943e-05	0
rs59375831	15	58114611	A	G	0.02595	GCOM1;POLR2M	104856	0.00172586	1.14122e-05	0	0	5.05269e-06	1.4755e-05	3.3543e-05	3.7587e-05	0	2.39557e-05	8.14648e-06	6.61217e-06	2.33513e-05	1.30744e-05	5.87761e-06	1.30875e-05	3.99438e-05	3.92236e-05	0	1.58218e-05	1.50598e-05	1.51718e-05	2.33495e-05	1.84546e-05	6.63479e-05	1.52794e-05	6.42999e-06	1.53381e-05	1.64126e-05	1.24371e-05	5.46199e-05	1.56563e-05	1.61873e-05	1.87463e-05	2.33683e-05	1.37329e-05	2.50061e-05	2.00754e-05	1.98941e-05	0	2.76309e-05	1.68236e-05
rs72747281	15	58114805	A	G	0.0119	GCOM1;POLR2M	105050	0.00121627	2.91839e-06	0	0	2.47215e-06	1.54467e-05	2.53056e-05	3.19946e-05	0	1.92297e-05	7.16786e-06	0	2.40644e-05	1.29851e-05	1.83546e-05	1.8262e-05	8.04335e-06	2.39796e-05	1.02678e-05	1.52464e-05	1.47385e-05	1.54367e-05	4.90501e-06	1.87052e-05	2.85559e-05	1.38724e-05	5.82295e-06	1.57545e-05	1.38343e-05	1.09532e-05	2.47572e-05	1.31319e-05	1.10599e-05	1.05032e-05	2.36051e-05	9.12278e-06	2.32721e-05	1.11505e-05	1.18856e-05	6.90971e-06	2.68218e-05	0
rs1365122	15	58114967	A	G	0.02595	GCOM1;POLR2M	105212	0.00172586	1.14122e-05	0	0	5.05269e-06	1.4755e-05	3.3543e-05	3.7587e-05	0	2.39557e-05	8.14648e-06	6.61217e-06	2.33513e-05	1.30744e-05	5.87761e-06	1.30875e-05	3.99438e-05	3.92236e-05	0	1.58218e-05	1.50598e-05	1.51718e-05	2.33495e-05	1.84546e-05	6.63479e-05	1.52794e-05	6.42999e-06	1.53381e-05	1.64126e-05	1.24371e-05	5.46199e-05	1.56563e-05	1.61873e-05	1.87463e-05	2.33683e-05	1.37329e-05	2.50061e-05	2.00754e-05	1.98941e-05	0	2.76309e-05	1.68236e-05
rs1365123	15	58114982	G	A	0.02467	GCOM1;POLR2M	105227	0.00155155	1.14986e-05	0	0	5.13272e-06	3.77462e-06	3.42661e-05	3.72134e-05	0	3.05332e-05	7.41009e-06	5.75119e-06	2.2586e-05	1.29318e-05	6.03105e-06	1.36443e-05	3.84853e-05	3.80058e-05	0	1.56696e-05	1.49151e-05	1.51697e-05	8.88339e-06	1.84367e-05	6.76734e-05	1.47873e-05	6.84667e-06	1.54018e-05	1.52837e-05	1.19772e-05	6.21392e-05	1.45986e-05	1.49247e-05	1.86592e-05	2.33542e-05	9.11874e-06	2.43361e-05	1.22511e-05	2.00421e-05	0	2.67301e-05	1.68422e-05
rs185972381	15	58115265	G	C	0.017	GCOM1;POLR2M	105510	0.0051943	2.08185e-05	0	1.4399e-05	1.73764e-05	1.64864e-05	0.000113966	0.000135972	0	0.000134952	2.48781e-05	1.33874e-05	3.23033e-06	1.73862e-05	0	0.000134179	4.81163e-05	3.2641e-05	2.01704e-06	9.28306e-05	8.98043e-05	0.0002857	4.70236e-06	9.71047e-05	1.80274e-05	7.73551e-05	4.30822e-05	0.000122414	5.79964e-05	0.000102653	1.49057e-05	5.57437e-05	2.32861e-05	1.36e-05	0.000110668	1.02887e-05	7.41827e-05	1.2368e-05	1.3602e-05	0	7.13648e-05	1.17247e-05
rs143324932	15	58115698	A	G	0.03169	GCOM1;POLR2M	105943	0.0102616	0.000359552	1.30633e-05	0.000236146	0.000409491	0.000105781	0.000257287	0.000161208	0	0.000260961	8.10328e-06	0	2.37812e-05	4.74599e-05	5.09289e-05	4.74744e-05	6.03195e-05	0.000151126	0	0.000247048	0.000484219	3.97086e-05	1.91482e-05	0.000325357	0.000271449	0.000401936	0.00101679	3.77713e-05	0.000551204	0.000334286	0.000122567	0.000496486	8.13511e-05	0	0.000371475	1.57826e-05	0.00014798	1.13097e-05	0	1.61815e-05	0.000137871	0
rs1015132	15	58115928	A	G	0.322	GCOM1;POLR2M	106173	0.00248698	1.58959e-05	0	0	1.03091e-05	1.89053e-05	0.000111467	7.69583e-05	0	0.000169917	0	0	3.25389e-06	1.48408e-05	0	3.54201e-05	2.99171e-05	8.67716e-05	2.50452e-05	2.24702e-05	3.9016e-05	2.67969e-05	5.42995e-06	3.07231e-05	0.000119067	1.4374e-05	0.000159042	4.17727e-05	1.36443e-05	1.16392e-05	0.000184156	1.30044e-05	6.82518e-05	1.12643e-05	3.90702e-05	9.88814e-06	2.56155e-05	1.78011e-05	1.13769e-05	5.97594e-05	2.67866e-05	0
rs1015131	15	58116237	G	C	0.296	GCOM1;POLR2M	106482	0.00188821	1.73399e-05	0	2.32665e-06	1.37442e-05	1.85556e-05	6.73339e-05	4.8089e-05	0	9.78241e-05	7.09293e-06	0	1.37326e-05	1.45399e-05	0	3.26537e-05	8.02889e-06	3.1327e-05	3.27185e-05	2.48494e-05	4.53589e-05	2.87168e-05	4.73315e-06	3.41021e-05	4.73387e-05	1.51983e-05	0.000103128	3.66407e-05	1.45689e-05	1.26498e-05	5.05414e-05	1.39586e-05	2.07263e-05	2.46779e-06	4.00875e-05	8.87245e-06	2.63293e-05	1.16925e-05	0	8.93739e-05	2.68943e-05	0
rs2414522	15	58116387	A	C	0.322	GCOM1;POLR2M	106632	0.00248698	1.58959e-05	0	0	1.03091e-05	1.89053e-05	0.000111467	7.69583e-05	0	0.000169917	0	0	3.25389e-06	1.48408e-05	0	3.54201e-05	2.99171e-05	8.67716e-05	2.50452e-05	2.24702e-05	3.9016e-05	2.67969e-05	5.42995e-06	3.07231e-05	0.000119067	1.4374e-05	0.000159042	4.17727e-05	1.36443e-05	1.16392e-05	0.000184156	1.30044e-05	6.82518e-05	1.12643e-05	3.90702e-05	9.88814e-06	2.56155e-05	1.78011e-05	1.13769e-05	5.97594e-05	2.67866e-05	0
rs752989	15	58116800	G	C	0.296	GCOM1;POLR2M	107045	0.00188821	1.73399e-05	0	2.32665e-06	1.37442e-05	1.85556e-05	6.73339e-05	4.8089e-05	0	9.78241e-05	7.09293e-06	0	1.37326e-05	1.45399e-05	0	3.26537e-05	8.02889e-06	3.1327e-05	3.27185e-05	2.48494e-05	4.53589e-05	2.87168e-05	4.73315e-06	3.41021e-05	4.73387e-05	1.51983e-05	0.000103128	3.66407e-05	1.45689e-05	1.26498e-05	5.05414e-05	1.39586e-05	2.07263e-05	2.46779e-06	4.00875e-05	8.87245e-06	2.63293e-05	1.16925e-05	0	8.93739e-05	2.68943e-05	0
rs752988	15	58116862	T	C	0.322	GCOM1;POLR2M	107107	0.00248698	1.58959e-05	0	0	1.03091e-05	1.89053e-05	0.000111467	7.69583e-05	0	0.000169917	0	0	3.25389e-06	1.48408e-05	0	3.54201e-05	2.99171e-05	8.67716e-05	2.50452e-05	2.24702e-05	3.9016e-05	2.67969e-05	5.42995e-06	3.07231e-05	0.000119067	1.4374e-05	0.000159042	4.17727e-05	1.36443e-05	1.16392e-05	0.000184156	1.30044e-05	6.82518e-05	1.12643e-05	3.90702e-05	9.88814e-06	2.56155e-05	1.78011e-05	1.13769e-05	5.97594e-05	2.67866e-05	0
rs11631958	15	58116908	A	G	0.2144	GCOM1;POLR2M	107153	0.00280998	2.93822e-06	0	0	5.30323e-06	1.59932e-05	1.88976e-05	2.4078e-05	2.92638e-06	1.67805e-05	7.07522e-06	0	5.1705e-05	3.45979e-05	2.01061e-05	1.30418e-05	7.66058e-06	1.05224e-05	0.000143078	1.60677e-05	1.73855e-05	1.57208e-05	4.40486e-05	2.06307e-05	2.01792e-05	1.48177e-05	1.77739e-05	1.35391e-05	1.39406e-05	1.18392e-05	1.79343e-05	1.34825e-05	7.8231e-06	1.16953e-05	2.6028e-05	0	2.42733e-05	1.23773e-05	1.22079e-05	0.000312748	2.69391e-05	1.07259e-05
rs7171742	15	58117208	G	T	0.02595	GCOM1;POLR2M	107453	0.00172586	1.14122e-05	0	0	5.05269e-06	1.4755e-05	3.3543e-05	3.7587e-05	0	2.39557e-05	8.14648e-06	6.61217e-06	2.33513e-05	1.30744e-05	5.87761e-06	1.30875e-05	3.99438e-05	3.92236e-05	0	1.58218e-05	1.50598e-05	1.51718e-05	2.33495e-05	1.84546e-05	6.63479e-05	1.52794e-05	6.42999e-06	1.53381e-05	1.64126e-05	1.24371e-05	5.46199e-05	1.56563e-05	1.61873e-05	1.87463e-05	2.33683e-05	1.37329e-05	2.50061e-05	2.00754e-05	1.98941e-05	0	2.76309e-05	1.68236e-05
rs12913297	15	58117537	C	T	0.296	GCOM1;POLR2M	107782	0.00188821	1.73399e-05	0	2.32665e-06	1.37442e-05	1.85556e-05	6.73339e-05	4.8089e-05	0	9.78241e-05	7.09293e-06	0	1.37326e-05	1.45399e-05	0	3.26537e-05	8.02889e-06	3.1327e-05	3.27185e-05	2.48494e-05	4.53589e-05	2.87168e-05	4.73315e-06	3.41021e-05	4.73387e-05	1.51983e-05	0.000103128	3.66407e-05	1.45689e-05	1.26498e-05	5.05414e-05	1.39586e-05	2.07263e-05	2.46779e-06	4.00875e-05	8.87245e-06	2.63293e-05	1.16925e-05	0	8.93739e-05	2.68943e-05	0
rs10459626	15	58117986	T	C	0.2963	GCOM1;POLR2M	108231	0.00192973	1.71356e-05	0	2.32294e-06	1.36539e-05	1.82992e-05	7.06864e-05	4.96149e-05	0	0.000103155	7.15425e-06	0	1.36048e-05	1.4398e-05	0	3.46016e-05	8.046e-06	3.18003e-05	3.29505e-05	2.94219e-05	4.74336e-05	2.93753e-05	4.72404e-06	3.57781e-05	5.05458e-05	1.54237e-05	0.000107754	3.75454e-05	1.47722e-05	1.29515e-05	5.24352e-05	1.4174e-05	2.24134e-05	2.44549e-06	4.10673e-05	8.73647e-06	2.66475e-05	1.14256e-05	0	9.07214e-05	2.69987e-05	0
rs72747289	15	58118032	C	T	0.02339	GCOM1;POLR2M	108277	0.00177491	2.90781e-06	0	0	0	1.5515e-05	3.04107e-05	3.65471e-05	0	2.39323e-05	8.46484e-06	7.27239e-06	2.20292e-05	1.29682e-05	5.86759e-06	0	4.0644e-05	4.03367e-05	0	1.57578e-05	1.50093e-05	1.53879e-05	2.05251e-05	1.85134e-05	5.89302e-05	1.45176e-05	7.38863e-06	1.35173e-05	1.50511e-05	1.18885e-05	5.26706e-05	1.44245e-05	1.7902e-05	2.71128e-05	2.34376e-05	1.42135e-05	2.43287e-05	1.84894e-05	2.92794e-05	0	2.67637e-05	3.59278e-05
rs1346121	15	58118073	C	T	0.321	GCOM1;POLR2M	108318	0.00259565	1.69632e-05	0	0	1.07657e-05	1.9921e-05	0.000110558	7.82066e-05	0	0.00017604	0	0	3.24701e-06	1.42869e-05	0	3.27043e-05	3.56757e-05	9.06381e-05	2.36269e-05	2.31789e-05	4.04269e-05	2.57786e-05	5.57136e-06	3.60325e-05	0.000119197	1.46244e-05	0.000203024	3.8082e-05	1.37935e-05	1.18766e-05	0.000181464	1.31554e-05	8.42193e-05	1.15729e-05	4.13523e-05	1.03392e-05	2.5878e-05	1.82514e-05	1.16573e-05	5.72902e-05	2.68123e-05	1.06571e-05
rs1346122	15	58118236	C	T	0.3209	GCOM1;POLR2M	108481	0.0026328	1.71622e-05	0	0	1.0842e-05	1.99814e-05	0.000111031	7.80783e-05	0	0.00017852	0	0	3.23992e-06	1.43232e-05	0	3.30793e-05	3.52142e-05	8.99769e-05	2.43443e-05	2.36432e-05	4.14325e-05	2.57834e-05	5.55257e-06	3.68959e-05	0.000121085	1.47546e-05	0.000220684	3.80043e-05	1.38747e-05	1.20202e-05	0.000181251	1.32399e-05	8.15884e-05	1.15285e-05	4.23109e-05	1.02901e-05	2.60453e-05	1.8115e-05	1.1593e-05	5.87761e-05	2.6838e-05	1.06101e-05
rs1346123	15	58118360	C	G	0.3209	GCOM1;POLR2M	108605	0.0026328	1.71622e-05	0	0	1.0842e-05	1.99814e-05	0.000111031	7.80783e-05	0	0.00017852	0	0	3.23992e-06	1.43232e-05	0	3.30793e-05	3.52142e-05	8.99769e-05	2.43443e-05	2.36432e-05	4.14325e-05	2.57834e-05	5.55257e-06	3.68959e-05	0.000121085	1.47546e-05	0.000220684	3.80043e-05	1.38747e-05	1.20202e-05	0.000181251	1.32399e-05	8.15884e-05	1.15285e-05	4.23109e-05	1.02901e-05	2.60453e-05	1.8115e-05	1.1593e-05	5.87761e-05	2.6838e-05	1.06101e-05
rs17240195	15	58118615	G	A	0.3294	GCOM1;POLR2M	108860	0.0022808	1.45981e-05	0	0	9.83827e-06	1.75059e-05	8.72903e-05	6.3838e-05	0	0.000155485	7.04491e-06	0	1.26534e-05	1.48584e-05	0	2.84159e-05	2.61749e-05	8.39269e-05	2.4254e-05	2.98734e-05	4.39965e-05	2.29249e-05	5.19503e-06	3.60256e-05	0.00011178	1.50174e-05	0.00015927	3.51551e-05	1.41173e-05	1.23936e-05	0.000169779	1.35336e-05	8.40377e-05	1.04366e-05	4.17016e-05	1.01062e-05	2.81072e-05	1.85808e-05	0	5.70865e-05	2.72926e-05	0
rs6493952	15	58119060	G	A	0.3297	GCOM1;POLR2M	109305	0.00271091	2.50686e-05	0	1.0757e-05	1.78004e-05	3.02634e-05	6.0969e-05	5.28382e-05	0	7.98933e-05	7.27521e-06	0	1.53778e-05	2.13684e-05	0	3.27645e-05	3.41552e-05	3.92363e-05	2.14605e-05	7.9623e-05	0.000108365	5.26028e-05	5.20201e-06	7.65571e-05	4.5674e-05	2.65243e-05	6.14553e-05	7.87529e-05	3.83987e-05	4.28511e-05	4.93208e-05	3.10776e-05	3.49998e-05	1.10885e-05	8.20484e-05	1.04871e-05	4.32641e-05	1.79079e-05	1.20314e-05	7.66627e-06	4.1018e-05	0
rs12899431	15	58119105	T	G	0.3329	GCOM1;POLR2M	109350	0.00323679	3.93235e-05	0	1.30013e-05	2.27059e-05	3.43852e-05	8.37058e-05	6.85333e-05	0	0.000123582	7.78232e-06	0	2.30726e-05	1.92587e-05	0	3.1173e-05	4.02744e-05	8.63048e-05	2.84175e-05	5.29625e-05	7.42803e-05	4.00084e-05	5.1416e-06	6.92874e-05	7.07363e-05	2.12767e-05	0.000125114	5.41847e-05	1.82756e-05	1.907e-05	0.000107431	1.63253e-05	6.91849e-05	1.03373e-05	7.23084e-05	1.01143e-05	3.15863e-05	1.84165e-05	1.13297e-05	2.54055e-05	3.00051e-05	0
rs78656707	15	58119210	T	C	0.01285	GCOM1;POLR2M	109455	0.00262182	1.16439e-05	0	0	1.45868e-05	1.47533e-05	2.25467e-05	2.32687e-05	1.44206e-06	1.18125e-05	1.74031e-05	1.21334e-05	1.31468e-05	1.3033e-05	1.95826e-05	2.68343e-05	1.23362e-05	1.94834e-05	0	2.6914e-05	2.20471e-05	1.90349e-05	4.84565e-06	4.55632e-05	1.44814e-05	5.45712e-05	4.05054e-06	1.83349e-05	1.55853e-05	8.17358e-05	1.21281e-05	1.61033e-05	9.30286e-06	6.82332e-05	5.52988e-05	1.00149e-05	8.11664e-05	4.22182e-05	0.000160222	4.21937e-05	7.58255e-05	7.39431e-05
rs141709485	15	58119706	C	G	0.06027	GCOM1;POLR2M	109951	0.00182309	1.58902e-05	0	1.28181e-05	1.50872e-05	2.29421e-05	4.37072e-05	4.20279e-05	0	3.35283e-05	8.37501e-06	0	2.7625e-05	1.32789e-05	2.0793e-05	4.78664e-05	3.39034e-05	2.00767e-05	0	3.56457e-05	3.30701e-05	4.11402e-05	5.75027e-06	3.51425e-05	1.35618e-05	3.08838e-05	7.05461e-06	3.28053e-05	2.14816e-05	1.9593e-05	1.25295e-05	1.98275e-05	1.04087e-05	2.46878e-06	3.85073e-05	8.77162e-06	3.60276e-05	1.18784e-05	0	1.49873e-05	4.162e-05	0
rs765129	15	58120196	A	G	0.3354	GCOM1;POLR2M	110441	0.00624609	4.72971e-05	0	1.62028e-05	2.70879e-05	5.18458e-05	0.000183801	0.000154213	0	0.00028718	7.07674e-06	0	3.21708e-06	1.53453e-05	5.82866e-06	5.37006e-05	9.99759e-05	0.000344606	1.11261e-05	0.000107528	0.000143835	5.54326e-05	2.642e-05	0.000156438	0.0002518	6.63768e-05	0.000322247	7.59723e-05	5.14214e-05	8.30514e-05	0.000395798	4.80749e-05	0.000605616	0	0.000153791	1.45289e-05	5.36582e-05	3.46541e-05	0	0	4.90582e-05	0
rs1807956	15	58120383	T	G	0.3355	GCOM1;POLR2M	110628	0.0061919	4.75091e-05	0	1.62683e-05	2.71937e-05	5.19484e-05	0.000177949	0.00015078	0	0.000278944	0	0	3.21951e-06	1.54226e-05	5.8335e-06	5.13413e-05	0.000102395	0.000345793	1.11867e-05	0.000107377	0.000143529	5.32345e-05	2.67581e-05	0.000156102	0.000247843	6.64461e-05	0.000311269	7.25696e-05	5.14972e-05	8.31714e-05	0.000385096	4.81388e-05	0.000602796	0	0.000153498	1.48008e-05	5.3565e-05	3.56839e-05	0	0	4.89992e-05	0
rs7163184	15	58121035	C	T	0.3322	GCOM1;POLR2M	111280	0.00557372	4.33017e-05	0	1.4311e-05	2.39183e-05	4.32682e-05	0.000148183	0.000114389	0	0.000259348	0	0	3.1973e-06	1.757e-05	1.44991e-06	3.50849e-05	6.99971e-05	0.000303956	1.38258e-05	7.67141e-05	0.00010654	3.74269e-05	1.89673e-05	0.000121215	0.000311482	3.46159e-05	0.000423693	5.48758e-05	4.14433e-05	5.48629e-05	0.000480962	3.3599e-05	0.000413534	2.45577e-06	0.000119832	1.40573e-05	4.37521e-05	3.58235e-05	0	0	4.18321e-05	0
rs7163413	15	58121156	G	T	0.3323	GCOM1;POLR2M	111401	0.00556042	4.32956e-05	0	1.43164e-05	2.39293e-05	4.32762e-05	0.000148348	0.000113925	0	0.00025827	0	0	3.19802e-06	1.75784e-05	1.44452e-06	3.48592e-05	7.05439e-05	0.000304668	1.37979e-05	7.57189e-05	0.000105262	3.72172e-05	1.88982e-05	0.000119601	0.000315341	3.42455e-05	0.000424772	5.45682e-05	4.09883e-05	5.40577e-05	0.00048552	3.3235e-05	0.000408318	2.45522e-06	0.000118236	1.40343e-05	4.33073e-05	3.5665e-05	0	0	4.14954e-05	0
rs36075572	15	58121271	C	T	0.3264	GCOM1;POLR2M	111516	0.00425986	4.4645e-05	0	1.47555e-05	2.38261e-05	3.6748e-05	0.000113462	8.46528e-05	0	0.000189744	7.39638e-06	0	1.27473e-05	1.67384e-05	0	4.72485e-05	4.93987e-05	0.000144202	1.80126e-05	8.10417e-05	0.000112575	3.88459e-05	5.10064e-06	0.000120626	0.000139593	4.63444e-05	0.000309342	5.56788e-05	4.44324e-05	7.76673e-05	0.000224173	4.23883e-05	0.000162622	2.44939e-06	0.000119593	9.36893e-06	4.72534e-05	1.71372e-05	0	0	4.42227e-05	0
rs7162543	15	58121288	A	G	0.3364	GCOM1;POLR2M	111533	0.00512189	3.81598e-05	0	1.37936e-05	2.28265e-05	4.31903e-05	0.000147131	0.000122702	0	0.000236834	0	0	3.19743e-06	1.62819e-05	0	4.20998e-05	8.2468e-05	0.00029625	1.19063e-05	8.29876e-05	0.00011602	4.11604e-05	1.94444e-05	0.000119166	0.000246304	3.55245e-05	0.000298727	6.08464e-05	4.41041e-05	6.26716e-05	0.00035198	4.16229e-05	0.000409201	2.42808e-06	0.000118227	1.44163e-05	4.79625e-05	3.57745e-05	0	0	4.55593e-05	0
rs7162706	15	58121312	A	G	0.3364	GCOM1;POLR2M	111557	0.00512189	3.81598e-05	0	1.37936e-05	2.28265e-05	4.31903e-05	0.000147131	0.000122702	0	0.000236834	0	0	3.19743e-06	1.62819e-05	0	4.20998e-05	8.2468e-05	0.00029625	1.19063e-05	8.29876e-05	0.00011602	4.11604e-05	1.94444e-05	0.000119166	0.000246304	3.55245e-05	0.000298727	6.08464e-05	4.41041e-05	6.26716e-05	0.00035198	4.16229e-05	0.000409201	2.42808e-06	0.000118227	1.44163e-05	4.79625e-05	3.57745e-05	0	0	4.55593e-05	0
rs7162354	15	58121314	A	C	0.3364	GCOM1;POLR2M	111559	0.00512189	3.81598e-05	0	1.37936e-05	2.28265e-05	4.31903e-05	0.000147131	0.000122702	0	0.000236834	0	0	3.19743e-06	1.62819e-05	0	4.20998e-05	8.2468e-05	0.00029625	1.19063e-05	8.29876e-05	0.00011602	4.11604e-05	1.94444e-05	0.000119166	0.000246304	3.55245e-05	0.000298727	6.08464e-05	4.41041e-05	6.26716e-05	0.00035198	4.16229e-05	0.000409201	2.42808e-06	0.000118227	1.44163e-05	4.79625e-05	3.57745e-05	0	0	4.55593e-05	0
rs17820733	15	58121461	C	T	0.3032	GCOM1;POLR2M	111706	0.00343157	5.36302e-05	0	1.7622e-05	2.85126e-05	3.62583e-05	8.95711e-05	6.44232e-05	0	0.000148662	8.1711e-06	0	1.40656e-05	1.84747e-05	0	3.28668e-05	4.03396e-05	9.88541e-05	2.09927e-05	5.10247e-05	6.76842e-05	3.39088e-05	4.9853e-06	8.23087e-05	9.35427e-05	3.0111e-05	0.000284192	4.21477e-05	3.19168e-05	3.3043e-05	0.00013458	2.60377e-05	8.6058e-05	2.47188e-06	8.4705e-05	8.75385e-06	3.49039e-05	1.25013e-05	0	1.64736e-05	3.34973e-05	0
rs17820739	15	58121664	G	A	0.1465	GCOM1;POLR2M	111909	0.00209689	2.94775e-06	0	0	5.35358e-06	1.55003e-05	1.88014e-05	2.46566e-05	0	0	0	0	3.45943e-05	2.9531e-05	2.08852e-05	0	1.77561e-06	1.84496e-05	1.41389e-05	1.84861e-05	2.6085e-05	1.53228e-05	5.97109e-06	2.67433e-05	3.27296e-05	1.71071e-05	7.44652e-06	1.59524e-05	1.63319e-05	1.62399e-05	3.08541e-05	1.62724e-05	7.60551e-06	1.02599e-05	3.28998e-05	1.39066e-05	3.24679e-05	5.83464e-05	2.77211e-06	7.48171e-06	3.62737e-05	0
rs117737218	15	58122027	A	T	0.0119	GCOM1;POLR2M	112272	0.00201328	3.30751e-05	1.75503e-05	1.7957e-05	3.52464e-05	5.02132e-05	2.19758e-05	3.10257e-05	0	0	7.28083e-06	0	1.76189e-05	1.30291e-05	8.84773e-06	2.39647e-05	0.000110898	3.68302e-05	1.16886e-05	1.61687e-05	1.80023e-05	1.53823e-05	2.30463e-05	2.30774e-05	1.87399e-05	1.45455e-05	4.21528e-06	1.34938e-05	1.52909e-05	1.10658e-05	1.3926e-05	1.39187e-05	1.41576e-05	2.45421e-06	2.82084e-05	9.43006e-06	2.50835e-05	0	0	8.66835e-05	2.77819e-05	0
rs183622831	15	58122067	G	A	0.01972	GCOM1;POLR2M	112312	0.00130703	1.1563e-05	0	0	1.25083e-05	1.6569e-05	3.54496e-05	4.51115e-05	0	3.03193e-05	8.44332e-06	0	1.4545e-05	3.72567e-05	8.74622e-06	2.39644e-05	7.90933e-06	1.87952e-05	0	1.8414e-05	1.95828e-05	1.5503e-05	4.8479e-06	1.94713e-05	1.58823e-05	1.3996e-05	8.43548e-06	1.38041e-05	1.39549e-05	1.10729e-05	1.49494e-05	1.33165e-05	1.41825e-05	1.0164e-05	2.42959e-05	1.49371e-05	2.73188e-05	1.17399e-05	2.76164e-06	0	2.90725e-05	0
rs188033210	15	58122247	G	A	0.01102	GCOM1;POLR2M	112492	0.00160637	2.40418e-05	1.43043e-05	1.29203e-05	2.40127e-05	3.58011e-05	2.25133e-05	3.20076e-05	0	1.18353e-05	0	0	1.48284e-05	1.29603e-05	8.69764e-06	1.93617e-05	7.56899e-05	3.44954e-05	4.20851e-06	1.65383e-05	1.86476e-05	1.52135e-05	1.88287e-05	2.10152e-05	2.0215e-05	1.41705e-05	4.09978e-06	1.53571e-05	1.46769e-05	1.10601e-05	1.64504e-05	1.35236e-05	1.36704e-05	1.01107e-05	2.66712e-05	0	2.50075e-05	1.11538e-05	0	6.67017e-05	2.75291e-05	0
rs78354341	15	58122395	C	A	0.03744	GCOM1;POLR2M	112640	0.0088694	1.26906e-05	0	0	4.91632e-06	1.98776e-05	3.54894e-05	2.85628e-05	3.50414e-07	3.67115e-05	1.84045e-05	1.23134e-05	5.36218e-05	5.11744e-05	1.81619e-05	9.16935e-05	2.48483e-05	1.08997e-05	8.13345e-05	0.000145361	0.000228735	2.64486e-05	5.38441e-05	0.000202941	9.04364e-05	3.1416e-05	0.000109549	7.00332e-05	1.55593e-05	2.81335e-05	0.000264803	1.52914e-05	8.00469e-06	1.1298e-05	0.000379527	9.43008e-06	8.32224e-05	1.80282e-05	1.4659e-05	8.72709e-05	9.75477e-05	1.11938e-05
rs6493954	15	58122823	T	C	0.3288	GCOM1;POLR2M	113068	0.00477726	4.02616e-05	0	1.43545e-05	2.27373e-05	3.49785e-05	0.000168752	0.0001124	0	0.000264736	7.36228e-06	0	3.20009e-06	1.5491e-05	1.48249e-06	5.24538e-05	6.33762e-05	0.000236723	1.32459e-05	8.10942e-05	0.000114882	4.94627e-05	1.88974e-05	0.000110827	0.000236756	3.54516e-05	0.000301249	6.54537e-05	4.35833e-05	6.51333e-05	0.000305277	4.12685e-05	0.000322495	2.4364e-06	0.000109942	9.54447e-06	4.57452e-05	1.95632e-05	0	0	4.31836e-05	0
rs8036606	15	58123359	C	T	0.3332	GCOM1;POLR2M	113604	0.00452643	3.61e-05	0	1.39291e-05	2.19607e-05	3.53666e-05	0.000173652	0.000123244	0	0.000249148	7.24229e-06	0	3.20288e-06	1.46682e-05	1.44555e-06	5.46217e-05	7.46971e-05	0.000232102	1.15921e-05	8.84538e-05	0.000127998	5.67302e-05	1.90839e-05	0.000106897	0.000178703	3.74266e-05	0.000195085	7.40999e-05	4.60455e-05	6.98131e-05	0.000235501	4.374e-05	0.000317375	2.48791e-06	0.00010802	9.61528e-06	4.99821e-05	1.92424e-05	0	0	4.69551e-05	0
rs139834512	15	58124175	C	T	0.01972	GCOM1;POLR2M	114420	0.00130703	1.1563e-05	0	0	1.25083e-05	1.6569e-05	3.54496e-05	4.51115e-05	0	3.03193e-05	8.44332e-06	0	1.4545e-05	3.72567e-05	8.74622e-06	2.39644e-05	7.90933e-06	1.87952e-05	0	1.8414e-05	1.95828e-05	1.5503e-05	4.8479e-06	1.94713e-05	1.58823e-05	1.3996e-05	8.43548e-06	1.38041e-05	1.39549e-05	1.10729e-05	1.49494e-05	1.33165e-05	1.41825e-05	1.0164e-05	2.42959e-05	1.49371e-05	2.73188e-05	1.17399e-05	2.76164e-06	0	2.90725e-05	0
rs4774987	15	58124532	A	G	0.3	GCOM1;POLR2M	114777	0.00317876	4.94036e-05	0	1.75153e-05	2.68686e-05	3.25017e-05	0.000103731	6.51588e-05	0	0.000154499	1.17476e-05	5.82732e-06	1.37731e-05	1.59748e-05	0	4.97632e-05	3.92527e-05	8.79477e-05	1.96183e-05	5.44972e-05	7.41052e-05	4.38924e-05	4.97697e-06	7.15976e-05	7.85889e-05	3.01973e-05	0.000173021	5.13542e-05	3.81169e-05	5.04318e-05	9.88256e-05	3.10394e-05	6.19667e-05	1.07795e-05	7.55225e-05	0	3.55224e-05	1.13984e-05	1.22913e-05	9.25642e-06	3.38426e-05	0
rs4774988	15	58124774	G	C	0.2999	GCOM1;POLR2M	115019	0.00313729	4.96009e-05	0	1.77255e-05	2.69797e-05	3.22663e-05	0.000100655	6.32989e-05	0	0.000151007	1.17066e-05	5.81961e-06	1.37189e-05	1.60763e-05	0	4.88002e-05	3.84196e-05	8.41677e-05	1.97732e-05	5.42197e-05	7.35236e-05	4.30155e-05	4.96509e-06	7.20576e-05	7.66993e-05	3.04895e-05	0.000173565	5.03985e-05	3.85229e-05	5.11438e-05	8.40253e-05	3.13598e-05	6.08988e-05	1.077e-05	7.59725e-05	0	3.58415e-05	1.13673e-05	1.2293e-05	9.28091e-06	3.40297e-05	0
rs57152337	15	58125458	A	G	0.3331	GCOM1;POLR2M	115703	0.00573547	5.09919e-05	0	1.64019e-05	2.72226e-05	4.69573e-05	0.000173534	0.000113488	0	0.00028902	7.13418e-06	0	3.21497e-06	1.67818e-05	0	5.09006e-05	7.24997e-05	0.000299649	1.29466e-05	8.75967e-05	0.000127514	5.2813e-05	1.87591e-05	0.000134149	0.000253087	4.43923e-05	0.000421917	7.11714e-05	4.53813e-05	6.62807e-05	0.000297773	4.2676e-05	0.000444207	0	0.000130044	1.41234e-05	4.64159e-05	3.7494e-05	0	0	4.34866e-05	0
rs2197137	15	58125631	C	T	0.3373	GCOM1;POLR2M	115876	0.00530876	4.45128e-05	0	1.57397e-05	2.58565e-05	4.68266e-05	0.000171986	0.000121582	0	0.000262956	0	0	3.20624e-06	1.56511e-05	0	5.19206e-05	8.55198e-05	0.000291642	1.12714e-05	9.74756e-05	0.000136872	5.98656e-05	1.92195e-05	0.000131601	0.000180784	5.55747e-05	0.000298042	7.99695e-05	4.84577e-05	7.7861e-05	0.000225677	4.56952e-05	0.000421095	0	0.000128081	1.44836e-05	5.10854e-05	3.74222e-05	0	0	4.75551e-05	0
rs190599444	15	58126003	G	C	0.02148	GCOM1;POLR2M	116248	0.00129641	1.32248e-05	2.69106e-06	1.01551e-05	1.34718e-05	1.50145e-05	1.88103e-05	2.36527e-05	1.96327e-06	0	8.63544e-06	6.74945e-06	2.62289e-05	1.94782e-05	2.35418e-05	1.333e-05	7.3766e-06	1.13799e-05	1.3924e-05	1.52918e-05	1.73588e-05	1.87804e-05	4.761e-06	1.91464e-05	1.9684e-05	1.57133e-05	6.13552e-06	2.49561e-05	1.50127e-05	1.34452e-05	1.2617e-05	1.39105e-05	8.72313e-06	1.02856e-05	2.47076e-05	2.30563e-05	2.33824e-05	2.3412e-05	1.23658e-05	0	2.67758e-05	0
rs2218286	15	58126005	A	C	0.3331	GCOM1;POLR2M	116250	0.00573187	5.09919e-05	0	1.64019e-05	2.72226e-05	4.69573e-05	0.000173534	0.000113488	0	0.00028902	7.13418e-06	0	3.21497e-06	1.67818e-05	0	5.09006e-05	7.24997e-05	0.000299649	1.29466e-05	8.75967e-05	0.000127514	5.2813e-05	1.87591e-05	0.000134149	0.000253087	4.43923e-05	0.000421917	7.11714e-05	4.53813e-05	6.62807e-05	0.000297773	4.2676e-05	0.000444207	0	0.000130044	1.41234e-05	4.64159e-05	3.7494e-05	0	0	4.34866e-05	0
rs1583961	15	58127884	G	A	0.3374	ALDH1A2	117737	0.00559852	4.5937e-05	0	1.62119e-05	2.66456e-05	4.8329e-05	0.000179953	0.000126719	0	0.000276378	0	0	3.20091e-06	1.56008e-05	0	5.22581e-05	9.73914e-05	0.00030816	1.13467e-05	0.000103741	0.000147179	5.88313e-05	1.95775e-05	0.000140339	0.000201526	5.8184e-05	0.000322774	7.82775e-05	5.09534e-05	8.22153e-05	0.000238062	4.80431e-05	0.000467483	0	0.000137239	1.44514e-05	5.34156e-05	3.72739e-05	0	0	4.93226e-05	0
rs11071347	15	58128224	C	A	0.02299	ALDH1A2	117397	0.00160745	1.24543e-05	0	0	0	1.74301e-05	2.11331e-05	2.59108e-05	1.48939e-06	1.8902e-05	1.18606e-05	1.16652e-05	1.27944e-05	1.38987e-05	1.46799e-06	1.31889e-05	7.64631e-06	2.2834e-05	0	2.61886e-05	3.35375e-05	1.55275e-05	4.65064e-06	4.43473e-05	2.50642e-05	2.31976e-05	8.05499e-06	1.64477e-05	1.57658e-05	1.6186e-05	2.25144e-05	1.50671e-05	1.2544e-05	1.5869e-05	5.60227e-05	3.53449e-05	3.77469e-05	4.19391e-05	1.84372e-05	0	4.25121e-05	1.63373e-05
rs12591879	15	58128505	T	C	0.3237	ALDH1A2	117116	0.00497841	5.94855e-05	0	1.76199e-05	2.83409e-05	4.36899e-05	0.000124796	7.72089e-05	0	0.000220123	7.4579e-06	0	1.29893e-05	1.81957e-05	0	4.83521e-05	4.79806e-05	0.000154681	2.04553e-05	8.78019e-05	0.000127054	4.33373e-05	5.16239e-06	0.000145071	0.000139555	6.48199e-05	0.000430506	6.019e-05	4.72576e-05	8.53399e-05	0.000186025	4.49488e-05	0.000190963	2.43129e-06	0.000140751	9.75053e-06	4.73712e-05	1.95487e-05	0	7.16422e-06	4.35255e-05	0
rs80081529	15	58128680	T	C	0.1463	ALDH1A2	116941	0.00215143	2.93512e-06	0	0	5.20191e-06	1.52414e-05	1.87856e-05	2.43904e-05	0	1.17539e-05	0	0	3.32944e-05	2.76269e-05	2.01977e-05	0	1.77963e-06	1.86718e-05	1.40049e-05	2.01896e-05	2.69097e-05	1.52885e-05	5.91722e-06	2.77785e-05	3.46456e-05	1.75391e-05	7.80132e-06	1.6178e-05	1.67685e-05	1.66193e-05	3.30439e-05	1.6733e-05	7.62741e-06	1.03377e-05	3.49599e-05	1.37917e-05	3.32763e-05	5.74445e-05	2.79949e-06	7.48152e-06	3.70919e-05	0
rs7168765	15	58128874	C	T	0.3374	ALDH1A2	116747	0.00569352	4.67666e-05	0	1.64699e-05	2.70975e-05	4.92916e-05	0.000181094	0.000129085	0	0.000279092	0	0	3.19936e-06	1.54424e-05	0	5.18091e-05	9.98791e-05	0.000316808	1.12561e-05	0.00010729	0.000152192	5.79833e-05	2.2006e-05	0.000144157	0.000202229	6.49258e-05	0.000322435	7.70434e-05	5.21785e-05	8.39524e-05	0.000238591	4.91547e-05	0.000488395	0	0.000140836	1.4541e-05	5.45571e-05	3.76816e-05	0	0	5.02864e-05	0
rs12906327	15	58130616	C	G	0.3365	ALDH1A2	115005	0.0075874	5.82332e-05	0	1.71246e-05	3.02725e-05	5.71322e-05	0.000160192	0.00012255	0	0.000306687	0	0	3.2207e-06	1.90674e-05	0	3.41513e-05	8.66236e-05	0.000407757	1.34761e-05	8.96523e-05	0.000128388	3.87041e-05	1.93802e-05	0.000162981	0.000354993	5.58469e-05	0.000651205	5.73712e-05	4.61572e-05	6.45111e-05	0.000504075	4.30963e-05	0.000709902	1.01816e-05	0.000158139	2.59703e-05	4.70702e-05	5.23911e-05	0	0	4.4193e-05	0
rs12907476	15	58130778	G	T	0.3331	ALDH1A2	114843	0.0061081	5.27191e-05	0	1.69007e-05	2.80663e-05	4.84604e-05	0.000181384	0.000118673	0	0.000311469	7.12453e-06	0	3.20439e-06	1.6711e-05	1.43715e-06	5.15967e-05	7.43605e-05	0.000315976	1.30756e-05	9.5584e-05	0.000137836	5.22752e-05	1.91712e-05	0.000146005	0.000264809	5.71455e-05	0.000466034	7.01773e-05	4.82128e-05	7.84757e-05	0.000321289	4.53373e-05	0.00049237	2.42752e-06	0.000141403	1.41165e-05	4.89313e-05	3.75177e-05	0	0	4.5346e-05	0
rs139806455	15	58131051	T	C	0.02443	ALDH1A2	114570	0.00537363	1.28379e-05	0	1.02084e-05	1.27425e-05	1.56966e-05	2.2671e-05	2.41651e-05	0	1.86959e-05	7.36921e-06	0	1.53473e-05	2.68453e-05	2.47905e-05	1.33595e-05	7.14656e-06	1.89876e-05	0	0.000203775	0.000224906	1.67898e-05	4.82457e-06	0.000181929	3.14702e-05	0.000117226	2.62421e-05	1.39082e-05	7.05274e-05	0.000152586	2.05538e-05	8.20104e-05	9.12969e-06	1.55706e-05	0.000195619	0	0.000360508	1.2577e-05	1.57051e-05	2.34908e-05	0.000252651	1.29844e-05
rs12324761	15	58131474	A	G	0.3396	ALDH1A2	114147	0.00406772	3.30904e-05	0	1.2093e-05	1.97402e-05	3.1665e-05	0.000123032	8.42502e-05	0	0.000194791	7.29785e-06	0	1.45472e-05	2.11262e-05	0	5.07898e-05	4.47035e-05	0.000103041	2.71953e-05	9.68027e-05	0.00015749	8.02204e-05	4.77907e-06	0.000115474	7.57381e-05	4.07585e-05	0.000193471	0.000113475	4.40904e-05	6.10578e-05	0.00012305	4.25583e-05	0.000103363	2.44551e-06	0.000114274	1.42092e-05	4.87555e-05	2.15288e-05	0	7.8751e-06	4.7642e-05	0
rs2899605	15	58132185	C	A	0.3474	ALDH1A2	113436	0.00350937	3.05562e-05	0	1.30364e-05	2.14303e-05	3.57059e-05	0.000103845	7.59388e-05	0	0.000158509	0	0	3.26232e-06	1.71964e-05	1.84068e-05	2.81059e-05	5.62868e-05	0.00018048	2.56426e-06	5.72737e-05	7.84877e-05	2.90925e-05	2.33218e-05	8.15881e-05	0.000182233	2.98451e-05	0.000125051	4.21901e-05	3.95264e-05	2.86729e-05	0.000217933	3.19019e-05	0.000212356	2.43823e-06	8.393e-05	1.49008e-05	4.03463e-05	4.21562e-05	0	0	4.10489e-05	0
rs6493956	15	58132491	C	T	0.3349	ALDH1A2	113130	0.00666499	4.39781e-05	0	1.74535e-05	2.68536e-05	4.48886e-05	0.000230011	0.000159862	0	0.000431875	0	0	3.25759e-06	1.42778e-05	1.77657e-05	5.93301e-05	0.000113116	0.000381815	4.65256e-06	0.000154322	0.000195179	6.73585e-05	2.66697e-05	0.000174475	0.000238403	8.478e-05	0.000425008	8.51505e-05	7.3271e-05	0.000114211	0.000275505	7.56498e-05	0.000663339	2.43987e-06	0.000169518	1.41581e-05	7.37342e-05	3.59993e-05	0	0	6.39215e-05	0
rs6493957	15	58132503	T	G	0.3307	ALDH1A2	113118	0.00715093	5.03733e-05	0	1.8243e-05	2.83122e-05	4.50066e-05	0.000232435	0.000148441	0	0.00051893	7.08573e-06	0	3.23877e-06	1.50317e-05	1.82698e-05	5.81067e-05	9.05504e-05	0.000393011	1.14832e-05	0.000134976	0.000180786	6.00798e-05	2.3739e-05	0.000178388	0.00030821	8.18307e-05	0.000618445	7.55917e-05	6.64092e-05	0.00010643	0.000384572	6.72263e-05	0.000677213	0	0.000173461	1.38187e-05	6.19701e-05	3.60676e-05	0	0	5.56493e-05	0
rs117309519	15	58132919	G	A	0.01158	ALDH1A2	112702	0.00499095	1.19205e-05	0	0	4.99534e-06	1.49009e-05	0.000225136	0.000933985	0	0.000301957	7.11109e-06	0	0.000108352	2.42399e-05	7.09574e-05	8.97776e-05	0.000361797	0.000196476	1.8829e-05	3.80161e-05	4.32598e-05	0.000109495	7.31711e-05	2.00154e-05	8.70772e-05	1.38604e-05	3.27512e-05	0.000128008	1.56138e-05	1.09821e-05	7.10574e-05	1.42381e-05	0.000124765	1.14862e-05	2.44231e-05	0	3.08046e-05	0	0	0.000121456	3.70474e-05	0
rs148288352	15	58132951	G	A	0.03441	ALDH1A2	112670	0.00446581	0.000230496	1.34654e-05	0.000171017	0.00030156	0.000103566	0.000134068	9.1351e-05	0	0.000133754	0	0	1.47713e-05	3.76221e-05	1.99906e-05	2.23423e-05	7.21226e-05	0.000103696	2.18574e-06	4.14824e-05	8.47861e-05	2.91307e-05	2.6159e-05	7.94851e-05	0.000102667	8.38803e-05	0.000394657	2.88516e-05	0.000126229	6.5251e-05	3.26235e-05	0.000107034	6.37103e-05	1.08111e-05	9.23898e-05	9.57424e-06	4.79212e-05	0	1.25679e-05	2.84145e-05	5.05386e-05	1.06281e-05
rs72749009	15	58133163	C	G	0.02299	ALDH1A2	112458	0.00160745	1.24543e-05	0	0	0	1.74301e-05	2.11331e-05	2.59108e-05	1.48939e-06	1.8902e-05	1.18606e-05	1.16652e-05	1.27944e-05	1.38987e-05	1.46799e-06	1.31889e-05	7.64631e-06	2.2834e-05	0	2.61886e-05	3.35375e-05	1.55275e-05	4.65064e-06	4.43473e-05	2.50642e-05	2.31976e-05	8.05499e-06	1.64477e-05	1.57658e-05	1.6186e-05	2.25144e-05	1.50671e-05	1.2544e-05	1.5869e-05	5.60227e-05	3.53449e-05	3.77469e-05	4.19391e-05	1.84372e-05	0	4.25121e-05	1.63373e-05
rs12593718	15	58133256	G	T	0.3331	ALDH1A2	112365	0.00668629	5.30261e-05	0	1.72472e-05	2.83182e-05	4.78173e-05	0.000210421	0.000133633	0	0.000433176	7.10856e-06	0	3.19935e-06	1.59613e-05	1.48677e-06	5.44598e-05	9.2875e-05	0.000391625	1.22296e-05	9.97311e-05	0.000142177	5.42939e-05	2.25406e-05	0.000148263	0.000320532	5.86204e-05	0.000563522	7.27117e-05	4.95813e-05	8.08553e-05	0.000372881	4.66301e-05	0.000632058	0	0.000143339	1.40817e-05	5.03549e-05	3.70416e-05	0	0	4.64356e-05	0
rs12591699	15	58133713	C	A	0.3333	ALDH1A2	111908	0.00657275	5.25791e-05	0	1.6981e-05	2.79553e-05	4.71866e-05	0.000211917	0.00013359	0	0.000439206	7.19619e-06	0	3.19823e-06	1.62334e-05	1.46514e-06	5.68497e-05	8.55807e-05	0.000373059	1.27545e-05	9.62775e-05	0.000139129	5.52197e-05	1.93301e-05	0.000143354	0.000320509	5.71802e-05	0.000587011	7.38718e-05	4.83342e-05	7.90048e-05	0.000375618	4.54799e-05	0.000582108	0	0.000138691	1.372e-05	4.9106e-05	3.59061e-05	0	0	4.5455e-05	0
rs189527182	15	58133759	T	A	0.3223	ALDH1A2	111862	0.00446645	6.16724e-05	0	1.80416e-05	2.83621e-05	4.25691e-05	0.000102406	6.24462e-05	0	0.000183991	8.09713e-06	0	1.32183e-05	1.90349e-05	0	5.96666e-05	3.73964e-05	9.79834e-05	2.55402e-05	7.91379e-05	0.000111659	5.36826e-05	4.93282e-06	0.000119956	0.000118136	5.67704e-05	0.000390073	7.17888e-05	4.41506e-05	7.98208e-05	0.000155959	4.18543e-05	0.00010151	2.48233e-06	0.000116681	9.17377e-06	4.30855e-05	1.73633e-05	0	2.3124e-05	4.05324e-05	0
rs191513029	15	58133760	A	T	0.01669	ALDH1A2	111861	0.00360491	1.6684e-05	0	1.11201e-05	1.44471e-05	1.56055e-05	5.67993e-05	6.32115e-05	0	7.71643e-05	1.68613e-05	9.87127e-06	3.25298e-06	1.80195e-05	0	8.0597e-05	3.54257e-05	2.90076e-05	4.36697e-06	7.38496e-05	7.11898e-05	7.16497e-05	4.68542e-06	7.75382e-05	1.77071e-05	6.16199e-05	3.65812e-05	5.14113e-05	4.80353e-05	8.7818e-05	1.43344e-05	3.75249e-05	2.01805e-05	1.07723e-05	9.28359e-05	9.16113e-06	6.58638e-05	0	1.15255e-05	0	6.51459e-05	0
rs12903930	15	58134034	C	G	0.3333	ALDH1A2	111587	0.00657579	5.28131e-05	0	1.72318e-05	2.83325e-05	4.80831e-05	0.000213693	0.000136281	0	0.000438435	7.12813e-06	0	3.198e-06	1.6067e-05	1.46802e-06	5.51167e-05	9.34609e-05	0.000388923	1.22456e-05	9.52272e-05	0.000137046	5.55103e-05	1.99552e-05	0.000141493	0.000317699	5.69362e-05	0.00055886	7.43726e-05	4.84166e-05	7.35722e-05	0.000379966	4.54811e-05	0.000623446	0	0.00013748	1.39985e-05	4.90706e-05	3.69438e-05	0	0	4.55453e-05	0
rs12101563	15	58134980	T	C	0.3231	ALDH1A2	110641	0.00547928	6.44894e-05	0	1.90067e-05	3.0163e-05	4.43242e-05	0.000158431	9.11337e-05	0	0.000281952	7.82474e-06	0	1.26466e-05	1.63998e-05	0	5.90668e-05	5.15655e-05	0.000179571	1.92299e-05	9.67151e-05	0.000142773	4.7395e-05	5.20181e-06	0.000153784	0.000209394	7.01918e-05	0.000600496	6.48014e-05	5.09783e-05	9.43322e-05	0.000242036	4.85012e-05	0.000207396	2.46276e-06	0.000149176	9.22405e-06	5.02862e-05	1.75341e-05	0	7.22195e-06	4.54632e-05	0
rs12102110	15	58135055	C	T	0.3446	ALDH1A2	110566	0.00493372	4.76418e-05	0	1.41497e-05	2.3951e-05	4.16724e-05	0.000145845	9.48468e-05	0	0.000238371	7.2626e-06	0	1.39244e-05	2.03287e-05	0	4.05911e-05	5.77689e-05	0.00014553	2.93135e-05	9.9531e-05	0.000167378	6.63639e-05	5.06618e-06	0.000132001	0.00010703	5.36444e-05	0.000322969	9.35422e-05	4.48653e-05	6.59996e-05	0.000165689	4.31845e-05	0.00013544	2.43557e-06	0.000128751	1.48173e-05	4.78268e-05	2.26926e-05	0	1.00805e-05	4.55162e-05	0
rs72749014	15	58135632	A	G	0.02299	ALDH1A2	109989	0.00160745	1.24543e-05	0	0	0	1.74301e-05	2.11331e-05	2.59108e-05	1.48939e-06	1.8902e-05	1.18606e-05	1.16652e-05	1.27944e-05	1.38987e-05	1.46799e-06	1.31889e-05	7.64631e-06	2.2834e-05	0	2.61886e-05	3.35375e-05	1.55275e-05	4.65064e-06	4.43473e-05	2.50642e-05	2.31976e-05	8.05499e-06	1.64477e-05	1.57658e-05	1.6186e-05	2.25144e-05	1.50671e-05	1.2544e-05	1.5869e-05	5.60227e-05	3.53449e-05	3.77469e-05	4.19391e-05	1.84372e-05	0	4.25121e-05	1.63373e-05
rs3931112	15	58135760	T	A	0.3265	ALDH1A2	109861	0.00633603	6.84565e-05	0	1.85476e-05	3.14462e-05	5.05113e-05	0.000138351	9.26993e-05	0	0.000271046	7.2486e-06	0	1.28852e-05	1.88138e-05	0	4.5286e-05	5.60396e-05	0.000216734	1.9781e-05	8.75365e-05	0.000124502	3.7866e-05	5.23353e-06	0.000161764	0.000280794	6.12058e-05	0.000778115	5.43985e-05	4.66768e-05	8.06953e-05	0.000373503	4.40762e-05	0.000269367	2.43796e-06	0.000156478	1.3433e-05	4.66163e-05	2.07107e-05	0	7.2573e-06	4.30775e-05	0
rs3848117	15	58135949	G	T	0.3265	ALDH1A2	109672	0.00633603	6.84565e-05	0	1.85476e-05	3.14462e-05	5.05113e-05	0.000138351	9.26993e-05	0	0.000271046	7.2486e-06	0	1.28852e-05	1.88138e-05	0	4.5286e-05	5.60396e-05	0.000216734	1.9781e-05	8.75365e-05	0.000124502	3.7866e-05	5.23353e-06	0.000161764	0.000280794	6.12058e-05	0.000778115	5.43985e-05	4.66768e-05	8.06953e-05	0.000373503	4.40762e-05	0.000269367	2.43796e-06	0.000156478	1.3433e-05	4.66163e-05	2.07107e-05	0	7.2573e-06	4.30775e-05	0
rs3848118	15	58136015	A	G	0.3265	ALDH1A2	109606	0.00632612	6.84565e-05	0	1.85476e-05	3.14462e-05	5.05113e-05	0.000138351	9.26993e-05	0	0.000271046	7.2486e-06	0	1.28852e-05	1.88138e-05	0	4.5286e-05	5.60396e-05	0.000216734	1.9781e-05	8.75365e-05	0.000124502	3.7866e-05	5.23353e-06	0.000161764	0.000280794	6.12058e-05	0.000778115	5.43985e-05	4.66768e-05	8.06953e-05	0.000373503	4.40762e-05	0.000269367	2.43796e-06	0.000156478	1.3433e-05	4.66163e-05	2.07107e-05	0	7.2573e-06	4.30775e-05	0
rs138922363	15	58136491	A	G	0.01198	ALDH1A2	109130	0.00382235	1.19794e-05	0	0	0	1.54099e-05	4.23547e-05	3.71352e-05	0	4.74119e-05	7.05331e-06	0	3.2148e-06	1.76112e-05	0	6.85215e-05	0	2.30197e-05	2.0063e-06	0.000144058	0.000274706	3.81477e-05	4.94987e-06	6.27287e-05	7.04728e-05	2.53825e-05	1.07563e-05	6.03061e-05	2.68233e-05	1.65377e-05	6.62394e-05	2.64636e-05	1.15966e-05	1.93822e-05	7.30375e-05	8.77146e-06	7.58321e-05	1.72062e-05	2.24733e-05	0	0.000124958	1.81042e-05
rs12901229	15	58136597	C	T	0.3367	ALDH1A2	109024	0.00776598	5.56819e-05	0	1.66195e-05	2.91238e-05	5.40028e-05	0.000183684	0.000136192	0	0.000382307	0	0	3.20897e-06	1.85589e-05	0	4.38845e-05	0.000103651	0.000464816	1.30313e-05	8.63047e-05	0.000123592	4.13399e-05	1.95085e-05	0.000150814	0.000404437	4.00683e-05	0.000763602	6.14529e-05	4.44529e-05	6.20749e-05	0.000586387	4.15525e-05	0.000784438	9.91331e-06	0.000146376	1.66771e-05	4.56362e-05	4.99217e-05	0	0	4.31016e-05	0
rs79522144	15	58136653	G	A	0.02706	ALDH1A2	108968	0.00166689	1.14364e-05	0	0	1.23572e-05	1.79346e-05	3.93197e-05	3.50827e-05	0	1.99377e-05	2.98622e-05	1.73462e-05	1.54606e-05	1.34598e-05	0	0.0001003	1.75904e-06	1.06289e-05	0	1.6545e-05	1.73836e-05	9.4361e-05	9.11235e-06	1.90464e-05	1.52375e-05	1.52372e-05	4.0274e-06	0.000108689	1.39487e-05	1.34043e-05	1.17766e-05	1.35169e-05	7.65718e-06	1.00844e-05	2.62901e-05	1.03519e-05	2.69907e-05	1.74591e-05	1.18512e-05	0	2.9531e-05	0
rs147347012	15	58137051	A	G	0.01956	ALDH1A2	108570	0.00413271	2.34947e-05	0	1.76762e-05	3.68807e-05	3.64316e-05	0.000261962	0.000235076	3.46214e-07	8.72194e-05	8.07079e-05	5.28981e-05	1.26522e-05	2.24717e-05	1.79996e-05	0.00121227	3.42876e-05	2.54045e-05	1.39751e-05	2.3202e-05	2.77345e-05	0.000320337	5.33114e-06	1.93323e-05	2.52064e-05	1.40849e-05	7.08496e-06	0.000148716	1.44932e-05	1.09417e-05	1.8302e-05	1.34677e-05	9.82368e-06	2.13005e-05	2.38671e-05	9.14222e-06	2.30359e-05	1.19166e-05	1.95664e-05	0	2.66669e-05	1.58211e-05
rs2414523	15	58137710	C	A	0.3334	ALDH1A2	107911	0.00646323	5.14218e-05	0	1.66766e-05	2.75193e-05	4.69085e-05	0.000210533	0.000133698	0	0.000433204	7.18366e-06	0	3.19889e-06	1.61693e-05	1.45379e-06	5.60313e-05	8.73365e-05	0.000376236	1.25163e-05	9.14495e-05	0.000133549	5.5173e-05	1.94322e-05	0.000136369	0.00031411	5.52176e-05	0.000563032	7.40241e-05	4.68593e-05	6.99705e-05	0.000375433	4.40651e-05	0.000598415	0	0.000131861	1.37892e-05	4.77856e-05	3.62394e-05	0	0	4.45498e-05	0
rs4774990	15	58138101	T	C	0.3232	ALDH1A2	107520	0.00529625	6.21419e-05	0	1.83445e-05	2.93355e-05	4.40649e-05	0.000158133	9.14271e-05	0	0.000276384	7.80305e-06	0	1.27408e-05	1.63249e-05	0	5.81642e-05	5.36968e-05	0.000182478	1.82764e-05	9.14733e-05	0.000134684	4.81421e-05	5.2032e-06	0.000144151	0.000200561	6.62689e-05	0.000553335	6.62686e-05	4.84871e-05	8.74309e-05	0.000236843	4.60941e-05	0.000211577	2.46089e-06	0.000139097	9.26649e-06	4.8265e-05	1.77198e-05	0	6.93664e-06	4.41675e-05	0
rs180819894	15	58138436	A	G	0.02451	ALDH1A2	107185	0.0052967	1.29408e-05	0	1.02906e-05	1.28034e-05	1.57065e-05	2.27077e-05	2.41314e-05	0	1.87616e-05	7.43022e-06	0	1.5391e-05	2.60865e-05	2.52313e-05	1.34982e-05	7.08796e-06	1.8753e-05	0	0.000201599	0.00022368	1.65745e-05	4.82436e-06	0.000178923	3.09359e-05	0.000116329	2.64804e-05	1.40333e-05	6.99803e-05	0.000153911	2.01469e-05	8.00287e-05	9.0436e-06	1.60204e-05	0.000193341	0	0.000350424	1.26073e-05	1.61568e-05	2.39952e-05	0.000243718	1.33429e-05
rs7174454	15	58138675	T	C	0.3334	ALDH1A2	106946	0.00646284	5.14218e-05	0	1.66766e-05	2.75193e-05	4.69085e-05	0.000210533	0.000133698	0	0.000431201	7.18366e-06	0	3.19889e-06	1.61693e-05	1.45379e-06	5.60313e-05	8.73365e-05	0.000376236	1.25163e-05	9.14495e-05	0.000133549	5.5173e-05	1.94322e-05	0.000136369	0.00031411	5.52176e-05	0.000563032	7.40241e-05	4.68593e-05	6.99705e-05	0.000375433	4.40651e-05	0.000598415	0	0.000131861	1.37892e-05	4.77856e-05	3.62394e-05	0	0	4.45498e-05	0
rs28664833	15	58139503	A	G	0.02307	ALDH1A2	106118	0.00163336	1.24045e-05	0	0	0	1.76257e-05	2.16986e-05	2.67422e-05	1.46838e-06	1.93833e-05	1.17217e-05	1.15468e-05	1.27046e-05	1.37456e-05	1.44831e-06	1.33753e-05	7.89856e-06	2.38178e-05	0	2.87873e-05	3.39905e-05	1.56901e-05	4.65924e-06	4.35618e-05	2.6187e-05	1.9965e-05	8.00992e-06	1.67955e-05	1.54917e-05	1.57803e-05	2.36329e-05	1.48028e-05	1.28781e-05	1.57446e-05	5.50771e-05	3.57059e-05	3.66099e-05	4.29314e-05	1.83982e-05	0	4.14127e-05	1.63231e-05
rs142008130	15	58139544	T	G	0.02307	ALDH1A2	106077	0.00163336	1.24045e-05	0	0	0	1.76257e-05	2.16986e-05	2.67422e-05	1.46838e-06	1.93833e-05	1.17217e-05	1.15468e-05	1.27046e-05	1.37456e-05	1.44831e-06	1.33753e-05	7.89856e-06	2.38178e-05	0	2.87873e-05	3.39905e-05	1.56901e-05	4.65924e-06	4.35618e-05	2.6187e-05	1.9965e-05	8.00992e-06	1.67955e-05	1.54917e-05	1.57803e-05	2.36329e-05	1.48028e-05	1.28781e-05	1.57446e-05	5.50771e-05	3.57059e-05	3.66099e-05	4.29314e-05	1.83982e-05	0	4.14127e-05	1.63231e-05
rs10518940	15	58139944	T	G	0.02299	ALDH1A2	105677	0.00160745	1.24543e-05	0	0	0	1.74301e-05	2.11331e-05	2.59108e-05	1.48939e-06	1.8902e-05	1.18606e-05	1.16652e-05	1.27944e-05	1.38987e-05	1.46799e-06	1.31889e-05	7.64631e-06	2.2834e-05	0	2.61886e-05	3.35375e-05	1.55275e-05	4.65064e-06	4.43473e-05	2.50642e-05	2.31976e-05	8.05499e-06	1.64477e-05	1.57658e-05	1.6186e-05	2.25144e-05	1.50671e-05	1.2544e-05	1.5869e-05	5.60227e-05	3.53449e-05	3.77469e-05	4.19391e-05	1.84372e-05	0	4.25121e-05	1.63373e-05
rs2899606	15	58140674	A	G	0.02307	ALDH1A2	104947	0.00163336	1.24045e-05	0	0	0	1.76257e-05	2.16986e-05	2.67422e-05	1.46838e-06	1.93833e-05	1.17217e-05	1.15468e-05	1.27046e-05	1.37456e-05	1.44831e-06	1.33753e-05	7.89856e-06	2.38178e-05	0	2.87873e-05	3.39905e-05	1.56901e-05	4.65924e-06	4.35618e-05	2.6187e-05	1.9965e-05	8.00992e-06	1.67955e-05	1.54917e-05	1.57803e-05	2.36329e-05	1.48028e-05	1.28781e-05	1.57446e-05	5.50771e-05	3.57059e-05	3.66099e-05	4.29314e-05	1.83982e-05	0	4.14127e-05	1.63231e-05
rs72749023	15	58140750	C	G	0.02307	ALDH1A2	104871	0.00163336	1.24045e-05	0	0	0	1.76257e-05	2.16986e-05	2.67422e-05	1.46838e-06	1.93833e-05	1.17217e-05	1.15468e-05	1.27046e-05	1.37456e-05	1.44831e-06	1.33753e-05	7.89856e-06	2.38178e-05	0	2.87873e-05	3.39905e-05	1.56901e-05	4.65924e-06	4.35618e-05	2.6187e-05	1.9965e-05	8.00992e-06	1.67955e-05	1.54917e-05	1.57803e-05	2.36329e-05	1.48028e-05	1.28781e-05	1.57446e-05	5.50771e-05	3.57059e-05	3.66099e-05	4.29314e-05	1.83982e-05	0	4.14127e-05	1.63231e-05
rs4264334	15	58141433	A	G	0.02299	ALDH1A2	104188	0.00160745	1.24543e-05	0	0	0	1.74301e-05	2.11331e-05	2.59108e-05	1.48939e-06	1.8902e-05	1.18606e-05	1.16652e-05	1.27944e-05	1.38987e-05	1.46799e-06	1.31889e-05	7.64631e-06	2.2834e-05	0	2.61886e-05	3.35375e-05	1.55275e-05	4.65064e-06	4.43473e-05	2.50642e-05	2.31976e-05	8.05499e-06	1.64477e-05	1.57658e-05	1.6186e-05	2.25144e-05	1.50671e-05	1.2544e-05	1.5869e-05	5.60227e-05	3.53449e-05	3.77469e-05	4.19391e-05	1.84372e-05	0	4.25121e-05	1.63373e-05
rs34952874	15	58142223	A	G	0.3211	ALDH1A2	103398	0.00598298	5.99398e-05	0	1.9903e-05	2.99751e-05	4.30065e-05	0.000159288	9.63348e-05	0	0.000281328	7.41002e-06	0	3.2116e-06	1.64136e-05	5.8051e-06	5.60015e-05	5.31888e-05	0.000185462	1.61118e-05	0.000149194	0.000197057	5.02181e-05	5.41591e-06	0.000203701	0.000173017	0.000104636	0.000584199	6.75365e-05	7.26866e-05	0.000132715	0.000223273	7.46261e-05	0.000249313	2.47949e-06	0.000199329	9.71567e-06	6.92828e-05	1.96653e-05	0	0	5.73124e-05	0
rs72749024	15	58142396	A	G	0.01261	ALDH1A2	103225	0.00245509	2.93459e-06	0	0	1.82897e-05	1.51469e-05	2.25115e-05	2.3377e-05	3.72646e-07	1.62695e-05	1.52379e-05	1.06285e-05	1.30787e-05	1.30364e-05	1.84966e-05	2.5444e-05	2.60337e-05	1.84602e-05	4.34361e-06	2.20018e-05	2.1289e-05	1.63682e-05	5.02608e-06	3.5851e-05	1.51348e-05	3.80404e-05	6.32636e-06	1.57809e-05	1.44621e-05	5.77726e-05	1.14294e-05	1.47032e-05	9.15695e-06	5.16953e-05	4.87151e-05	9.21244e-06	7.01286e-05	2.06841e-05	0.000127872	6.61683e-05	6.82931e-05	4.70697e-05
rs17240216	15	58142522	T	C	0.3206	ALDH1A2	103099	0.00573374	6.03776e-05	0	1.99242e-05	2.99877e-05	4.23781e-05	0.000152693	9.08238e-05	0	0.000268058	7.5662e-06	0	3.21769e-06	1.58475e-05	1.49063e-06	5.80578e-05	4.85778e-05	0.000167943	1.67572e-05	0.000143852	0.000188922	4.73693e-05	5.28386e-06	0.000192719	0.0001802	0.00010216	0.000595516	6.29029e-05	7.10934e-05	0.0001304	0.000239121	7.28389e-05	0.00020361	9.82631e-06	0.000185317	9.31327e-06	6.32521e-05	1.8133e-05	0	0	5.54619e-05	0
rs10775166	15	58143014	A	G	0.3211	ALDH1A2	102607	0.00598298	5.99398e-05	0	1.9903e-05	2.99751e-05	4.30065e-05	0.000159288	9.63348e-05	0	0.000281328	7.41002e-06	0	3.2116e-06	1.64136e-05	5.8051e-06	5.60015e-05	5.31888e-05	0.000185462	1.61118e-05	0.000149194	0.000197057	5.02181e-05	5.41591e-06	0.000203701	0.000173017	0.000104636	0.000584199	6.75365e-05	7.26866e-05	0.000132715	0.000223273	7.46261e-05	0.000249313	2.47949e-06	0.000199329	9.71567e-06	6.92828e-05	1.96653e-05	0	0	5.73124e-05	0
rs11631467	15	58143031	C	T	0.1351	ALDH1A2	102590	0.00182673	1.14001e-05	0	0	2.42762e-06	1.48487e-05	1.88528e-05	2.47277e-05	0	0	7.19846e-06	0	6.26116e-05	2.67508e-05	3.24035e-05	0	1.74783e-06	1.06537e-05	1.85228e-05	1.65572e-05	1.88249e-05	1.56446e-05	1.26026e-05	1.97061e-05	1.99815e-05	1.49671e-05	6.34348e-06	1.34603e-05	1.46293e-05	1.2473e-05	1.58988e-05	1.42642e-05	7.59959e-06	2.44344e-06	2.5038e-05	9.07889e-06	2.48607e-05	4.76261e-05	0	1.82931e-05	2.72328e-05	0
rs12594831	15	58143486	T	C	0.3304	ALDH1A2	102135	0.00728614	5.1169e-05	0	1.81781e-05	2.85203e-05	4.62517e-05	0.000224945	0.000144254	0	0.000485146	7.165e-06	0	3.22493e-06	1.5509e-05	1.79854e-05	6.14428e-05	8.27396e-05	0.000366396	1.15027e-05	0.000156013	0.000205787	6.2298e-05	2.23558e-05	0.000196461	0.000284316	8.77733e-05	0.000615569	7.98788e-05	7.10701e-05	0.000112601	0.000368073	7.21259e-05	0.000639618	2.42877e-06	0.000190598	1.36723e-05	6.97273e-05	3.64037e-05	0	0	5.86736e-05	0
rs12594839	15	58143587	T	A	0.3302	ALDH1A2	102034	0.00773403	5.27301e-05	0	1.90402e-05	2.96822e-05	4.83288e-05	0.000241495	0.000153771	0	0.000523999	7.11794e-06	0	3.26666e-06	1.50397e-05	1.87231e-05	6.06725e-05	8.72569e-05	0.000396063	6.17777e-06	0.000177603	0.000227172	5.96069e-05	2.30278e-05	0.000214678	0.000315568	0.000104714	0.000649406	7.74811e-05	7.83782e-05	0.000122755	0.000409596	8.23494e-05	0.000689895	0	0.000210303	1.36226e-05	7.69739e-05	3.63966e-05	0	0	7.06332e-05	0
rs35805337	15	58144245	T	G	0.2978	ALDH1A2	101376	0.00363811	4.88903e-05	0	1.96872e-05	2.82833e-05	3.22597e-05	0.000115159	7.15264e-05	0	0.00017382	8.52044e-06	0	3.24776e-06	1.46211e-05	0	4.88168e-05	4.27851e-05	0.000101234	1.55351e-05	8.35895e-05	0.00011087	4.12065e-05	5.20373e-06	0.000106732	8.3124e-05	6.8232e-05	0.000265479	4.81436e-05	5.55956e-05	9.11695e-05	0.000117064	5.43441e-05	8.87225e-05	1.12153e-05	0.00010441	0	4.75611e-05	1.15288e-05	1.28797e-05	0	4.46181e-05	0
rs12902292	15	58146421	T	C	0.3218	ALDH1A2	99200	0.0058172	5.56053e-05	0	1.91659e-05	2.88167e-05	4.20122e-05	0.000139299	8.58043e-05	0	0.00024654	7.11766e-06	0	3.20218e-06	1.6022e-05	8.79163e-06	4.46439e-05	5.54449e-05	0.000191235	1.50423e-05	0.000152241	0.000195689	4.04719e-05	5.56163e-06	0.000210251	0.000172465	0.000108006	0.000536036	5.65132e-05	7.61638e-05	0.000135854	0.000220377	8.07498e-05	0.000253339	2.44317e-06	0.000204166	9.93187e-06	7.22409e-05	2.05151e-05	0	0	6.00263e-05	0
rs191465705	15	58148539	T	C	0.02395	ALDH1A2	97082	0.00875383	3.56802e-05	6.23584e-05	4.22606e-05	2.6237e-05	1.70744e-05	2.67494e-05	2.76851e-05	0	2.39501e-05	1.29482e-05	9.76678e-06	3.80364e-05	1.41852e-05	3.93996e-05	1.29985e-05	1.81278e-06	1.99445e-05	1.32612e-05	0.000169749	0.000236755	1.52294e-05	9.20921e-06	0.000354434	0.000113953	0.000239353	0.000219377	1.75532e-05	0.000124114	0.000210013	8.25449e-05	0.000129986	8.06694e-06	9.90639e-05	0.000504115	0	0.000296524	0	0.000154407	0	0.000297153	0.000149154
rs16977755	15	58148759	G	A	0.3312	ALDH1A2	96862	0.00737832	4.97285e-05	0	1.82216e-05	2.8488e-05	4.63977e-05	0.000206802	0.000132338	0	0.000419797	0	0	1.26332e-05	1.50705e-05	1.85807e-05	5.23386e-05	9.04987e-05	0.000394521	5.13798e-06	0.000171028	0.000214883	4.66544e-05	2.34023e-05	0.000212469	0.000307623	0.000103053	0.000631846	6.51637e-05	7.76776e-05	0.000120244	0.00038752	8.13059e-05	0.000659792	0	0.000206824	1.40011e-05	7.51917e-05	3.81486e-05	0	0	6.94379e-05	0
rs4774284	15	58149618	T	G	0.3313	ALDH1A2	96003	0.00733107	4.97198e-05	0	1.82295e-05	2.85022e-05	4.64058e-05	0.000207051	0.000131774	0	0.000417882	0	0	3.26441e-06	1.50753e-05	1.84613e-05	5.19609e-05	9.12655e-05	0.000395518	5.12863e-06	0.000168205	0.000211767	4.63639e-05	2.33052e-05	0.000209164	0.000311419	0.000101495	0.000633427	6.47658e-05	7.65098e-05	0.000117981	0.00039103	8.00869e-05	0.000649292	0	0.000201853	1.39783e-05	7.41431e-05	3.79699e-05	0	0	6.40787e-05	0
rs4774285	15	58149847	A	G	0.3481	ALDH1A2	95774	0.00366997	3.00618e-05	0	1.29572e-05	2.1435e-05	3.65567e-05	9.54233e-05	6.96944e-05	0	0.000144193	7.15476e-06	0	1.28099e-05	1.72145e-05	1.88604e-05	2.5999e-05	5.86476e-05	0.000186973	2.40452e-06	6.64974e-05	9.42605e-05	2.45589e-05	2.37407e-05	9.21859e-05	0.000191087	3.20982e-05	0.000126455	3.61638e-05	4.31866e-05	4.45457e-05	0.00022763	4.06083e-05	0.000209947	2.4528e-06	9.35912e-05	1.52818e-05	4.39801e-05	4.50079e-05	0	0	4.45625e-05	0
rs1545237	15	58150369	C	T	0.02387	ALDH1A2	95252	0.0018232	1.17842e-05	0	0	0	1.63447e-05	2.01748e-05	2.49565e-05	2.05692e-06	1.78343e-05	1.75369e-05	1.88302e-05	1.38271e-05	1.53732e-05	8.90906e-06	0	8.12466e-06	2.41367e-05	0	2.62798e-05	3.35653e-05	1.52061e-05	4.89502e-06	4.81247e-05	2.41479e-05	2.32312e-05	7.50078e-06	1.57335e-05	1.60997e-05	1.63302e-05	2.02979e-05	1.53824e-05	1.39423e-05	1.98741e-05	5.79788e-05	5.0316e-05	4.03566e-05	6.156e-05	2.24236e-05	0	4.59258e-05	1.9957e-05
rs11852482	15	58150655	A	C	0.3431	ALDH1A2	94966	0.00273765	2.83314e-05	0	1.24425e-05	1.99544e-05	3.26118e-05	6.67627e-05	4.99977e-05	0	9.74073e-05	7.06075e-06	0	3.20796e-06	1.72193e-05	1.49078e-06	2.5028e-05	4.37994e-05	9.31727e-05	5.05788e-06	6.42243e-05	8.92085e-05	2.40138e-05	5.4585e-06	8.51483e-05	8.20648e-05	3.23808e-05	7.70057e-05	3.49445e-05	4.30178e-05	5.23777e-05	0.000102478	4.10006e-05	8.57673e-05	2.44348e-06	8.71447e-05	1.04743e-05	4.48342e-05	2.05486e-05	0	0	4.53214e-05	0
rs11852453	15	58150661	G	A	0.343	ALDH1A2	94960	0.00280067	2.89275e-05	0	1.27684e-05	2.0416e-05	3.3254e-05	6.7445e-05	5.06117e-05	0	9.85077e-05	7.09909e-06	0	3.21078e-06	1.70975e-05	5.84172e-06	2.47677e-05	4.47171e-05	9.54282e-05	4.95041e-06	6.57749e-05	9.21534e-05	2.40974e-05	5.54327e-06	8.78257e-05	8.27471e-05	3.32239e-05	7.50526e-05	3.5046e-05	4.43507e-05	5.38025e-05	0.000103372	4.2242e-05	8.83326e-05	2.43443e-06	8.97468e-05	1.35416e-05	4.59624e-05	3.20023e-05	0	0	4.63418e-05	0
rs148477378	15	58150975	C	T	0.03289	ALDH1A2	94646	0.00222882	0.000105331	6.59314e-05	5.04735e-05	5.36393e-05	3.95173e-05	5.06734e-05	3.86595e-05	0	7.65968e-05	1.28814e-05	9.47529e-06	2.42273e-05	2.09814e-05	2.27405e-05	2.1744e-05	2.58346e-05	2.27824e-05	4.08037e-06	3.52561e-05	4.36663e-05	1.9422e-05	2.02884e-05	7.57179e-05	1.88444e-05	4.03894e-05	3.45567e-05	1.65001e-05	2.46253e-05	3.56052e-05	1.60207e-05	2.09699e-05	1.25131e-05	1.11624e-05	7.57073e-05	0	2.8091e-05	0	1.22139e-05	0	2.70559e-05	0
rs17820763	15	58151028	G	A	0.343	ALDH1A2	94593	0.00280067	2.89275e-05	0	1.27684e-05	2.0416e-05	3.3254e-05	6.7445e-05	5.06117e-05	0	9.85077e-05	7.09909e-06	0	3.21078e-06	1.70975e-05	5.84172e-06	2.47677e-05	4.47171e-05	9.54282e-05	4.95041e-06	6.57749e-05	9.21534e-05	2.40974e-05	5.54327e-06	8.78257e-05	8.27471e-05	3.32239e-05	7.50526e-05	3.5046e-05	4.43507e-05	5.38025e-05	0.000103372	4.2242e-05	8.83326e-05	2.43443e-06	8.97468e-05	1.35416e-05	4.59624e-05	3.20023e-05	0	0	4.63418e-05	0
rs4561399	15	58151578	A	G	0.02387	ALDH1A2	94043	0.00182185	1.17842e-05	0	0	0	1.63447e-05	2.01748e-05	2.49565e-05	2.05692e-06	1.78343e-05	1.75369e-05	1.88302e-05	1.38271e-05	1.53732e-05	8.90906e-06	0	8.12466e-06	2.41367e-05	0	2.62798e-05	3.35653e-05	1.52061e-05	4.89502e-06	4.81247e-05	2.41479e-05	2.32312e-05	7.50078e-06	1.57335e-05	1.60997e-05	1.63302e-05	2.02979e-05	1.53824e-05	1.39423e-05	1.98741e-05	5.79788e-05	5.0316e-05	4.03566e-05	6.156e-05	2.24236e-05	0	4.59258e-05	1.9957e-05
rs1545238	15	58151841	G	A	0.3465	ALDH1A2	93780	0.00286925	2.73501e-05	0	1.24963e-05	2.07239e-05	4.26542e-05	6.7097e-05	5.82487e-05	0	8.91758e-05	7.55172e-06	6.21e-06	1.30024e-05	1.76117e-05	1.80744e-05	2.14419e-05	5.602e-05	0.000127559	2.22411e-06	5.72933e-05	7.60133e-05	2.27156e-05	3.16081e-05	6.87298e-05	8.84024e-05	2.9222e-05	4.96998e-05	3.1868e-05	3.99558e-05	2.14985e-05	0.000121579	3.20454e-05	0.000130726	2.45196e-06	7.23213e-05	1.70882e-05	4.03825e-05	4.88352e-05	0	0	4.22055e-05	0
rs1545239	15	58151930	A	G	0.348	ALDH1A2	93691	0.00373674	3.17062e-05	0	1.3481e-05	2.23224e-05	3.76055e-05	0.000103194	7.47756e-05	0	0.000159959	7.06034e-06	0	1.27124e-05	1.65736e-05	1.86907e-05	2.67421e-05	6.20162e-05	0.000195498	2.35694e-06	7.1389e-05	9.90211e-05	2.46249e-05	2.28367e-05	9.38966e-05	0.000201312	3.2504e-05	0.000145263	3.57509e-05	4.38706e-05	4.976e-05	0.000231572	4.12349e-05	0.000218867	2.42968e-06	9.43655e-05	1.42893e-05	4.44439e-05	3.75812e-05	0	0	4.49507e-05	0
rs4774991	15	58152275	G	A	0.3525	ALDH1A2	93346	0.00331037	2.58906e-05	0	1.20226e-05	1.97936e-05	3.5576e-05	8.94904e-05	7.08733e-05	0	0.00012526	7.28238e-06	5.76268e-06	1.27845e-05	1.5853e-05	1.78319e-05	2.6118e-05	6.57264e-05	0.000172298	2.12392e-06	6.72368e-05	9.28606e-05	2.60568e-05	2.59933e-05	8.35258e-05	0.000119461	3.11109e-05	8.49721e-05	4.00692e-05	4.31087e-05	4.22733e-05	0.000171174	4.06564e-05	0.000200102	0	8.60558e-05	1.54147e-05	4.55115e-05	4.3902e-05	0	0	4.65949e-05	0
rs117335366	15	58152279	C	T	0.02235	ALDH1A2	93342	0.00130464	1.23144e-05	0	2.34896e-06	1.38377e-05	1.58178e-05	2.05777e-05	2.40654e-05	0	1.78461e-05	0	0	1.322e-05	1.37202e-05	0	1.35862e-05	7.51528e-06	1.04771e-05	1.18621e-05	2.25337e-05	2.25098e-05	1.70436e-05	4.695e-06	2.3564e-05	1.78929e-05	1.96066e-05	5.86616e-06	1.56629e-05	1.76697e-05	1.72651e-05	1.21259e-05	1.70417e-05	7.58288e-06	1.28602e-05	2.79832e-05	8.81444e-06	3.7915e-05	0	1.367e-05	4.4413e-05	4.14963e-05	1.10135e-05
rs4774286	15	58152391	T	C	0.348	ALDH1A2	93230	0.00373674	3.17062e-05	0	1.3481e-05	2.23224e-05	3.76055e-05	0.000103194	7.47756e-05	0	0.000159959	7.06034e-06	0	1.27124e-05	1.65736e-05	1.86907e-05	2.67421e-05	6.20162e-05	0.000195498	2.35694e-06	7.1389e-05	9.90211e-05	2.46249e-05	2.28367e-05	9.38966e-05	0.000201312	3.2504e-05	0.000145263	3.57509e-05	4.38706e-05	4.976e-05	0.000231572	4.12349e-05	0.000218867	2.42968e-06	9.43655e-05	1.42893e-05	4.44439e-05	3.75812e-05	0	0	4.49507e-05	0
rs72749029	15	58152754	T	G	0.02746	ALDH1A2	92867	0.00118395	1.53827e-05	0	2.35846e-06	1.47968e-05	1.64227e-05	1.9482e-05	2.36025e-05	0	0	0	0	1.38195e-05	1.61772e-05	0	2.30926e-05	8.09968e-06	1.06386e-05	0	1.53187e-05	1.47376e-05	1.67262e-05	4.66567e-06	1.86524e-05	1.33005e-05	1.41855e-05	5.77336e-06	1.70249e-05	1.34061e-05	1.12733e-05	1.13093e-05	1.27611e-05	7.49257e-06	1.15209e-05	2.34741e-05	0	2.50783e-05	0	1.12572e-05	0	2.78983e-05	0
rs1073586	15	58152812	G	A	0.01237	ALDH1A2	92809	0.00370259	1.14014e-05	0	0	5.15455e-06	2.22487e-05	0.000120548	0.000186868	0	0.000111619	0	0	2.67937e-05	1.42028e-05	2.03376e-05	3.62209e-05	9.26031e-05	0.000247423	3.21107e-05	3.75743e-05	3.86078e-05	2.5515e-05	2.78304e-05	2.73509e-05	0.00019694	1.67836e-05	2.57549e-05	3.23981e-05	1.83552e-05	1.28015e-05	0.000345876	1.71189e-05	0.000276544	2.42766e-06	3.35944e-05	0	3.74422e-05	1.21412e-05	0	7.78296e-06	4.54533e-05	0
rs2414524	15	58153458	C	T	0.3198	ALDH1A2	92163	0.00171059	2.31608e-05	0	1.12388e-05	1.81349e-05	2.84352e-05	3.69226e-05	3.34074e-05	0	4.90144e-05	0	0	1.27778e-05	1.79351e-05	0	1.90154e-05	2.68572e-05	3.378e-05	1.19867e-05	2.67768e-05	3.34225e-05	1.91576e-05	5.30231e-06	3.8866e-05	3.14245e-05	1.70203e-05	3.18995e-05	1.82874e-05	1.54322e-05	1.41446e-05	2.98688e-05	1.48613e-05	1.66022e-05	2.44078e-06	4.24567e-05	9.8535e-06	2.89938e-05	1.83441e-05	0	0	2.93719e-05	0
rs187490888	15	58153729	T	C	0.02148	ALDH1A2	91892	0.00129641	1.32248e-05	2.69106e-06	1.01551e-05	1.34718e-05	1.50145e-05	1.88103e-05	2.36527e-05	1.96327e-06	0	8.63544e-06	6.74945e-06	2.62289e-05	1.94782e-05	2.35418e-05	1.333e-05	7.3766e-06	1.13799e-05	1.3924e-05	1.52918e-05	1.73588e-05	1.87804e-05	4.761e-06	1.91464e-05	1.9684e-05	1.57133e-05	6.13552e-06	2.49561e-05	1.50127e-05	1.34452e-05	1.2617e-05	1.39105e-05	8.72313e-06	1.02856e-05	2.47076e-05	2.30563e-05	2.33824e-05	2.3412e-05	1.23658e-05	0	2.67758e-05	0
rs4774992	15	58153756	T	A	0.3561	ALDH1A2	91865	0.00367623	2.74259e-05	0	1.18893e-05	2.05287e-05	4.32449e-05	7.74695e-05	6.96859e-05	0	0.000119282	7.83731e-06	6.56557e-06	3.23555e-06	1.87108e-05	5.90971e-06	2.29576e-05	6.90907e-05	0.00019795	2.19255e-06	5.85621e-05	7.77706e-05	2.33558e-05	2.60073e-05	8.8156e-05	0.000142924	2.94822e-05	0.000110998	3.47767e-05	3.93794e-05	2.14384e-05	0.000220215	3.16735e-05	0.00024417	1.00611e-05	8.97148e-05	2.98387e-05	4.16118e-05	5.72628e-05	0	0	4.30365e-05	0
rs181572748	15	58154157	T	G	0.0281	ALDH1A2	91464	0.00424835	1.32321e-05	0	0	1.26488e-05	1.50939e-05	1.88256e-05	2.3357e-05	0	0	8.865e-06	0	2.30824e-05	3.31267e-05	1.48034e-06	0	3.73121e-05	2.00615e-05	3.71146e-05	1.53172e-05	1.58582e-05	2.49601e-05	1.98971e-05	1.92277e-05	1.9713e-05	1.60742e-05	6.96575e-06	1.9399e-05	1.37108e-05	1.26534e-05	1.54472e-05	1.31363e-05	7.87654e-06	1.28803e-05	2.41657e-05	0	2.36059e-05	1.11964e-05	1.32835e-05	0.000112378	2.90111e-05	1.1026e-05
rs894341	15	58154210	G	A	0.3559	ALDH1A2	91411	0.00374217	2.75134e-05	0	1.19907e-05	2.06934e-05	4.40325e-05	8.06498e-05	7.20228e-05	0	0.000123514	7.8247e-06	6.5601e-06	3.26358e-06	1.80494e-05	8.92628e-06	2.30123e-05	7.06799e-05	0.000205885	2.18072e-06	6.39037e-05	8.67465e-05	2.27104e-05	2.38255e-05	9.14208e-05	0.000159823	3.04697e-05	0.000116374	3.39999e-05	4.10269e-05	2.21209e-05	0.000238668	3.4378e-05	0.000249023	1.00209e-05	9.29119e-05	2.90116e-05	4.35732e-05	5.58947e-05	0	0	4.50078e-05	0
rs956215	15	58154773	T	G	0.3557	ALDH1A2	90848	0.00379882	2.82154e-05	0	1.23832e-05	2.12652e-05	4.47941e-05	8.24156e-05	7.38151e-05	0	0.000126526	7.84897e-06	6.59897e-06	1.26709e-05	1.80516e-05	9.0779e-06	2.31045e-05	7.1186e-05	0.000209408	2.14807e-06	6.49747e-05	8.77153e-05	2.32701e-05	2.87923e-05	9.30125e-05	0.000158736	3.12061e-05	0.000115506	3.49352e-05	4.21895e-05	2.86146e-05	0.000238422	3.95203e-05	0.000264885	1.00485e-05	9.43691e-05	2.90235e-05	4.44431e-05	5.5736e-05	0	0	4.57331e-05	0
rs956214	15	58154912	T	C	0.3557	ALDH1A2	90709	0.00379882	2.82154e-05	0	1.23832e-05	2.12652e-05	4.47941e-05	8.24156e-05	7.38151e-05	0	0.000126526	7.84897e-06	6.59897e-06	1.26709e-05	1.80516e-05	9.0779e-06	2.31045e-05	7.1186e-05	0.000209408	2.14807e-06	6.49747e-05	8.77153e-05	2.32701e-05	2.87923e-05	9.30125e-05	0.000158736	3.12061e-05	0.000115506	3.49352e-05	4.21895e-05	2.86146e-05	0.000238422	3.95203e-05	0.000264885	1.00485e-05	9.43691e-05	2.90235e-05	4.44431e-05	5.5736e-05	0	0	4.57331e-05	0
rs956216	15	58154973	G	A	0.3557	ALDH1A2	90648	0.00379882	2.82154e-05	0	1.23832e-05	2.12652e-05	4.47941e-05	8.24156e-05	7.38151e-05	0	0.000126526	7.84897e-06	6.59897e-06	1.26709e-05	1.80516e-05	9.0779e-06	2.31045e-05	7.1186e-05	0.000209408	2.14807e-06	6.49747e-05	8.77153e-05	2.32701e-05	2.87923e-05	9.30125e-05	0.000158736	3.12061e-05	0.000115506	3.49352e-05	4.21895e-05	2.86146e-05	0.000238422	3.95203e-05	0.000264885	1.00485e-05	9.43691e-05	2.90235e-05	4.44431e-05	5.5736e-05	0	0	4.57331e-05	0
rs956217	15	58154976	T	C	0.3557	ALDH1A2	90645	0.00379882	2.82154e-05	0	1.23832e-05	2.12652e-05	4.47941e-05	8.24156e-05	7.38151e-05	0	0.000126526	7.84897e-06	6.59897e-06	1.26709e-05	1.80516e-05	9.0779e-06	2.31045e-05	7.1186e-05	0.000209408	2.14807e-06	6.49747e-05	8.77153e-05	2.32701e-05	2.87923e-05	9.30125e-05	0.000158736	3.12061e-05	0.000115506	3.49352e-05	4.21895e-05	2.86146e-05	0.000238422	3.95203e-05	0.000264885	1.00485e-05	9.43691e-05	2.90235e-05	4.44431e-05	5.5736e-05	0	0	4.57331e-05	0
rs111426230	15	58155133	C	G	0.01237	ALDH1A2	90488	0.00111498	1.27062e-05	0	2.50054e-06	1.39351e-05	1.50229e-05	2.1423e-05	2.64931e-05	4.13622e-06	1.76798e-05	7.33261e-06	0	1.42023e-05	2.81557e-05	1.44751e-06	0	8.05671e-06	2.01423e-05	0	1.59042e-05	1.50663e-05	1.57115e-05	5.11412e-06	1.88644e-05	1.51485e-05	1.59285e-05	5.87466e-06	1.7887e-05	1.51916e-05	1.16069e-05	1.40446e-05	1.43114e-05	1.01503e-05	2.46295e-06	2.39636e-05	0	2.44958e-05	0	0	0	2.74548e-05	0
rs10518943	15	58155349	T	G	0.3151	ALDH1A2	90272	0.00180601	2.74389e-05	0	1.2533e-05	2.01762e-05	2.98527e-05	3.9778e-05	3.39954e-05	0	5.56817e-05	0	0	3.25655e-06	1.89724e-05	0	1.89981e-05	2.57901e-05	3.65316e-05	1.36636e-05	2.73663e-05	3.6376e-05	1.82596e-05	5.34013e-06	4.21563e-05	4.6067e-05	1.78522e-05	4.36436e-05	1.75135e-05	1.58923e-05	1.4728e-05	4.15119e-05	1.52929e-05	2.3119e-05	0	4.57542e-05	9.63809e-06	2.92157e-05	1.83697e-05	0	0	2.93984e-05	0
rs10518944	15	58155474	A	C	0.3557	ALDH1A2	90147	0.00379882	2.82154e-05	0	1.23832e-05	2.12652e-05	4.47941e-05	8.24156e-05	7.38151e-05	0	0.000126526	7.84897e-06	6.59897e-06	1.26709e-05	1.80516e-05	9.0779e-06	2.31045e-05	7.1186e-05	0.000209408	2.14807e-06	6.49747e-05	8.77153e-05	2.32701e-05	2.87923e-05	9.30125e-05	0.000158736	3.12061e-05	0.000115506	3.49352e-05	4.21895e-05	2.86146e-05	0.000238422	3.95203e-05	0.000264885	1.00485e-05	9.43691e-05	2.90235e-05	4.44431e-05	5.5736e-05	0	0	4.57331e-05	0
rs6493959	15	58155737	G	C	0.3557	ALDH1A2	89884	0.00379882	2.82154e-05	0	1.23832e-05	2.12652e-05	4.47941e-05	8.24156e-05	7.38151e-05	0	0.000126526	7.84897e-06	6.59897e-06	1.26709e-05	1.80516e-05	9.0779e-06	2.31045e-05	7.1186e-05	0.000209408	2.14807e-06	6.49747e-05	8.77153e-05	2.32701e-05	2.87923e-05	9.30125e-05	0.000158736	3.12061e-05	0.000115506	3.49352e-05	4.21895e-05	2.86146e-05	0.000238422	3.95203e-05	0.000264885	1.00485e-05	9.43691e-05	2.90235e-05	4.44431e-05	5.5736e-05	0	0	4.57331e-05	0
rs6493960	15	58155899	G	T	0.3557	ALDH1A2	89722	0.00379882	2.82154e-05	0	1.23832e-05	2.12652e-05	4.47941e-05	8.24156e-05	7.38151e-05	0	0.000126526	7.84897e-06	6.59897e-06	1.26709e-05	1.80516e-05	9.0779e-06	2.31045e-05	7.1186e-05	0.000209408	2.14807e-06	6.49747e-05	8.77153e-05	2.32701e-05	2.87923e-05	9.30125e-05	0.000158736	3.12061e-05	0.000115506	3.49352e-05	4.21895e-05	2.86146e-05	0.000238422	3.95203e-05	0.000264885	1.00485e-05	9.43691e-05	2.90235e-05	4.44431e-05	5.5736e-05	0	0	4.57331e-05	0
rs6493961	15	58155902	A	G	0.3557	ALDH1A2	89719	0.00379882	2.82154e-05	0	1.23832e-05	2.12652e-05	4.47941e-05	8.24156e-05	7.38151e-05	0	0.000126526	7.84897e-06	6.59897e-06	1.26709e-05	1.80516e-05	9.0779e-06	2.31045e-05	7.1186e-05	0.000209408	2.14807e-06	6.49747e-05	8.77153e-05	2.32701e-05	2.87923e-05	9.30125e-05	0.000158736	3.12061e-05	0.000115506	3.49352e-05	4.21895e-05	2.86146e-05	0.000238422	3.95203e-05	0.000264885	1.00485e-05	9.43691e-05	2.90235e-05	4.44431e-05	5.5736e-05	0	0	4.57331e-05	0
rs6493962	15	58156034	A	T	0.3558	ALDH1A2	89587	0.00370112	2.76452e-05	0	1.20777e-05	2.077e-05	4.37635e-05	8.15183e-05	7.27239e-05	0	0.000125002	7.72747e-06	6.44038e-06	3.26389e-06	1.81911e-05	8.95934e-06	2.33243e-05	6.93382e-05	0.000203394	2.18495e-06	6.34636e-05	8.49035e-05	2.31934e-05	2.36361e-05	9.01299e-05	0.000152041	3.04601e-05	0.000116277	3.48349e-05	4.09781e-05	2.21851e-05	0.000235895	3.43317e-05	0.000250285	9.92872e-06	9.1594e-05	2.83877e-05	4.33929e-05	5.44309e-05	0	0	4.47478e-05	0
rs192357014	15	58156198	C	G	0.01533	ALDH1A2	89423	0.00118683	1.24546e-05	0	0	1.28862e-05	1.49488e-05	1.93283e-05	2.33848e-05	1.47791e-06	1.21723e-05	0	0	3.21669e-06	1.6206e-05	0	2.00942e-05	1.81641e-06	1.8336e-05	0	1.6754e-05	1.74738e-05	2.01578e-05	4.75919e-06	2.07541e-05	1.83165e-05	1.39371e-05	5.92712e-06	3.24978e-05	1.35173e-05	1.10911e-05	1.45042e-05	1.28624e-05	8.68524e-06	2.47746e-06	2.57335e-05	0	3.64304e-05	1.20706e-05	0	0	3.93383e-05	0
rs7176273	15	58156552	G	A	0.3561	ALDH1A2	89069	0.00355813	2.70077e-05	0	1.16893e-05	2.01369e-05	4.2019e-05	7.74554e-05	6.93372e-05	0	0.000119273	7.62709e-06	6.29761e-06	3.22525e-06	1.90206e-05	5.86054e-06	2.34911e-05	6.60722e-05	0.000188649	2.23666e-06	5.686e-05	7.53668e-05	2.37886e-05	2.29482e-05	8.35186e-05	0.000135885	2.88052e-05	0.000111641	3.55443e-05	3.82685e-05	2.10605e-05	0.000215446	3.08286e-05	0.000234243	9.85585e-06	8.59378e-05	2.85404e-05	4.05338e-05	5.44392e-05	0	0	4.19606e-05	0
rs78055641	15	58157544	T	G	0.02387	ALDH1A2	88077	0.00182455	1.17842e-05	0	0	0	1.63447e-05	2.01748e-05	2.49565e-05	2.05692e-06	1.78343e-05	1.75369e-05	1.88302e-05	1.38271e-05	1.53732e-05	8.90906e-06	0	8.12466e-06	2.41367e-05	0	2.62798e-05	3.35653e-05	1.52061e-05	4.89502e-06	4.81247e-05	2.41479e-05	2.32312e-05	7.50078e-06	1.57335e-05	1.60997e-05	1.63302e-05	2.02979e-05	1.53824e-05	1.39423e-05	1.98741e-05	5.79788e-05	5.0316e-05	4.03566e-05	6.156e-05	2.24236e-05	0	4.59258e-05	1.9957e-05
rs11855960	15	58157552	A	T	0.3516	ALDH1A2	88069	0.00394949	3.15906e-05	0	1.25853e-05	2.18866e-05	4.33678e-05	8.05991e-05	6.7057e-05	0	0.000134437	7.37465e-06	5.98751e-06	3.2139e-06	2.10922e-05	8.92307e-06	2.33418e-05	5.65257e-05	0.000195698	4.68097e-06	5.52668e-05	7.42366e-05	2.2534e-05	2.20217e-05	9.02085e-05	0.000224179	2.92874e-05	0.00016351	3.32245e-05	3.78249e-05	2.11558e-05	0.000288512	3.04137e-05	0.000237451	1.01801e-05	9.14721e-05	2.75652e-05	3.87836e-05	5.49721e-05	0	0	3.99199e-05	0
rs111993057	15	58157606	A	C	0.01229	ALDH1A2	88015	0.00428426	1.16024e-05	0	0	1.28852e-05	2.36247e-05	0.000128397	0.000206559	0	0.000118325	7.11247e-06	0	2.99782e-05	1.44885e-05	2.22725e-05	3.41783e-05	0.000106042	0.000287953	3.86861e-05	4.09375e-05	4.1503e-05	2.59789e-05	3.69937e-05	2.96439e-05	0.000207714	1.94933e-05	2.5344e-05	3.28631e-05	2.03177e-05	1.50154e-05	0.00037363	1.88274e-05	0.000333534	9.83258e-06	3.81449e-05	8.78431e-06	4.13784e-05	1.26823e-05	0	2.31903e-05	5.07529e-05	0
rs11852421	15	58157832	G	A	0.3435	ALDH1A2	87789	0.00243453	2.60699e-05	0	1.13203e-05	1.87059e-05	3.32733e-05	4.4422e-05	3.89452e-05	0	6.55547e-05	7.5792e-06	6.21131e-06	3.20824e-06	2.01818e-05	1.43844e-06	1.93345e-05	4.11433e-05	7.11197e-05	1.17187e-05	4.39514e-05	5.60407e-05	1.94128e-05	5.60637e-06	6.49539e-05	6.14058e-05	2.2455e-05	5.74485e-05	2.66396e-05	2.91597e-05	1.93367e-05	6.28101e-05	1.71788e-05	5.41086e-05	2.49165e-06	6.95288e-05	2.67041e-05	3.59017e-05	4.67726e-05	0	0	3.78424e-05	0
rs11852503	15	58157973	T	C	0.3513	ALDH1A2	87648	0.00413722	3.24039e-05	0	1.30367e-05	2.26252e-05	4.52088e-05	8.48974e-05	7.02806e-05	0	0.00014115	7.45186e-06	6.10759e-06	3.24411e-06	2.00549e-05	1.78517e-05	2.31773e-05	5.91528e-05	0.000211126	2.56263e-06	5.92925e-05	8.36037e-05	2.20047e-05	2.26594e-05	9.74751e-05	0.000248657	3.10022e-05	0.000179748	3.25996e-05	4.048e-05	2.22927e-05	0.000330974	3.24794e-05	0.000257892	1.02822e-05	9.76897e-05	2.7422e-05	4.13872e-05	5.49648e-05	0	0	4.2364e-05	0
rs139051313	15	58158030	G	A	0.02148	ALDH1A2	87591	0.00129641	1.32248e-05	2.69106e-06	1.01551e-05	1.34718e-05	1.50145e-05	1.88103e-05	2.36527e-05	1.96327e-06	0	8.63544e-06	6.74945e-06	2.62289e-05	1.94782e-05	2.35418e-05	1.333e-05	7.3766e-06	1.13799e-05	1.3924e-05	1.52918e-05	1.73588e-05	1.87804e-05	4.761e-06	1.91464e-05	1.9684e-05	1.57133e-05	6.13552e-06	2.49561e-05	1.50127e-05	1.34452e-05	1.2617e-05	1.39105e-05	8.72313e-06	1.02856e-05	2.47076e-05	2.30563e-05	2.33824e-05	2.3412e-05	1.23658e-05	0	2.67758e-05	0
rs7167150	15	58158607	T	G	0.3513	ALDH1A2	87014	0.00413722	3.24039e-05	0	1.30367e-05	2.26252e-05	4.52088e-05	8.48974e-05	7.02806e-05	0	0.00014115	7.45186e-06	6.10759e-06	3.24411e-06	2.00549e-05	1.78517e-05	2.31773e-05	5.91528e-05	0.000211126	2.56263e-06	5.92925e-05	8.36037e-05	2.20047e-05	2.26594e-05	9.74751e-05	0.000248657	3.10022e-05	0.000179748	3.25996e-05	4.048e-05	2.22927e-05	0.000330974	3.24794e-05	0.000257892	1.02822e-05	9.76897e-05	2.7422e-05	4.13872e-05	5.49648e-05	0	0	4.2364e-05	0
rs4774993	15	58158994	G	T	0.3465	ALDH1A2	86627	0.0022823	2.64647e-05	0	1.14849e-05	1.9141e-05	3.46714e-05	3.63238e-05	3.41587e-05	0	5.13071e-05	7.95207e-06	6.73034e-06	1.26373e-05	2.31141e-05	0	1.34862e-05	3.97109e-05	4.38939e-05	1.25904e-05	4.2747e-05	5.39206e-05	1.79401e-05	5.36401e-06	6.47666e-05	4.51772e-05	2.1884e-05	4.04981e-05	1.81205e-05	2.86789e-05	1.89077e-05	4.15148e-05	1.69143e-05	3.83754e-05	9.99485e-06	6.84996e-05	2.77563e-05	3.50153e-05	4.69187e-05	0	0	3.71202e-05	0
rs8028753	15	58159004	A	G	0.3557	ALDH1A2	86617	0.00367174	2.78363e-05	0	1.21547e-05	2.09013e-05	4.3988e-05	8.10213e-05	7.23108e-05	0	0.000124855	7.66699e-06	6.38095e-06	3.24677e-06	1.82437e-05	8.86226e-06	2.33613e-05	6.68913e-05	0.000196186	2.23922e-06	6.36128e-05	8.50837e-05	2.34113e-05	2.28185e-05	9.02928e-05	0.000147587	3.05331e-05	0.000118963	3.51317e-05	4.11143e-05	2.22429e-05	0.000229393	3.44343e-05	0.00024721	9.91858e-06	9.1721e-05	2.79403e-05	4.34477e-05	5.3658e-05	0	0	4.47899e-05	0
rs6493963	15	58159061	G	A	0.3558	ALDH1A2	86560	0.00366981	2.7629e-05	0	1.20711e-05	2.0759e-05	4.37431e-05	8.08276e-05	7.17443e-05	0	0.000124297	7.68264e-06	6.37785e-06	3.25878e-06	1.85682e-05	8.94143e-06	2.33885e-05	6.73699e-05	0.000196671	2.24049e-06	6.34463e-05	8.48787e-05	2.33679e-05	2.2975e-05	9.01055e-05	0.000151125	3.04535e-05	0.000117471	3.53472e-05	4.09627e-05	2.218e-05	0.000229935	3.43204e-05	0.000243453	9.92949e-06	9.15733e-05	2.7646e-05	4.33839e-05	5.27406e-05	0	0	4.47408e-05	0
rs4774995	15	58159158	T	G	0.3481	ALDH1A2	86463	0.00365139	2.91991e-05	0	1.18125e-05	1.95046e-05	3.47525e-05	6.90674e-05	6.42097e-05	3.51004e-07	0.000106487	7.32067e-06	6.16348e-06	1.32697e-05	2.13793e-05	0	2.32182e-05	6.02512e-05	0.000102665	2.05053e-05	8.89711e-05	0.000133247	3.71254e-05	5.35799e-06	0.000121845	5.34526e-05	4.72914e-05	9.69798e-05	5.72388e-05	4.64374e-05	5.6032e-05	6.18569e-05	4.44413e-05	0.000101961	2.48146e-06	0.000119277	3.35656e-05	5.04248e-05	7.11357e-05	0	0	5.00046e-05	0
rs75866992	15	58159378	T	C	0.01229	ALDH1A2	86243	0.00428426	1.16024e-05	0	0	1.28852e-05	2.36247e-05	0.000128397	0.000206559	0	0.000118325	7.11247e-06	0	2.99782e-05	1.44885e-05	2.22725e-05	3.41783e-05	0.000106042	0.000287953	3.86861e-05	4.09375e-05	4.1503e-05	2.59789e-05	3.69937e-05	2.96439e-05	0.000207714	1.94933e-05	2.5344e-05	3.28631e-05	2.03177e-05	1.50154e-05	0.00037363	1.88274e-05	0.000333534	9.83258e-06	3.81449e-05	8.78431e-06	4.13784e-05	1.26823e-05	0	2.31903e-05	5.07529e-05	0
rs4774996	15	58159382	T	A	0.3032	ALDH1A2	86239	0.00165397	2.37611e-05	0	1.09993e-05	1.76403e-05	2.88913e-05	3.3673e-05	3.04557e-05	0	4.23369e-05	0	0	1.30121e-05	2.50392e-05	0	1.87797e-05	8.86237e-06	2.87259e-05	1.49255e-05	2.58195e-05	3.00903e-05	1.88731e-05	5.08043e-06	4.00235e-05	3.13906e-05	1.63892e-05	3.50394e-05	1.90793e-05	1.4895e-05	1.36701e-05	2.89002e-05	1.43023e-05	1.40462e-05	0	4.38447e-05	9.54646e-06	2.95155e-05	1.74011e-05	0	0	2.94324e-05	0
rs1015186	15	58159751	C	T	0.3556	ALDH1A2	85870	0.00354665	2.70352e-05	0	1.20711e-05	2.05656e-05	4.28818e-05	7.59973e-05	6.85804e-05	0	0.000116793	7.75139e-06	6.4664e-06	3.25665e-06	1.82415e-05	8.91681e-06	2.26134e-05	6.56752e-05	0.000187075	2.23261e-06	6.2679e-05	8.31943e-05	2.25174e-05	2.29675e-05	8.96758e-05	0.000136541	3.07792e-05	0.000110247	3.35939e-05	4.17466e-05	2.39468e-05	0.000216437	3.91023e-05	0.000231134	9.96614e-06	9.11189e-05	2.78375e-05	4.39963e-05	5.28528e-05	0	0	4.53349e-05	0
rs1015187	15	58159840	T	C	0.02387	ALDH1A2	85781	0.00182185	1.17842e-05	0	0	0	1.63447e-05	2.01748e-05	2.49565e-05	2.05692e-06	1.78343e-05	1.75369e-05	1.88302e-05	1.38271e-05	1.53732e-05	8.90906e-06	0	8.12466e-06	2.41367e-05	0	2.62798e-05	3.35653e-05	1.52061e-05	4.89502e-06	4.81247e-05	2.41479e-05	2.32312e-05	7.50078e-06	1.57335e-05	1.60997e-05	1.63302e-05	2.02979e-05	1.53824e-05	1.39423e-05	1.98741e-05	5.79788e-05	5.0316e-05	4.03566e-05	6.156e-05	2.24236e-05	0	4.59258e-05	1.9957e-05
rs111262327	15	58159981	C	G	0.01876	ALDH1A2	85640	0.00132022	2.92863e-06	0	0	0	3.77037e-06	2.86012e-05	3.1774e-05	0	3.8351e-05	0	0	1.32252e-05	1.36482e-05	5.91059e-06	0	4.37611e-05	3.85521e-05	2.0157e-06	1.58244e-05	1.71361e-05	1.53379e-05	4.71591e-06	1.86631e-05	2.39451e-05	1.406e-05	1.6529e-05	1.36337e-05	1.34265e-05	1.12759e-05	3.46502e-05	1.27701e-05	2.15818e-05	1.0127e-05	2.3849e-05	8.83345e-06	2.95763e-05	1.28162e-05	2.74346e-06	0	2.98254e-05	0
rs1015188	15	58160202	G	A	0.3434	ALDH1A2	85419	0.00236045	2.5617e-05	0	1.12365e-05	1.84645e-05	3.23931e-05	4.17854e-05	3.69211e-05	0	6.16695e-05	7.51723e-06	6.12448e-06	3.22009e-06	2.10657e-05	0	1.91284e-05	3.84087e-05	5.09461e-05	1.23005e-05	4.24443e-05	5.3848e-05	1.94973e-05	5.46693e-06	6.31487e-05	5.68997e-05	2.21193e-05	5.49999e-05	2.65609e-05	2.87265e-05	1.91132e-05	5.54397e-05	1.69458e-05	5.00584e-05	2.48151e-06	6.7665e-05	2.64681e-05	3.51551e-05	4.56419e-05	0	0	3.71183e-05	0
rs74794218	15	58160212	C	A	0.02235	ALDH1A2	85409	0.00130464	1.23144e-05	0	2.34896e-06	1.38377e-05	1.58178e-05	2.05777e-05	2.40654e-05	0	1.78461e-05	0	0	1.322e-05	1.37202e-05	0	1.35862e-05	7.51528e-06	1.04771e-05	1.18621e-05	2.25337e-05	2.25098e-05	1.70436e-05	4.695e-06	2.3564e-05	1.78929e-05	1.96066e-05	5.86616e-06	1.56629e-05	1.76697e-05	1.72651e-05	1.21259e-05	1.70417e-05	7.58288e-06	1.28602e-05	2.79832e-05	8.81444e-06	3.7915e-05	0	1.367e-05	4.4413e-05	4.14963e-05	1.10135e-05
rs9920387	15	58160563	G	C	0.3513	ALDH1A2	85058	0.00379887	3.01954e-05	0	1.23105e-05	2.12546e-05	4.23218e-05	7.74738e-05	6.55473e-05	0	0.000128433	7.41071e-06	6.03418e-06	3.21867e-06	2.08843e-05	8.96313e-06	2.28217e-05	5.53749e-05	0.000187476	4.6623e-06	5.44698e-05	7.06384e-05	2.22735e-05	2.17426e-05	8.82286e-05	0.000202491	2.91946e-05	0.000147145	3.2779e-05	3.78798e-05	2.0962e-05	0.000271563	3.0451e-05	0.000231472	1.01727e-05	8.94975e-05	2.71527e-05	3.89e-05	5.36337e-05	0	0	4.02257e-05	0
rs75053476	15	58160633	G	C	0.01229	ALDH1A2	84988	0.00428426	1.16024e-05	0	0	1.28852e-05	2.36247e-05	0.000128397	0.000206559	0	0.000118325	7.11247e-06	0	2.99782e-05	1.44885e-05	2.22725e-05	3.41783e-05	0.000106042	0.000287953	3.86861e-05	4.09375e-05	4.1503e-05	2.59789e-05	3.69937e-05	2.96439e-05	0.000207714	1.94933e-05	2.5344e-05	3.28631e-05	2.03177e-05	1.50154e-05	0.00037363	1.88274e-05	0.000333534	9.83258e-06	3.81449e-05	8.78431e-06	4.13784e-05	1.26823e-05	0	2.31903e-05	5.07529e-05	0
rs111946792	15	58160720	T	C	0.01229	ALDH1A2	84901	0.00428426	1.16024e-05	0	0	1.28852e-05	2.36247e-05	0.000128397	0.000206559	0	0.000118325	7.11247e-06	0	2.99782e-05	1.44885e-05	2.22725e-05	3.41783e-05	0.000106042	0.000287953	3.86861e-05	4.09375e-05	4.1503e-05	2.59789e-05	3.69937e-05	2.96439e-05	0.000207714	1.94933e-05	2.5344e-05	3.28631e-05	2.03177e-05	1.50154e-05	0.00037363	1.88274e-05	0.000333534	9.83258e-06	3.81449e-05	8.78431e-06	4.13784e-05	1.26823e-05	0	2.31903e-05	5.07529e-05	0
rs10851625	15	58160868	C	A	0.3505	ALDH1A2	84753	0.003634	2.90979e-05	0	1.19869e-05	2.04236e-05	3.6341e-05	6.72149e-05	5.71183e-05	0	0.000112212	7.45377e-06	6.06712e-06	3.22435e-06	2.01998e-05	9.13788e-06	2.19979e-05	4.75013e-05	0.000154271	4.91067e-06	5.62305e-05	7.43828e-05	2.03037e-05	1.83096e-05	9.60754e-05	0.00015804	3.10042e-05	0.00013751	2.9532e-05	4.00066e-05	2.39063e-05	0.000241222	3.22093e-05	0.000192418	1.03863e-05	9.6966e-05	2.71345e-05	4.11363e-05	4.97423e-05	0	0	4.20351e-05	0
rs78592447	15	58161116	A	T	0.01229	ALDH1A2	84505	0.00428426	1.16024e-05	0	0	1.28852e-05	2.36247e-05	0.000128397	0.000206559	0	0.000118325	7.11247e-06	0	2.99782e-05	1.44885e-05	2.22725e-05	3.41783e-05	0.000106042	0.000287953	3.86861e-05	4.09375e-05	4.1503e-05	2.59789e-05	3.69937e-05	2.96439e-05	0.000207714	1.94933e-05	2.5344e-05	3.28631e-05	2.03177e-05	1.50154e-05	0.00037363	1.88274e-05	0.000333534	9.83258e-06	3.81449e-05	8.78431e-06	4.13784e-05	1.26823e-05	0	2.31903e-05	5.07529e-05	0
rs17240258	15	58161251	A	G	0.3357	ALDH1A2	84370	0.00219341	2.67263e-05	0	1.15602e-05	1.83344e-05	2.91316e-05	4.61758e-05	3.59004e-05	0	6.77498e-05	0	0	3.21632e-06	1.97197e-05	1.46819e-06	2.07903e-05	2.73037e-05	4.36749e-05	1.40694e-05	4.15923e-05	5.38829e-05	2.0888e-05	5.34881e-06	5.69687e-05	5.65868e-05	2.20502e-05	5.62275e-05	2.93283e-05	2.84052e-05	1.9551e-05	5.19995e-05	1.68009e-05	3.88092e-05	0	6.37506e-05	1.39718e-05	3.39382e-05	3.39497e-05	0	0	3.57477e-05	0
rs1808121	15	58161661	C	T	0.3513	ALDH1A2	83960	0.00379887	3.01954e-05	0	1.23105e-05	2.12546e-05	4.23218e-05	7.74738e-05	6.55473e-05	0	0.000128433	7.41071e-06	6.03418e-06	3.21867e-06	2.08843e-05	8.96313e-06	2.28217e-05	5.53749e-05	0.000187476	4.6623e-06	5.44698e-05	7.06384e-05	2.22735e-05	2.17426e-05	8.82286e-05	0.000202491	2.91946e-05	0.000147145	3.2779e-05	3.78798e-05	2.0962e-05	0.000271563	3.0451e-05	0.000231472	1.01727e-05	8.94975e-05	2.71527e-05	3.89e-05	5.36337e-05	0	0	4.02257e-05	0
rs8035160	15	58161709	T	C	0.01229	ALDH1A2	83912	0.00428426	1.16024e-05	0	0	1.28852e-05	2.36247e-05	0.000128397	0.000206559	0	0.000118325	7.11247e-06	0	2.99782e-05	1.44885e-05	2.22725e-05	3.41783e-05	0.000106042	0.000287953	3.86861e-05	4.09375e-05	4.1503e-05	2.59789e-05	3.69937e-05	2.96439e-05	0.000207714	1.94933e-05	2.5344e-05	3.28631e-05	2.03177e-05	1.50154e-05	0.00037363	1.88274e-05	0.000333534	9.83258e-06	3.81449e-05	8.78431e-06	4.13784e-05	1.26823e-05	0	2.31903e-05	5.07529e-05	0
rs184868893	15	58161880	G	A	0.02148	ALDH1A2	83741	0.00129641	1.32248e-05	2.69106e-06	1.01551e-05	1.34718e-05	1.50145e-05	1.88103e-05	2.36527e-05	1.96327e-06	0	8.63544e-06	6.74945e-06	2.62289e-05	1.94782e-05	2.35418e-05	1.333e-05	7.3766e-06	1.13799e-05	1.3924e-05	1.52918e-05	1.73588e-05	1.87804e-05	4.761e-06	1.91464e-05	1.9684e-05	1.57133e-05	6.13552e-06	2.49561e-05	1.50127e-05	1.34452e-05	1.2617e-05	1.39105e-05	8.72313e-06	1.02856e-05	2.47076e-05	2.30563e-05	2.33824e-05	2.3412e-05	1.23658e-05	0	2.67758e-05	0
rs8035551	15	58162011	G	A	0.01229	ALDH1A2	83610	0.00428426	1.16024e-05	0	0	1.28852e-05	2.36247e-05	0.000128397	0.000206559	0	0.000118325	7.11247e-06	0	2.99782e-05	1.44885e-05	2.22725e-05	3.41783e-05	0.000106042	0.000287953	3.86861e-05	4.09375e-05	4.1503e-05	2.59789e-05	3.69937e-05	2.96439e-05	0.000207714	1.94933e-05	2.5344e-05	3.28631e-05	2.03177e-05	1.50154e-05	0.00037363	1.88274e-05	0.000333534	9.83258e-06	3.81449e-05	8.78431e-06	4.13784e-05	1.26823e-05	0	2.31903e-05	5.07529e-05	0
rs8036903	15	58162082	A	T	0.3478	ALDH1A2	83539	0.00320107	2.8678e-05	0	1.22204e-05	2.03374e-05	3.49812e-05	8.28931e-05	6.32872e-05	0	0.000125964	7.05711e-06	0	3.22171e-06	1.78221e-05	8.97991e-06	2.56676e-05	5.05206e-05	0.000149118	4.65905e-06	5.44118e-05	7.34588e-05	2.54347e-05	1.87343e-05	7.45934e-05	0.000121871	2.8828e-05	0.000108819	3.80634e-05	3.77253e-05	2.15665e-05	0.000180162	3.05069e-05	0.00018048	2.43259e-06	8.01003e-05	1.47134e-05	3.88468e-05	4.28305e-05	0	0	4.00107e-05	0
rs9788757	15	58162312	T	G	0.3482	ALDH1A2	83309	0.00323289	2.93687e-05	0	1.24614e-05	2.08358e-05	3.63519e-05	8.40224e-05	6.39385e-05	0	0.000128472	7.10682e-06	0	3.23075e-06	1.71833e-05	9.10393e-06	2.54104e-05	5.32508e-05	0.0001567	2.52399e-06	5.20981e-05	6.98396e-05	2.54503e-05	2.19603e-05	7.43367e-05	0.000121302	2.71288e-05	0.000109804	3.8024e-05	3.75788e-05	2.11291e-05	0.000178228	3.03049e-05	0.000199494	2.44746e-06	7.96452e-05	1.50674e-05	3.85037e-05	4.35913e-05	0	0	3.98318e-05	0
rs7182108	15	58163275	T	C	0.01229	ALDH1A2	82346	0.00428426	1.16024e-05	0	0	1.28852e-05	2.36247e-05	0.000128397	0.000206559	0	0.000118325	7.11247e-06	0	2.99782e-05	1.44885e-05	2.22725e-05	3.41783e-05	0.000106042	0.000287953	3.86861e-05	4.09375e-05	4.1503e-05	2.59789e-05	3.69937e-05	2.96439e-05	0.000207714	1.94933e-05	2.5344e-05	3.28631e-05	2.03177e-05	1.50154e-05	0.00037363	1.88274e-05	0.000333534	9.83258e-06	3.81449e-05	8.78431e-06	4.13784e-05	1.26823e-05	0	2.31903e-05	5.07529e-05	0
rs11853087	15	58163583	G	A	0.2301	ALDH1A2	82038	0.00182038	1.49651e-05	0	0	1.50041e-05	2.24383e-05	2.60556e-05	2.64097e-05	1.83494e-06	2.45188e-05	8.10779e-06	6.25146e-06	2.41113e-05	1.66194e-05	1.95221e-05	1.35812e-05	5.12359e-05	3.94594e-05	1.94413e-05	2.21993e-05	4.57149e-05	1.62039e-05	4.85817e-06	3.297e-05	2.80244e-05	1.48734e-05	2.4827e-05	1.66736e-05	1.46429e-05	1.18755e-05	2.73985e-05	1.40278e-05	2.97465e-05	2.44833e-06	3.90103e-05	1.50143e-05	2.88759e-05	5.22422e-05	0	0	3.14771e-05	0
rs28636416	15	58164101	A	G	0.01229	ALDH1A2	81520	0.00428426	1.16024e-05	0	0	1.28852e-05	2.36247e-05	0.000128397	0.000206559	0	0.000118325	7.11247e-06	0	2.99782e-05	1.44885e-05	2.22725e-05	3.41783e-05	0.000106042	0.000287953	3.86861e-05	4.09375e-05	4.1503e-05	2.59789e-05	3.69937e-05	2.96439e-05	0.000207714	1.94933e-05	2.5344e-05	3.28631e-05	2.03177e-05	1.50154e-05	0.00037363	1.88274e-05	0.000333534	9.83258e-06	3.81449e-05	8.78431e-06	4.13784e-05	1.26823e-05	0	2.31903e-05	5.07529e-05	0
rs6493964	15	58164735	T	C	0.01229	ALDH1A2	80886	0.00428426	1.16024e-05	0	0	1.28852e-05	2.36247e-05	0.000128397	0.000206559	0	0.000118325	7.11247e-06	0	2.99782e-05	1.44885e-05	2.22725e-05	3.41783e-05	0.000106042	0.000287953	3.86861e-05	4.09375e-05	4.1503e-05	2.59789e-05	3.69937e-05	2.96439e-05	0.000207714	1.94933e-05	2.5344e-05	3.28631e-05	2.03177e-05	1.50154e-05	0.00037363	1.88274e-05	0.000333534	9.83258e-06	3.81449e-05	8.78431e-06	4.13784e-05	1.26823e-05	0	2.31903e-05	5.07529e-05	0
rs8032850	15	58165181	A	C	0.01229	ALDH1A2	80440	0.00428426	1.16024e-05	0	0	1.28852e-05	2.36247e-05	0.000128397	0.000206559	0	0.000118325	7.11247e-06	0	2.99782e-05	1.44885e-05	2.22725e-05	3.41783e-05	0.000106042	0.000287953	3.86861e-05	4.09375e-05	4.1503e-05	2.59789e-05	3.69937e-05	2.96439e-05	0.000207714	1.94933e-05	2.5344e-05	3.28631e-05	2.03177e-05	1.50154e-05	0.00037363	1.88274e-05	0.000333534	9.83258e-06	3.81449e-05	8.78431e-06	4.13784e-05	1.26823e-05	0	2.31903e-05	5.07529e-05	0
rs12592490	15	58165197	A	G	0.3198	ALDH1A2	80424	0.00408918	5.16122e-05	0	1.81369e-05	2.7256e-05	3.78364e-05	9.4315e-05	6.57132e-05	0	0.00015658	0	0	3.20964e-06	1.58146e-05	1.46883e-06	2.89693e-05	5.09444e-05	0.00012913	1.57205e-05	8.92934e-05	0.000120943	3.26102e-05	7.93645e-06	0.000142131	8.54829e-05	7.06146e-05	0.000268013	4.27788e-05	5.38256e-05	8.96916e-05	0.000115391	5.07849e-05	0.000168472	0	0.000136608	1.04007e-05	5.09667e-05	3.25738e-05	0	0	4.75323e-05	0
rs8037301	15	58165528	T	A	0.01229	ALDH1A2	80093	0.00428426	1.16024e-05	0	0	1.28852e-05	2.36247e-05	0.000128397	0.000206559	0	0.000118325	7.11247e-06	0	2.99782e-05	1.44885e-05	2.22725e-05	3.41783e-05	0.000106042	0.000287953	3.86861e-05	4.09375e-05	4.1503e-05	2.59789e-05	3.69937e-05	2.96439e-05	0.000207714	1.94933e-05	2.5344e-05	3.28631e-05	2.03177e-05	1.50154e-05	0.00037363	1.88274e-05	0.000333534	9.83258e-06	3.81449e-05	8.78431e-06	4.13784e-05	1.26823e-05	0	2.31903e-05	5.07529e-05	0
rs75387237	15	58166075	G	A	0.01229	ALDH1A2	79546	0.00428426	1.16024e-05	0	0	1.28852e-05	2.36247e-05	0.000128397	0.000206559	0	0.000118325	7.11247e-06	0	2.99782e-05	1.44885e-05	2.22725e-05	3.41783e-05	0.000106042	0.000287953	3.86861e-05	4.09375e-05	4.1503e-05	2.59789e-05	3.69937e-05	2.96439e-05	0.000207714	1.94933e-05	2.5344e-05	3.28631e-05	2.03177e-05	1.50154e-05	0.00037363	1.88274e-05	0.000333534	9.83258e-06	3.81449e-05	8.78431e-06	4.13784e-05	1.26823e-05	0	2.31903e-05	5.07529e-05	0
rs12900425	15	58166668	C	G	0.3358	ALDH1A2	78953	0.00218576	2.75609e-05	0	1.17476e-05	1.88442e-05	3.09124e-05	4.58638e-05	3.6126e-05	0	6.7524e-05	7.08358e-06	0	3.21463e-06	1.82558e-05	1.46641e-06	2.02742e-05	3.03476e-05	4.49031e-05	1.36458e-05	4.01489e-05	5.06846e-05	2.02421e-05	5.43374e-06	5.62174e-05	5.4684e-05	2.172e-05	5.34163e-05	2.82857e-05	2.79788e-05	1.8939e-05	5.07638e-05	1.65897e-05	4.72088e-05	2.43805e-06	6.28052e-05	1.41992e-05	3.36081e-05	3.4734e-05	0	0	3.56097e-05	0
rs9920140	15	58166867	C	T	0.3482	ALDH1A2	78754	0.00333571	2.8882e-05	0	1.26904e-05	2.09016e-05	3.59952e-05	8.81981e-05	6.64867e-05	0	0.000134382	7.16335e-06	0	1.26845e-05	1.66723e-05	1.84885e-05	2.51683e-05	5.6706e-05	0.000173775	2.39376e-06	5.75305e-05	7.75015e-05	2.45276e-05	2.32987e-05	8.25291e-05	0.000134913	3.02665e-05	0.000113132	3.59304e-05	4.0991e-05	2.8488e-05	0.00019583	3.42993e-05	0.000214843	2.46055e-06	8.45917e-05	1.49201e-05	4.16121e-05	4.30291e-05	0	0	4.27359e-05	0
rs4774997	15	58167137	C	T	0.3359	ALDH1A2	78484	0.0021911	2.72327e-05	0	1.18645e-05	1.88221e-05	3.03776e-05	4.71208e-05	3.66249e-05	0	6.94092e-05	7.09661e-06	0	3.20546e-06	1.82488e-05	5.81765e-06	2.03847e-05	3.09755e-05	4.9634e-05	1.3099e-05	4.18319e-05	5.39583e-05	2.02709e-05	5.54979e-06	5.81183e-05	5.7579e-05	2.23544e-05	5.65034e-05	2.85148e-05	2.91653e-05	1.9631e-05	5.30637e-05	1.71482e-05	4.86648e-05	2.43903e-06	6.48268e-05	1.41759e-05	3.47192e-05	3.44082e-05	0	0	3.6567e-05	0
rs4774998	15	58167201	T	C	0.3482	ALDH1A2	78420	0.00333571	2.8882e-05	0	1.26904e-05	2.09016e-05	3.59952e-05	8.81981e-05	6.64867e-05	0	0.000134382	7.16335e-06	0	1.26845e-05	1.66723e-05	1.84885e-05	2.51683e-05	5.6706e-05	0.000173775	2.39376e-06	5.75305e-05	7.75015e-05	2.45276e-05	2.32987e-05	8.25291e-05	0.000134913	3.02665e-05	0.000113132	3.59304e-05	4.0991e-05	2.8488e-05	0.00019583	3.42993e-05	0.000214843	2.46055e-06	8.45917e-05	1.49201e-05	4.16121e-05	4.30291e-05	0	0	4.27359e-05	0
rs4424866	15	58167770	T	C	0.3482	ALDH1A2	77851	0.00333571	2.8882e-05	0	1.26904e-05	2.09016e-05	3.59952e-05	8.81981e-05	6.64867e-05	0	0.000134382	7.16335e-06	0	1.26845e-05	1.66723e-05	1.84885e-05	2.51683e-05	5.6706e-05	0.000173775	2.39376e-06	5.75305e-05	7.75015e-05	2.45276e-05	2.32987e-05	8.25291e-05	0.000134913	3.02665e-05	0.000113132	3.59304e-05	4.0991e-05	2.8488e-05	0.00019583	3.42993e-05	0.000214843	2.46055e-06	8.45917e-05	1.49201e-05	4.16121e-05	4.30291e-05	0	0	4.27359e-05	0
rs7173691	15	58168414	C	A	0.02387	ALDH1A2	77207	0.00182185	1.17842e-05	0	0	0	1.63447e-05	2.01748e-05	2.49565e-05	2.05692e-06	1.78343e-05	1.75369e-05	1.88302e-05	1.38271e-05	1.53732e-05	8.90906e-06	0	8.12466e-06	2.41367e-05	0	2.62798e-05	3.35653e-05	1.52061e-05	4.89502e-06	4.81247e-05	2.41479e-05	2.32312e-05	7.50078e-06	1.57335e-05	1.60997e-05	1.63302e-05	2.02979e-05	1.53824e-05	1.39423e-05	1.98741e-05	5.79788e-05	5.0316e-05	4.03566e-05	6.156e-05	2.24236e-05	0	4.59258e-05	1.9957e-05
rs79050274	15	58168749	C	T	0.01229	ALDH1A2	76872	0.00428426	1.16024e-05	0	0	1.28852e-05	2.36247e-05	0.000128397	0.000206559	0	0.000118325	7.11247e-06	0	2.99782e-05	1.44885e-05	2.22725e-05	3.41783e-05	0.000106042	0.000287953	3.86861e-05	4.09375e-05	4.1503e-05	2.59789e-05	3.69937e-05	2.96439e-05	0.000207714	1.94933e-05	2.5344e-05	3.28631e-05	2.03177e-05	1.50154e-05	0.00037363	1.88274e-05	0.000333534	9.83258e-06	3.81449e-05	8.78431e-06	4.13784e-05	1.26823e-05	0	2.31903e-05	5.07529e-05	0
rs76580235	15	58168911	G	A	0.02579	ALDH1A2	76710	0.00155607	1.56377e-05	0	9.81389e-06	1.70684e-05	1.77861e-05	1.89796e-05	2.32592e-05	0	0	0	0	3.21975e-06	1.30551e-05	0	0	1.21843e-05	1.15354e-05	1.43383e-05	3.88056e-05	4.32917e-05	1.55887e-05	6.10723e-06	3.52838e-05	1.5169e-05	2.55407e-05	3.86238e-06	1.35729e-05	1.97196e-05	2.18264e-05	1.20904e-05	1.93064e-05	8.00899e-06	1.84133e-05	4.26711e-05	1.02989e-05	4.23187e-05	1.67319e-05	2.18848e-05	2.48497e-05	4.43938e-05	1.55566e-05
rs1579743	15	58169232	A	G	0.3499	ALDH1A2	76389	0.00427259	4.29886e-05	0	1.47882e-05	2.64664e-05	5.52334e-05	8.53572e-05	7.33587e-05	0	0.000146858	7.64105e-06	6.36503e-06	3.24274e-06	1.91514e-05	9.13243e-06	2.13339e-05	6.97323e-05	0.000224368	2.46978e-06	5.81429e-05	7.75314e-05	2.10094e-05	2.91684e-05	0.000106649	0.000203465	3.1519e-05	0.000209216	3.0323e-05	4.20689e-05	2.20878e-05	0.000273737	3.90147e-05	0.000317281	1.06987e-05	0.000103602	2.87188e-05	4.24269e-05	6.9268e-05	2.78145e-06	0	4.35611e-05	0
rs34227087	15	58169496	T	C	0.01509	ALDH1A2	76125	0.00224317	0.000124449	3.17888e-05	6.385e-05	0.000104531	6.46168e-05	1.94141e-05	2.40632e-05	0	0	7.13611e-06	0	1.40787e-05	1.46817e-05	2.25779e-05	1.86011e-05	1.74941e-06	1.81485e-05	1.56573e-05	1.6828e-05	1.83787e-05	1.7751e-05	2.04701e-05	5.1387e-05	2.27445e-05	2.8052e-05	3.86165e-06	1.73261e-05	1.69084e-05	1.90982e-05	1.53297e-05	1.55145e-05	8.67153e-06	2.45573e-06	6.27686e-05	0	2.55005e-05	2.09187e-05	0	0	2.64247e-05	0
rs1579742	15	58169636	A	G	0.3501	ALDH1A2	75985	0.00443406	4.3439e-05	0	1.49416e-05	2.67665e-05	5.57809e-05	8.56175e-05	7.39947e-05	0	0.000149059	7.72126e-06	6.47964e-06	3.24921e-06	1.9239e-05	9.19499e-06	2.10631e-05	6.97512e-05	0.00023027	2.4629e-06	5.93614e-05	8.29825e-05	2.07547e-05	2.93722e-05	0.000111354	0.000222424	3.24967e-05	0.000213274	2.99014e-05	4.32665e-05	3.00788e-05	0.000313611	4.01227e-05	0.000327662	1.08645e-05	0.000108087	2.93882e-05	4.34506e-05	7.158e-05	1.10924e-05	0	4.44466e-05	2.66298e-06
rs10851626	15	58170992	A	G	0.3376	ALDH1A2	74629	0.00274359	4.01374e-05	0	1.36996e-05	2.33872e-05	4.46658e-05	4.59481e-05	3.91571e-05	0	7.44466e-05	7.50216e-06	6.14301e-06	3.21489e-06	2.14138e-05	1.45626e-06	1.82335e-05	4.13035e-05	8.26079e-05	1.35645e-05	4.21583e-05	5.39246e-05	1.80226e-05	7.94929e-06	7.41531e-05	6.87476e-05	2.30921e-05	8.70462e-05	1.82364e-05	2.97679e-05	1.92517e-05	6.93437e-05	1.73568e-05	8.20782e-05	1.0396e-05	7.84294e-05	2.69954e-05	3.52392e-05	4.96216e-05	0	0	3.70645e-05	0
rs10851627	15	58171055	C	T	0.3376	ALDH1A2	74566	0.00274359	4.01374e-05	0	1.36996e-05	2.33872e-05	4.46658e-05	4.59481e-05	3.91571e-05	0	7.44466e-05	7.50216e-06	6.14301e-06	3.21489e-06	2.14138e-05	1.45626e-06	1.82335e-05	4.13035e-05	8.26079e-05	1.35645e-05	4.21583e-05	5.39246e-05	1.80226e-05	7.94929e-06	7.41531e-05	6.87476e-05	2.30921e-05	8.70462e-05	1.82364e-05	2.97679e-05	1.92517e-05	6.93437e-05	1.73568e-05	8.20782e-05	1.0396e-05	7.84294e-05	2.69954e-05	3.52392e-05	4.96216e-05	0	0	3.70645e-05	0
rs61998330	15	58171542	A	C	0.3375	ALDH1A2	74079	0.00272153	4.06936e-05	0	1.35468e-05	2.34222e-05	4.56886e-05	4.47428e-05	3.85871e-05	0	7.23643e-05	7.47281e-06	6.13416e-06	3.23569e-06	2.14247e-05	0	1.81658e-05	4.03751e-05	7.3394e-05	1.41519e-05	4.04526e-05	4.97334e-05	1.80025e-05	5.59802e-06	7.14892e-05	6.3398e-05	2.24105e-05	8.4289e-05	1.81257e-05	2.8526e-05	1.85869e-05	6.60695e-05	1.67798e-05	7.95104e-05	1.03791e-05	7.48457e-05	2.7084e-05	3.40826e-05	5.02171e-05	0	0	3.60543e-05	0
rs8041906	15	58171593	A	G	0.01237	ALDH1A2	74028	0.00452503	1.16982e-05	0	0	1.3173e-05	2.43068e-05	0.000117531	0.000200823	0	0.000111835	7.36927e-06	0	3.17244e-05	1.4201e-05	2.32236e-05	2.99614e-05	0.000105437	0.00030338	4.00315e-05	4.05124e-05	4.0901e-05	2.42104e-05	4.03287e-05	3.1966e-05	0.000209321	2.03019e-05	2.39632e-05	2.94204e-05	2.13127e-05	1.5446e-05	0.000419297	1.96749e-05	0.000398283	1.04234e-05	3.99311e-05	9.17066e-06	4.3089e-05	1.77609e-05	1.13603e-05	2.44434e-05	5.28201e-05	0
rs13313479	15	58171711	A	G	0.3376	ALDH1A2	73910	0.00274359	4.01374e-05	0	1.36996e-05	2.33872e-05	4.46658e-05	4.59481e-05	3.91571e-05	0	7.44466e-05	7.50216e-06	6.14301e-06	3.21489e-06	2.14138e-05	1.45626e-06	1.82335e-05	4.13035e-05	8.26079e-05	1.35645e-05	4.21583e-05	5.39246e-05	1.80226e-05	7.94929e-06	7.41531e-05	6.87476e-05	2.30921e-05	8.70462e-05	1.82364e-05	2.97679e-05	1.92517e-05	6.93437e-05	1.73568e-05	8.20782e-05	1.0396e-05	7.84294e-05	2.69954e-05	3.52392e-05	4.96216e-05	0	0	3.70645e-05	0
rs144235269	15	58172892	T	C	0.02595	ALDH1A2	72729	0.00153247	1.1375e-05	0	0	0	1.61768e-05	1.87217e-05	2.31589e-05	0	0	0	0	1.32744e-05	1.37306e-05	1.90769e-05	1.32018e-05	0	1.04038e-05	0	3.67919e-05	3.45398e-05	1.53044e-05	4.81688e-06	2.69829e-05	1.50286e-05	2.99415e-05	3.89019e-06	1.34053e-05	2.2661e-05	1.97058e-05	1.20537e-05	2.36818e-05	7.55303e-06	1.03143e-05	3.68448e-05	1.36802e-05	4.62135e-05	3.55473e-05	2.79466e-06	1.55697e-05	5.42563e-05	0
rs2218259	15	58173651	A	C	0.4983	ALDH1A2	71970	0.00217518	4.11674e-05	0	2.08819e-05	3.33636e-05	6.30869e-05	7.45862e-05	9.06093e-05	0	8.79792e-05	7.29902e-06	0	2.64464e-05	1.3222e-05	2.40703e-05	1.97017e-05	5.20588e-05	6.6841e-05	0	2.58455e-05	2.20742e-05	2.09323e-05	4.91823e-05	2.8848e-05	2.64722e-05	1.5578e-05	3.20153e-05	1.69472e-05	1.42251e-05	1.20166e-05	2.37043e-05	1.33675e-05	0.000158386	2.43462e-06	3.49504e-05	9.40579e-06	2.74027e-05	0	0	0	2.76847e-05	0
rs7497356	15	58174566	T	G	0.4632	ALDH1A2	71055	0.00140393	1.81473e-05	0	1.28164e-05	1.63596e-05	2.39362e-05	2.29627e-05	2.76117e-05	0	1.97233e-05	7.58304e-06	0	2.96688e-05	1.2917e-05	2.84592e-05	0	7.22572e-06	1.79905e-05	0	1.84286e-05	1.96685e-05	1.60921e-05	2.57695e-05	2.51047e-05	1.54186e-05	1.67891e-05	6.81726e-06	1.36194e-05	1.51731e-05	1.34896e-05	1.19195e-05	1.43848e-05	1.08739e-05	0	3.09602e-05	0	3.15046e-05	1.14067e-05	0	0	3.36121e-05	0
rs12324842	15	58174634	G	A	0.4637	ALDH1A2	70987	0.00139906	1.84103e-05	0	1.30284e-05	1.65498e-05	2.40095e-05	2.27328e-05	2.73541e-05	0	1.96533e-05	7.57872e-06	0	2.97479e-05	1.29541e-05	2.89107e-05	0	7.12162e-06	1.77169e-05	0	1.97268e-05	1.9784e-05	1.59897e-05	2.56589e-05	2.56916e-05	1.54285e-05	1.71618e-05	6.9235e-06	1.35616e-05	1.53676e-05	1.38049e-05	1.19452e-05	1.45726e-05	1.05379e-05	0	3.16907e-05	0	3.19581e-05	1.12949e-05	0	0	3.39285e-05	0
rs11071348	15	58174806	T	C	0.02331	ALDH1A2	70815	0.00227431	1.46211e-05	0	0	1.26913e-05	2.48478e-05	2.56748e-05	3.04476e-05	0	2.35485e-05	1.46175e-05	1.50974e-05	1.76545e-05	1.42892e-05	1.98021e-05	1.37817e-05	2.45997e-05	3.32776e-05	2.00007e-06	3.74747e-05	4.08186e-05	1.58159e-05	5.73566e-06	6.53178e-05	4.80105e-05	2.61219e-05	1.80052e-05	1.73315e-05	1.69044e-05	1.72678e-05	3.12609e-05	1.60762e-05	1.87777e-05	1.8346e-05	7.36589e-05	7.68504e-05	4.18365e-05	9.06345e-05	2.12835e-05	0	4.69198e-05	1.88105e-05
rs873393	15	58175278	C	T	0.4757	ALDH1A2	70343	0.00158356	2.80552e-05	2.7177e-06	1.78014e-05	2.25395e-05	3.10174e-05	2.44676e-05	3.00623e-05	0	2.04734e-05	7.74588e-06	0	3.46568e-05	1.29461e-05	3.22619e-05	1.28253e-05	8.3873e-06	2.08613e-05	0	2.07046e-05	2.0961e-05	1.58054e-05	3.89934e-05	2.92872e-05	1.61492e-05	1.74848e-05	6.50125e-06	1.36139e-05	1.60913e-05	1.38089e-05	1.26997e-05	1.5066e-05	1.28673e-05	0	3.95933e-05	0	3.27019e-05	1.11876e-05	0	7.52895e-06	3.61569e-05	0
rs72749064	15	58175344	C	T	0.02331	ALDH1A2	70277	0.00227431	1.46211e-05	0	0	1.26913e-05	2.48478e-05	2.56748e-05	3.04476e-05	0	2.35485e-05	1.46175e-05	1.50974e-05	1.76545e-05	1.42892e-05	1.98021e-05	1.37817e-05	2.45997e-05	3.32776e-05	2.00007e-06	3.74747e-05	4.08186e-05	1.58159e-05	5.73566e-06	6.53178e-05	4.80105e-05	2.61219e-05	1.80052e-05	1.73315e-05	1.69044e-05	1.72678e-05	3.12609e-05	1.60762e-05	1.87777e-05	1.8346e-05	7.36589e-05	7.68504e-05	4.18365e-05	9.06345e-05	2.12835e-05	0	4.69198e-05	1.88105e-05
rs11852927	15	58176201	A	C	0.02403	ALDH1A2	69420	0.0311442	9.70182e-05	0	8.01349e-05	9.03062e-05	2.83651e-05	0.000789086	0.000398693	0	0.000944097	2.84648e-05	1.37737e-05	3.26446e-05	2.49396e-05	0.000182433	0.000290412	8.56715e-06	7.52576e-05	2.02222e-05	0.000996708	0.00230901	0.000578608	5.35372e-06	0.00111008	0.00035011	0.00231495	0.00174183	0.000323827	0.00202639	0.00226986	0.000176683	0.00198794	3.82139e-05	1.11206e-05	0.0012532	6.00472e-05	0.000895006	2.12789e-05	2.79654e-06	1.74135e-06	0.000487489	0
rs71478640	15	58176212	G	A	0.3817	ALDH1A2	69409	0.0017981	1.79407e-05	0	1.08669e-05	1.60247e-05	2.85308e-05	1.91434e-05	2.32613e-05	0	0	3.38916e-05	4.10858e-05	4.10186e-05	1.29862e-05	3.40557e-05	2.45104e-05	7.86048e-06	1.80283e-05	0	2.00229e-05	2.32327e-05	2.00535e-05	0.000129482	1.91141e-05	1.5694e-05	1.54502e-05	3.84155e-06	2.90749e-05	1.52504e-05	1.22541e-05	1.14036e-05	1.48784e-05	1.22016e-05	1.90784e-05	2.53261e-05	3.9524e-05	3.10461e-05	1.78593e-05	1.77227e-05	0	3.60415e-05	1.75045e-05
rs8035220	15	58177467	T	C	0.427	ALDH1A2	68154	0.00357783	1.98383e-05	0	1.79611e-05	1.43904e-05	1.52638e-05	2.61036e-05	3.43074e-05	0	2.9894e-05	8.61217e-06	0	1.6125e-05	1.33294e-05	0	1.29209e-05	1.75594e-06	1.14782e-05	1.2353e-05	5.92758e-05	6.59635e-05	1.55503e-05	1.93616e-05	0.000117905	1.88587e-05	0.000128148	1.9461e-05	1.35581e-05	9.60557e-05	0.000217506	1.40111e-05	0.000120483	8.92528e-06	1.391e-05	0.000155359	9.97331e-06	0.000139533	1.29401e-05	1.53551e-05	7.54653e-06	0.000132093	1.22647e-05
rs8036420	15	58177487	C	T	0.08718	ALDH1A2	68134	0.00149338	5.81235e-05	3.00785e-05	3.90962e-05	4.43032e-05	5.98748e-05	2.08179e-05	2.61018e-05	0	1.72203e-05	7.28459e-06	0	1.76241e-05	1.29877e-05	1.47957e-06	2.31482e-05	1.80283e-06	2.01064e-05	1.19554e-05	1.76883e-05	1.94919e-05	1.5619e-05	5.43174e-06	1.84253e-05	1.77109e-05	1.38642e-05	4.64024e-06	1.78035e-05	1.35332e-05	1.09428e-05	1.26852e-05	1.27406e-05	1.14922e-05	1.22115e-05	2.33464e-05	9.46756e-06	2.7181e-05	0	1.17147e-05	3.33525e-05	2.89476e-05	1.07614e-05
rs894342	15	58177591	C	T	0.4774	ALDH1A2	68030	0.0025038	1.29826e-05	0	9.98129e-06	2.43544e-06	1.52676e-05	1.90202e-05	2.39888e-05	0	0	7.55768e-06	0	2.84245e-05	1.31715e-05	1.91624e-05	1.27981e-05	8.16921e-06	1.22074e-05	1.61475e-05	3.90363e-05	3.81827e-05	1.56594e-05	2.16467e-05	5.7079e-05	1.55424e-05	5.35366e-05	9.93628e-06	1.41679e-05	4.39072e-05	9.91856e-05	1.15174e-05	3.7348e-05	7.59762e-06	1.56868e-05	7.72339e-05	1.34364e-05	8.21925e-05	1.84871e-05	1.81475e-05	8.1278e-06	8.48216e-05	1.49898e-05
rs11071349	15	58177629	A	T	0.3224	ALDH1A2	67992	0.00199638	1.85583e-05	0	2.36879e-06	1.7783e-05	2.85661e-05	1.87056e-05	2.321e-05	0	0	7.87854e-06	0	2.45484e-05	1.43342e-05	2.13357e-05	2.04575e-05	2.44187e-05	1.9178e-05	1.11297e-05	2.20621e-05	2.1203e-05	1.56243e-05	1.66113e-05	2.10011e-05	1.52046e-05	2.19916e-05	5.47418e-06	1.36581e-05	1.82428e-05	2.67484e-05	1.19915e-05	2.45446e-05	8.70392e-06	1.22297e-05	2.71229e-05	8.84981e-06	6.29592e-05	1.21532e-05	1.18408e-05	5.00153e-05	8.57145e-05	2.66002e-06
rs28631770	15	58177701	T	G	0.08295	ALDH1A2	67920	0.00159951	7.0964e-05	5.54473e-05	4.98623e-05	5.2844e-05	7.23132e-05	2.03248e-05	2.52732e-05	0	1.7254e-05	7.15519e-06	0	2.35458e-05	1.31673e-05	1.79331e-05	2.39631e-05	7.07823e-06	2.11608e-05	1.37566e-05	1.65385e-05	1.8338e-05	1.70404e-05	5.83316e-06	1.87149e-05	1.89188e-05	1.39882e-05	4.73132e-06	2.36479e-05	1.39805e-05	1.10239e-05	1.3372e-05	1.29328e-05	1.19488e-05	1.28625e-05	2.34992e-05	9.0186e-06	2.53174e-05	0	1.19372e-05	2.31674e-05	2.78163e-05	1.12576e-05
rs737413	15	58177745	A	G	0.4093	ALDH1A2	67876	0.00155345	2.91938e-06	0	0	0	1.47888e-05	1.91272e-05	2.43663e-05	0	0	8.41818e-06	0	1.30422e-05	1.42262e-05	8.91004e-06	0	8.45531e-06	1.05385e-05	0	1.65136e-05	1.7719e-05	1.52215e-05	5.45173e-06	2.09238e-05	1.36279e-05	2.02299e-05	3.85692e-06	1.38554e-05	1.92008e-05	2.62453e-05	1.13704e-05	2.44104e-05	7.51797e-06	9.88425e-06	2.64113e-05	1.01749e-05	4.24122e-05	1.67545e-05	0	0	5.38145e-05	0
rs737412	15	58177757	C	A	0.4092	ALDH1A2	67864	0.00155938	2.91944e-06	0	0	0	1.47822e-05	1.91442e-05	2.43817e-05	0	0	8.43882e-06	5.71729e-06	1.31178e-05	1.43455e-05	9.0059e-06	1.27825e-05	8.44253e-06	1.05408e-05	0	1.64637e-05	1.76876e-05	1.52239e-05	5.48364e-06	2.08533e-05	1.36233e-05	2.00468e-05	3.85484e-06	1.38405e-05	1.89875e-05	2.58284e-05	1.13755e-05	2.4115e-05	7.51829e-06	9.89193e-06	2.63e-05	1.01692e-05	4.19168e-05	1.67017e-05	0	0	5.31914e-05	0
rs12917505	15	58178446	A	G	0.4434	ALDH1A2	67175	0.00245109	2.4436e-05	2.6097e-06	2.1838e-05	1.68763e-05	1.63541e-05	2.33716e-05	3.28425e-05	0	2.52178e-05	7.85689e-06	0	2.69613e-05	1.31835e-05	1.86777e-05	1.2934e-05	1.77338e-06	1.12914e-05	1.13497e-05	3.91595e-05	3.97577e-05	1.53116e-05	6.89852e-06	7.75044e-05	1.7722e-05	6.37992e-05	1.61155e-05	1.37587e-05	5.83544e-05	0.000123355	1.1802e-05	6.80789e-05	8.95901e-06	1.23706e-05	9.84911e-05	9.25407e-06	7.85122e-05	1.11574e-05	1.37826e-05	7.4899e-06	7.97104e-05	1.09611e-05
rs2899607	15	58179019	C	T	0.4092	ALDH1A2	66602	0.0015756	2.92132e-06	0	0	0	1.47789e-05	1.90127e-05	2.41294e-05	0	0	8.20015e-06	0	1.31276e-05	1.45745e-05	8.998e-06	0	8.62966e-06	1.05583e-05	0	1.67765e-05	1.79769e-05	1.5246e-05	5.52118e-06	2.13071e-05	1.36309e-05	2.6532e-05	3.87692e-06	1.43514e-05	1.97624e-05	2.74969e-05	1.13705e-05	2.52878e-05	7.51866e-06	9.91993e-06	2.69953e-05	1.00766e-05	4.40814e-05	1.28669e-05	0	0	5.58686e-05	0
rs144804393	15	58179367	T	C	0.01485	ALDH1A2	66254	0.00216283	3.18822e-05	2.60784e-05	2.11111e-05	3.92048e-05	2.82027e-05	2.20434e-05	2.72926e-05	0	1.98779e-05	1.90081e-05	1.22076e-05	2.33448e-05	2.08028e-05	2.30993e-05	2.69723e-05	0.00015055	2.92386e-05	1.07089e-05	1.59156e-05	1.66361e-05	1.73402e-05	3.95191e-05	1.95039e-05	1.34708e-05	1.44313e-05	2.97441e-05	2.06758e-05	1.62111e-05	1.16939e-05	1.15013e-05	1.50518e-05	1.15861e-05	1.24489e-05	2.42621e-05	1.45642e-05	2.30488e-05	5.06761e-05	1.38268e-05	0	2.65977e-05	1.12335e-05
rs1550572	15	58179566	C	T	0.017	ALDH1A2	66055	0.00211464	1.5599e-05	0	1.40335e-05	1.71049e-05	1.76275e-05	4.9837e-05	3.74499e-05	1.11123e-05	2.90872e-05	4.81991e-05	4.60643e-05	3.21694e-06	2.0645e-05	0	9.90362e-05	0	1.14683e-05	0	1.98622e-05	1.9333e-05	2.55836e-05	4.66055e-06	2.24824e-05	2.20065e-05	1.63816e-05	7.38897e-06	2.11156e-05	1.50618e-05	1.29037e-05	1.25618e-05	1.41835e-05	7.61519e-06	2.1827e-05	2.61765e-05	9.38676e-06	2.87841e-05	1.19862e-05	2.01934e-05	1.54278e-05	2.90721e-05	1.5965e-05
rs16977814	15	58179590	G	A	0.1495	ALDH1A2	66031	0.00205074	4.6754e-05	0	1.82795e-05	2.22091e-05	1.95188e-05	2.1262e-05	2.77628e-05	1.39876e-06	1.99433e-05	7.21569e-06	0	2.52301e-05	1.36216e-05	0	1.82242e-05	8.42568e-06	1.8966e-05	4.78307e-06	2.45889e-05	2.78692e-05	1.52558e-05	5.05916e-06	5.91619e-05	1.58406e-05	2.04829e-05	2.94604e-05	1.34771e-05	1.45271e-05	1.74458e-05	1.18379e-05	1.38411e-05	9.91979e-06	1.08016e-05	7.00974e-05	8.9797e-06	2.75986e-05	1.19742e-05	1.24031e-05	0	2.69871e-05	0
rs1550571	15	58179789	C	A	0.4069	ALDH1A2	65832	0.00163088	2.92447e-06	0	0	0	1.47756e-05	1.98115e-05	2.55422e-05	0	0	8.85889e-06	5.91991e-06	1.29599e-05	1.41292e-05	5.90101e-06	1.28302e-05	8.20033e-06	1.04347e-05	0	1.83778e-05	1.83771e-05	1.52494e-05	5.58645e-06	2.15902e-05	1.59958e-05	2.74297e-05	3.952e-06	1.3741e-05	2.05905e-05	2.8461e-05	1.13948e-05	2.6416e-05	7.53349e-06	1.02034e-05	2.74064e-05	1.38069e-05	4.62967e-05	1.69325e-05	0	0	6.07349e-05	0
rs1550570	15	58179975	C	G	0.4071	ALDH1A2	65646	0.00162013	2.92026e-06	0	0	0	1.48177e-05	1.96857e-05	2.53134e-05	0	0	8.79248e-06	5.89558e-06	1.29444e-05	1.40521e-05	5.9169e-06	1.27967e-05	8.26557e-06	1.04444e-05	0	1.69515e-05	1.81601e-05	1.52348e-05	5.55411e-06	2.12706e-05	1.41896e-05	2.67053e-05	3.93493e-06	1.37897e-05	2.01375e-05	2.76607e-05	1.13728e-05	2.57651e-05	7.52552e-06	1.0169e-05	2.69407e-05	1.3765e-05	4.51234e-05	1.69621e-05	0	0	5.76876e-05	0
rs66480132	15	58180009	G	A	0.1496	ALDH1A2	65612	0.00204293	4.69675e-05	0	1.85638e-05	2.23072e-05	1.93929e-05	2.10353e-05	2.73306e-05	1.4056e-06	1.97096e-05	7.22679e-06	0	2.4986e-05	1.36753e-05	0	1.83782e-05	8.28306e-06	1.87285e-05	4.81282e-06	2.44949e-05	2.76989e-05	1.52587e-05	5.07699e-06	5.95699e-05	1.576e-05	2.06557e-05	2.95188e-05	1.34618e-05	1.46011e-05	1.76384e-05	1.17805e-05	1.39121e-05	9.8367e-06	1.07885e-05	7.05562e-05	8.96492e-06	2.77773e-05	1.19188e-05	1.24042e-05	0	2.70514e-05	0
rs4143227	15	58180168	T	G	0.08039	ALDH1A2	65453	0.00170728	9.12339e-05	8.591e-05	7.16607e-05	7.25264e-05	7.811e-05	2.7418e-05	3.3191e-05	1.66768e-06	3.57695e-05	8.78597e-06	6.02676e-06	2.75346e-05	1.3236e-05	2.15591e-05	1.82575e-05	7.44995e-06	2.71039e-05	1.48968e-05	1.54465e-05	1.48763e-05	1.52792e-05	5.62726e-06	2.00279e-05	2.84807e-05	1.51525e-05	1.39146e-05	1.66164e-05	1.60478e-05	1.20071e-05	2.15102e-05	1.43275e-05	1.44802e-05	1.02164e-05	2.48199e-05	1.49673e-05	2.29757e-05	1.16817e-05	0	2.62645e-05	2.62779e-05	0
rs4143226	15	58180210	T	C	0.04622	ALDH1A2	65411	0.0017741	1.67854e-05	1.78255e-05	1.42116e-05	1.70175e-05	2.21775e-05	2.01208e-05	2.6447e-05	0	1.18869e-05	7.32886e-06	5.79472e-06	3.93779e-05	1.30541e-05	2.7367e-05	1.87227e-05	7.43385e-06	1.04516e-05	4.24317e-06	1.53087e-05	1.5893e-05	2.80997e-05	4.98183e-06	1.86436e-05	1.62121e-05	1.50108e-05	3.86139e-06	4.73688e-05	1.62614e-05	1.23001e-05	1.22198e-05	1.46629e-05	7.52121e-06	2.43645e-06	2.37496e-05	4.07345e-05	2.33245e-05	9.8881e-05	0	3.61898e-05	2.68045e-05	0
rs4143225	15	58180403	G	A	0.4112	ALDH1A2	65218	0.00168811	2.92209e-06	0	0	0	1.48035e-05	1.93634e-05	2.49628e-05	0	0	8.8082e-06	5.99436e-06	1.28765e-05	1.49495e-05	5.83796e-06	0	8.35353e-06	1.04836e-05	0	1.68293e-05	1.79769e-05	1.52243e-05	5.50037e-06	2.15229e-05	1.37681e-05	2.72286e-05	3.95966e-06	1.41812e-05	2.01875e-05	2.9143e-05	1.13455e-05	2.62457e-05	7.52241e-06	1.03263e-05	2.73927e-05	1.41466e-05	4.65977e-05	1.84774e-05	2.76605e-06	0	5.87484e-05	0
rs144757319	15	58180927	T	C	0.02148	ALDH1A2	64694	0.00138355	2.90956e-06	0	0	2.49873e-06	1.60541e-05	1.87164e-05	2.31321e-05	3.95516e-06	0	1.68888e-05	1.63869e-05	3.4405e-05	1.50932e-05	5.19719e-05	1.33741e-05	1.76499e-06	1.03995e-05	1.49258e-05	1.55114e-05	1.47308e-05	1.74771e-05	4.68118e-06	1.87406e-05	1.61824e-05	1.90717e-05	3.82044e-06	1.77683e-05	1.74467e-05	1.50058e-05	1.28513e-05	1.61809e-05	7.86057e-06	1.00803e-05	2.38708e-05	2.70779e-05	2.65655e-05	1.83238e-05	0	8.2398e-05	2.77479e-05	0
rs12440887	15	58180935	C	T	0.4087	ALDH1A2	64686	0.00177499	2.92489e-06	0	0	0	1.48015e-05	2.02038e-05	2.64076e-05	0	0	1.20308e-05	6.40093e-06	1.28637e-05	1.44681e-05	5.82392e-06	1.28959e-05	8.06402e-06	1.04269e-05	0	1.84429e-05	1.83843e-05	1.52657e-05	5.65096e-06	2.1831e-05	1.61206e-05	2.81578e-05	4.05724e-06	1.36936e-05	2.10452e-05	3.01811e-05	1.14098e-05	2.74342e-05	7.56402e-06	1.07099e-05	2.78384e-05	2.47013e-05	4.90999e-05	3.01371e-05	1.12191e-05	0	6.87553e-05	0
rs12437700	15	58181064	A	C	0.2614	ALDH1A2	64557	0.00263973	1.78211e-05	0	2.33723e-06	1.73738e-05	3.24693e-05	2.49553e-05	3.31677e-05	0	1.83338e-05	8.79445e-06	5.93708e-06	1.50981e-05	1.40515e-05	9.15366e-06	2.55037e-05	0	1.11953e-05	2.12032e-06	3.06603e-05	3.07649e-05	2.56893e-05	4.98024e-06	2.012e-05	1.76979e-05	2.67948e-05	6.34501e-06	2.76065e-05	1.90875e-05	3.85501e-05	1.21888e-05	1.94292e-05	8.27273e-06	5.07589e-05	2.63867e-05	0	6.39876e-05	0	3.88251e-05	7.65123e-06	7.76628e-05	6.8214e-05
rs75977380	15	58181071	C	A	0.2552	ALDH1A2	64550	0.00339385	1.65479e-05	0	0	1.55765e-05	3.00869e-05	3.54554e-05	4.39157e-05	0	3.19611e-05	1.41522e-05	7.25873e-06	1.3835e-05	1.39637e-05	1.49343e-06	4.28804e-05	0	1.15988e-05	1.04839e-05	4.00489e-05	4.26882e-05	3.93259e-05	5.19229e-06	2.27847e-05	2.09728e-05	3.92609e-05	8.97783e-06	4.44658e-05	2.38611e-05	4.70381e-05	1.40373e-05	3.09659e-05	8.41394e-06	5.43568e-05	2.98813e-05	9.4189e-06	8.25764e-05	1.11709e-05	3.95252e-05	7.70163e-06	0.000100117	9.82314e-05
rs75353060	15	58181072	C	A	0.254	ALDH1A2	64549	0.00329621	1.56546e-05	0	0	1.46389e-05	2.75094e-05	3.78871e-05	4.7185e-05	0	3.36294e-05	1.37646e-05	7.03459e-06	1.34161e-05	1.42016e-05	1.45492e-06	4.25905e-05	0	1.17346e-05	1.09661e-05	4.28622e-05	4.55898e-05	3.9048e-05	5.09282e-06	2.40136e-05	2.17738e-05	4.29642e-05	9.46864e-06	4.33558e-05	3.66955e-05	6.0219e-05	1.64474e-05	3.52349e-05	8.51635e-06	4.47124e-05	3.26023e-05	9.3598e-06	9.27074e-05	1.1169e-05	3.34355e-05	7.95203e-06	0.000112731	4.50135e-05
rs78764978	15	58181186	T	C	0.07896	ALDH1A2	64435	0.00146034	5.74559e-05	3.23281e-05	4.79576e-05	4.95941e-05	6.16311e-05	2.20018e-05	2.92525e-05	0	1.8055e-05	7.44614e-06	0	1.6854e-05	1.4776e-05	1.44724e-06	2.2706e-05	1.80872e-06	2.0593e-05	1.2321e-05	1.70416e-05	1.91097e-05	1.59598e-05	5.14008e-06	1.85437e-05	1.75119e-05	1.40968e-05	4.30758e-06	1.81869e-05	1.39275e-05	1.11504e-05	1.2476e-05	1.2942e-05	1.23798e-05	1.16479e-05	2.3376e-05	1.04614e-05	2.47379e-05	0	1.14458e-05	8.00338e-06	2.72057e-05	1.06229e-05
rs12441747	15	58181821	C	T	0.409	ALDH1A2	63800	0.00174245	2.92172e-06	0	0	0	1.48232e-05	1.99418e-05	2.60365e-05	0	0	1.20922e-05	6.43864e-06	1.29165e-05	1.4268e-05	5.84253e-06	1.29206e-05	8.08568e-06	1.04347e-05	0	1.695e-05	1.81023e-05	1.52772e-05	5.66505e-06	2.14366e-05	1.59316e-05	2.71812e-05	4.02233e-06	1.36595e-05	2.03461e-05	2.89523e-05	1.13716e-05	2.64093e-05	7.53995e-06	1.0652e-05	2.72615e-05	2.48593e-05	4.72196e-05	3.04332e-05	1.11492e-05	0	6.15691e-05	0
rs28495341	15	58181825	T	A	0.08039	ALDH1A2	63796	0.00167481	8.99906e-05	8.40768e-05	7.03468e-05	7.14441e-05	7.73669e-05	2.55226e-05	3.08656e-05	1.68419e-06	3.28518e-05	8.82242e-06	6.07799e-06	2.5986e-05	1.3192e-05	2.0514e-05	1.8661e-05	7.16914e-06	2.47947e-05	1.43821e-05	1.54485e-05	1.48825e-05	1.53569e-05	5.32993e-06	2.00053e-05	2.61231e-05	1.51294e-05	7.54825e-06	1.6968e-05	1.6006e-05	1.19884e-05	2.00108e-05	1.42994e-05	1.33756e-05	1.02337e-05	2.48031e-05	1.54689e-05	2.29783e-05	1.18669e-05	0	2.38782e-05	2.62809e-05	0
rs12591968	15	58181932	G	C	0.3288	ALDH1A2	63689	0.00207876	2.00748e-05	0	2.47359e-06	1.94277e-05	3.22066e-05	1.87182e-05	2.32441e-05	0	0	7.87583e-06	0	2.41129e-05	1.38756e-05	2.23774e-05	1.90051e-05	2.46383e-05	1.95431e-05	1.24567e-05	1.74545e-05	1.90192e-05	1.54957e-05	1.68929e-05	2.00026e-05	1.54596e-05	1.86525e-05	5.37209e-06	1.35909e-05	1.64243e-05	2.45459e-05	1.25112e-05	1.77914e-05	8.65691e-06	1.2768e-05	2.5382e-05	9.2775e-06	5.29686e-05	1.67032e-05	1.23776e-05	5.02044e-05	7.51201e-05	1.11467e-05
rs12591987	15	58182073	T	A	0.4089	ALDH1A2	63548	0.00173139	2.92185e-06	0	0	0	1.4818e-05	2.01377e-05	2.63735e-05	0	0	1.20007e-05	6.38483e-06	1.28404e-05	1.43718e-05	5.80792e-06	1.29266e-05	7.93062e-06	1.04263e-05	0	1.69652e-05	1.81172e-05	1.52861e-05	5.54954e-06	2.14545e-05	1.60665e-05	2.72205e-05	4.04562e-06	1.3647e-05	2.03845e-05	2.90001e-05	1.13956e-05	2.64571e-05	7.55887e-06	1.06584e-05	2.72773e-05	2.44362e-05	4.7321e-05	2.99363e-05	1.11541e-05	0	6.16747e-05	0
rs117148447	15	58182218	T	C	0.01325	ALDH1A2	63403	0.002189	1.8634e-05	2.65623e-06	1.10538e-05	2.0948e-05	3.30194e-05	1.90014e-05	2.52776e-05	0	0	0	0	1.28295e-05	1.42478e-05	0	2.02106e-05	8.59777e-05	2.75414e-05	1.62582e-05	1.5352e-05	1.48349e-05	1.52169e-05	1.99627e-05	1.89785e-05	1.53197e-05	1.38662e-05	7.80924e-06	1.36155e-05	1.35184e-05	1.14516e-05	1.13417e-05	1.27439e-05	1.25816e-05	9.87238e-06	2.41836e-05	1.01466e-05	2.30995e-05	0	2.79907e-06	5.55775e-05	2.64645e-05	0
rs11071350	15	58182394	T	A	0.3288	ALDH1A2	63227	0.00207876	2.00748e-05	0	2.47359e-06	1.94277e-05	3.22066e-05	1.87182e-05	2.32441e-05	0	0	7.87583e-06	0	2.41129e-05	1.38756e-05	2.23774e-05	1.90051e-05	2.46383e-05	1.95431e-05	1.24567e-05	1.74545e-05	1.90192e-05	1.54957e-05	1.68929e-05	2.00026e-05	1.54596e-05	1.86525e-05	5.37209e-06	1.35909e-05	1.64243e-05	2.45459e-05	1.25112e-05	1.77914e-05	8.65691e-06	1.2768e-05	2.5382e-05	9.2775e-06	5.29686e-05	1.67032e-05	1.23776e-05	5.02044e-05	7.51201e-05	1.11467e-05
rs7172844	15	58182405	G	A	0.4114	ALDH1A2	63216	0.001668	2.92005e-06	0	0	0	1.48292e-05	1.92066e-05	2.47062e-05	0	0	8.72915e-06	5.954e-06	1.2838e-05	1.47416e-05	5.82176e-06	0	8.31843e-06	1.04968e-05	0	1.66405e-05	1.77858e-05	1.52284e-05	5.43336e-06	2.12565e-05	1.36828e-05	2.66188e-05	3.94264e-06	1.41915e-05	1.98082e-05	2.85055e-05	1.13562e-05	2.56651e-05	7.51805e-06	1.02692e-05	2.69962e-05	1.40647e-05	4.55671e-05	1.8442e-05	2.75335e-06	0	5.73918e-05	0
rs117227175	15	58182411	T	C	0.01517	ALDH1A2	63210	0.00124142	1.28671e-05	0	2.42006e-06	4.94783e-06	1.51591e-05	2.0002e-05	2.48144e-05	0	0	7.04456e-06	0	1.29119e-05	1.35255e-05	0	1.83137e-05	1.767e-06	1.06403e-05	0	1.55466e-05	1.58655e-05	1.68937e-05	5.52873e-06	2.13563e-05	1.52528e-05	1.66023e-05	8.57972e-06	1.83546e-05	1.59651e-05	1.72488e-05	1.15218e-05	1.53412e-05	7.69289e-06	1.17648e-05	3.0312e-05	0	3.11126e-05	0	1.55e-05	0	3.43193e-05	1.11474e-05
rs1866964	15	58182454	C	T	0.3288	ALDH1A2	63167	0.00207876	2.00748e-05	0	2.47359e-06	1.94277e-05	3.22066e-05	1.87182e-05	2.32441e-05	0	0	7.87583e-06	0	2.41129e-05	1.38756e-05	2.23774e-05	1.90051e-05	2.46383e-05	1.95431e-05	1.24567e-05	1.74545e-05	1.90192e-05	1.54957e-05	1.68929e-05	2.00026e-05	1.54596e-05	1.86525e-05	5.37209e-06	1.35909e-05	1.64243e-05	2.45459e-05	1.25112e-05	1.77914e-05	8.65691e-06	1.2768e-05	2.5382e-05	9.2775e-06	5.29686e-05	1.67032e-05	1.23776e-05	5.02044e-05	7.51201e-05	1.11467e-05
rs1866963	15	58182592	C	T	0.3288	ALDH1A2	63029	0.00207876	2.00748e-05	0	2.47359e-06	1.94277e-05	3.22066e-05	1.87182e-05	2.32441e-05	0	0	7.87583e-06	0	2.41129e-05	1.38756e-05	2.23774e-05	1.90051e-05	2.46383e-05	1.95431e-05	1.24567e-05	1.74545e-05	1.90192e-05	1.54957e-05	1.68929e-05	2.00026e-05	1.54596e-05	1.86525e-05	5.37209e-06	1.35909e-05	1.64243e-05	2.45459e-05	1.25112e-05	1.77914e-05	8.65691e-06	1.2768e-05	2.5382e-05	9.2775e-06	5.29686e-05	1.67032e-05	1.23776e-05	5.02044e-05	7.51201e-05	1.11467e-05
rs12911525	15	58182614	C	T	0.1494	ALDH1A2	63007	0.00203426	4.33463e-05	0	1.74892e-05	2.10395e-05	1.85402e-05	2.0673e-05	2.666e-05	1.40139e-06	1.92706e-05	7.25575e-06	0	2.5101e-05	1.37715e-05	0	1.84079e-05	8.10022e-06	1.83048e-05	1.11468e-05	2.47319e-05	2.89158e-05	1.52602e-05	5.09771e-06	6.03778e-05	1.57154e-05	2.08883e-05	2.94365e-05	1.34677e-05	1.4701e-05	1.96182e-05	1.17665e-05	1.4031e-05	9.48255e-06	1.08423e-05	7.18603e-05	9.03645e-06	2.81665e-05	1.20552e-05	1.24986e-05	0	2.72063e-05	0
rs1866962	15	58182673	C	T	0.3288	ALDH1A2	62948	0.00209721	2.01434e-05	0	2.47128e-06	1.94661e-05	3.23436e-05	1.87231e-05	2.32402e-05	0	0	7.85951e-06	0	2.37554e-05	1.37758e-05	2.1955e-05	1.8988e-05	2.46847e-05	1.95186e-05	1.26879e-05	1.75274e-05	1.90721e-05	1.54823e-05	1.67124e-05	2.00495e-05	1.54525e-05	1.88069e-05	3.90333e-06	1.35815e-05	1.65722e-05	2.49371e-05	1.24718e-05	2.20993e-05	8.63872e-06	1.27372e-05	2.54724e-05	9.28148e-06	5.3759e-05	1.67582e-05	1.23915e-05	5.07359e-05	7.62157e-05	1.11442e-05
rs16977822	15	58183027	C	T	0.08015	ALDH1A2	62594	0.0016847	8.98401e-05	8.37167e-05	6.98981e-05	7.17858e-05	7.98794e-05	2.58124e-05	3.16481e-05	1.534e-06	3.33867e-05	8.31341e-06	5.73614e-06	2.63266e-05	1.32125e-05	2.02634e-05	1.9208e-05	7.43549e-06	2.62712e-05	1.49644e-05	1.54811e-05	1.497e-05	1.54012e-05	5.59044e-06	1.98338e-05	2.62205e-05	1.49081e-05	7.59636e-06	1.71879e-05	1.57034e-05	1.17578e-05	2.045e-05	1.40721e-05	1.45307e-05	1.06347e-05	2.46026e-05	1.42523e-05	2.30142e-05	1.13693e-05	0	3.22803e-05	2.63215e-05	0
rs61998332	15	58183180	T	A	0.174	ALDH1A2	62441	0.00278378	5.44759e-05	0	1.59754e-05	2.1961e-05	3.44388e-05	2.00962e-05	2.56205e-05	6.50944e-06	1.80027e-05	1.18545e-05	9.87313e-06	5.26581e-05	1.29907e-05	2.208e-05	1.97322e-05	8.03436e-06	1.87557e-05	2.00648e-05	1.68654e-05	2.19681e-05	1.62596e-05	5.19113e-06	4.21432e-05	1.56317e-05	1.42394e-05	2.62235e-05	1.55913e-05	1.34555e-05	1.15426e-05	1.15711e-05	1.27711e-05	1.05865e-05	2.43523e-06	5.32089e-05	1.72665e-05	2.31092e-05	2.08577e-05	0	3.28522e-05	2.69812e-05	0
rs11071351	15	58183308	G	A	0.4779	ALDH1A2	62313	0.00240505	2.95866e-06	0	0	2.46028e-06	2.10869e-05	1.95527e-05	2.59238e-05	0	0	7.34208e-06	0	5.0691e-05	1.3139e-05	2.49474e-05	1.29428e-05	7.27453e-06	1.07416e-05	2.19195e-05	4.02319e-05	4.0979e-05	1.56111e-05	2.35016e-05	5.23526e-05	1.53943e-05	4.70169e-05	9.74392e-06	1.50775e-05	2.54178e-05	7.06678e-05	1.18321e-05	3.01989e-05	7.59971e-06	1.82706e-05	7.19474e-05	0	8.4335e-05	0	1.87213e-05	6.32466e-05	8.4491e-05	1.63165e-05
rs12439504	15	58183410	G	C	0.4772	ALDH1A2	62211	0.00256859	1.13616e-05	0	0	2.45011e-06	2.13652e-05	1.9715e-05	2.62804e-05	0	1.18019e-05	7.36628e-06	0	4.3643e-05	1.30846e-05	2.31926e-05	1.29682e-05	7.24989e-06	1.06536e-05	2.3737e-05	4.128e-05	4.17078e-05	1.55563e-05	2.29194e-05	5.59646e-05	1.5391e-05	5.06623e-05	1.06036e-05	1.50529e-05	2.65255e-05	9.29325e-05	1.16785e-05	3.31943e-05	7.59509e-06	1.90663e-05	7.67078e-05	0	8.94507e-05	1.117e-05	2.01625e-05	6.36109e-05	8.73119e-05	1.71982e-05
rs11071352	15	58183431	T	G	0.3038	ALDH1A2	62190	0.0036625	3.00082e-05	0	9.57777e-06	2.2482e-05	5.54703e-05	1.87286e-05	2.33824e-05	0	0	1.38949e-05	1.03662e-05	1.30798e-05	1.31393e-05	1.45329e-06	2.08881e-05	2.56289e-05	2.07671e-05	0	2.05105e-05	1.93458e-05	1.73078e-05	1.67002e-05	2.04192e-05	1.54901e-05	3.38862e-05	5.48661e-06	1.69983e-05	2.18948e-05	3.91125e-05	1.23389e-05	3.25397e-05	9.73545e-06	1.76744e-05	2.65159e-05	3.45261e-05	8.8928e-05	4.48738e-05	1.5929e-05	0	0.000123084	1.51826e-05
rs10851628	15	58183524	A	G	0.4419	ALDH1A2	62097	0.00254556	2.26019e-05	2.60256e-06	2.08249e-05	1.60645e-05	1.58087e-05	2.4164e-05	3.45907e-05	0	2.85389e-05	8.5013e-06	0	2.60169e-05	1.32928e-05	1.79657e-05	1.28277e-05	1.7689e-06	1.13073e-05	1.17196e-05	3.84824e-05	3.86791e-05	1.53845e-05	6.97472e-06	7.49142e-05	1.79044e-05	6.35548e-05	1.89351e-05	1.36142e-05	5.82302e-05	0.000139367	1.18545e-05	6.71891e-05	8.92634e-06	1.4118e-05	9.61936e-05	1.0054e-05	8.19998e-05	1.18918e-05	1.5905e-05	7.66735e-06	8.17523e-05	1.2604e-05
rs10851629	15	58183586	G	C	0.4417	ALDH1A2	62035	0.0024687	2.25151e-05	2.5841e-06	2.06551e-05	1.60232e-05	1.583e-05	2.36486e-05	3.38157e-05	0	2.78755e-05	8.32745e-06	0	2.61039e-05	1.31908e-05	1.81399e-05	1.28992e-05	1.77039e-06	1.12699e-05	1.178e-05	3.73807e-05	3.74385e-05	1.53346e-05	6.92021e-06	7.30052e-05	1.76051e-05	6.17321e-05	1.80538e-05	1.36838e-05	5.66909e-05	0.000127033	1.17607e-05	6.24414e-05	8.95709e-06	1.36363e-05	9.34739e-05	9.84292e-06	7.92334e-05	1.17315e-05	1.54241e-05	7.6933e-06	7.9525e-05	1.22267e-05
rs117664211	15	58183592	C	T	0.01485	ALDH1A2	62029	0.00216283	3.18822e-05	2.60784e-05	2.11111e-05	3.92048e-05	2.82027e-05	2.20434e-05	2.72926e-05	0	1.98779e-05	1.90081e-05	1.22076e-05	2.33448e-05	2.08028e-05	2.30993e-05	2.69723e-05	0.00015055	2.92386e-05	1.07089e-05	1.59156e-05	1.66361e-05	1.73402e-05	3.95191e-05	1.95039e-05	1.34708e-05	1.44313e-05	2.97441e-05	2.06758e-05	1.62111e-05	1.16939e-05	1.15013e-05	1.50518e-05	1.15861e-05	1.24489e-05	2.42621e-05	1.45642e-05	2.30488e-05	5.06761e-05	1.38268e-05	0	2.65977e-05	1.12335e-05
rs117045414	15	58184250	C	T	0.01054	ALDH1A2	61371	0.00429622	2.91921e-06	0	0	0	3.76137e-06	2.07912e-05	3.30302e-05	1.45186e-06	1.84791e-05	7.94771e-06	0	3.36472e-05	1.64942e-05	2.42284e-05	1.36597e-05	4.19007e-05	3.94156e-05	1.60962e-05	7.60381e-05	6.66386e-05	3.73189e-05	1.88326e-05	9.72914e-05	2.78333e-05	8.53942e-05	7.30522e-06	4.1016e-05	0.000109701	9.27026e-05	3.18809e-05	0.000129886	2.04357e-05	2.45445e-06	0.000121414	9.04382e-06	0.000325378	0	0	0	0.000457563	0
rs4775001	15	58184308	A	G	0.2924	ALDH1A2	61313	0.00298748	1.99324e-05	0	0	1.71391e-05	3.76587e-05	1.88122e-05	2.33282e-05	0	0	9.1008e-06	6.75961e-06	3.21167e-06	1.35989e-05	0	1.90515e-05	2.47763e-05	1.95099e-05	0	2.46666e-05	1.99017e-05	1.55783e-05	5.49478e-06	2.1654e-05	1.34981e-05	3.54584e-05	5.41844e-06	1.49737e-05	3.68427e-05	4.04121e-05	1.20398e-05	3.4377e-05	8.97715e-06	1.40653e-05	2.89956e-05	2.38906e-05	8.98887e-05	3.75207e-05	1.35743e-05	0	0.000124576	1.22751e-05
rs188966764	15	58184393	T	C	0.01844	ALDH1A2	61228	0.00215644	1.13511e-05	0	0	0	3.77219e-06	1.8705e-05	2.33107e-05	3.64948e-07	0	7.16623e-06	0	3.21117e-06	1.4138e-05	0	2.2239e-05	7.24954e-06	1.04996e-05	0	7.46143e-05	7.34911e-05	1.55773e-05	4.65023e-06	4.98446e-05	1.50669e-05	3.72777e-05	5.38598e-06	1.55194e-05	2.28856e-05	2.89421e-05	1.13758e-05	2.42692e-05	7.54585e-06	1.58515e-05	6.62872e-05	0	5.62361e-05	1.1794e-05	1.55852e-05	0	5.73336e-05	1.41375e-05
rs930473	15	58184569	T	G	0.4418	ALDH1A2	61052	0.00243097	2.22934e-05	0	2.01424e-05	1.58891e-05	1.58555e-05	2.34792e-05	3.36524e-05	0	2.76207e-05	8.26576e-06	0	2.62861e-05	1.3201e-05	1.82828e-05	1.29278e-05	1.77224e-06	1.12538e-05	1.18526e-05	3.70133e-05	3.71294e-05	1.53172e-05	6.86765e-06	7.17362e-05	1.76312e-05	5.99546e-05	1.76822e-05	1.37331e-05	5.54334e-05	0.000123046	1.17715e-05	6.09554e-05	8.9255e-06	1.34937e-05	9.18198e-05	9.84208e-06	7.74282e-05	1.17246e-05	1.53128e-05	7.73796e-06	7.79856e-05	1.2129e-05
rs1814450	15	58184861	A	G	0.281	ALDH1A2	60760	0.00298758	3.16933e-05	0	9.96025e-06	2.18543e-05	4.21828e-05	2.02646e-05	2.36279e-05	0	1.72827e-05	7.6726e-06	5.83453e-06	3.20066e-06	1.32612e-05	0	1.28644e-05	3.6986e-05	2.37847e-05	0	1.56309e-05	1.68212e-05	1.53551e-05	5.31808e-06	1.86972e-05	1.58653e-05	1.53033e-05	6.64994e-06	1.34496e-05	1.56058e-05	1.44598e-05	1.32429e-05	1.53604e-05	1.15786e-05	1.18487e-05	2.39063e-05	1.9219e-05	4.8953e-05	3.1721e-05	1.15892e-05	0	7.52566e-05	2.64659e-06
rs1867049	15	58185133	T	G	0.2766	ALDH1A2	60488	0.00273372	2.97327e-05	0	9.63348e-06	2.05841e-05	3.89091e-05	2.061e-05	2.38263e-05	3.38214e-07	1.74528e-05	7.55328e-06	0	3.20282e-06	1.32556e-05	0	1.28488e-05	3.68006e-05	2.3544e-05	0	1.59538e-05	1.69939e-05	1.55925e-05	5.28297e-06	1.86945e-05	1.57254e-05	1.57404e-05	6.8042e-06	1.35505e-05	1.62223e-05	2.09744e-05	1.30292e-05	2.17137e-05	1.15581e-05	1.17388e-05	2.42321e-05	9.75597e-06	5.09852e-05	2.9868e-05	1.15548e-05	0	7.93402e-05	0
rs1441824	15	58185362	G	A	0.4917	ALDH1A2	60259	0.00171212	1.15465e-05	0	0	0	1.56654e-05	1.9469e-05	2.34242e-05	0	0	7.05148e-06	0	2.45579e-05	1.31036e-05	1.31166e-05	1.37264e-05	2.31475e-05	1.77788e-05	1.32609e-05	2.1999e-05	2.18455e-05	1.96019e-05	1.67392e-05	3.03825e-05	1.37069e-05	3.0526e-05	6.15646e-06	2.38043e-05	1.77735e-05	3.58354e-05	1.18101e-05	2.45467e-05	8.08895e-06	1.3657e-05	4.19588e-05	1.00895e-05	5.23114e-05	1.86965e-05	1.59555e-05	7.66432e-06	5.75837e-05	1.32706e-05
rs1441826	15	58185488	C	T	0.181	ALDH1A2	60133	0.0024825	2.8279e-05	0	1.08505e-05	1.53649e-05	1.95186e-05	1.93238e-05	2.46847e-05	9.16006e-06	1.66855e-05	8.47312e-06	6.93661e-06	9.53039e-05	1.36602e-05	3.21268e-05	1.89345e-05	7.58567e-06	1.28102e-05	2.99171e-05	1.65798e-05	2.06675e-05	1.55548e-05	6.90455e-06	3.40931e-05	1.51676e-05	1.41336e-05	1.35289e-05	1.36674e-05	1.34781e-05	1.14623e-05	1.1383e-05	1.2774e-05	9.19327e-06	9.84307e-06	3.99358e-05	1.5013e-05	2.309e-05	1.92393e-05	2.77995e-06	3.6152e-05	2.68876e-05	0
rs11632227	15	58185648	G	T	0.2812	ALDH1A2	59973	0.00308195	3.09802e-05	0	9.81146e-06	2.14972e-05	4.23176e-05	2.0035e-05	2.35702e-05	0	1.70481e-05	7.82549e-06	5.98651e-06	3.20021e-06	1.33343e-05	0	1.29605e-05	3.76598e-05	2.3777e-05	0	1.57473e-05	1.69015e-05	1.53115e-05	5.37104e-06	1.86714e-05	1.57277e-05	1.55181e-05	6.52984e-06	1.34474e-05	1.58441e-05	1.92964e-05	1.3169e-05	1.56264e-05	1.17363e-05	1.22356e-05	2.39557e-05	2.26348e-05	5.03932e-05	3.6487e-05	1.18646e-05	0	7.74556e-05	1.07248e-05
rs11854046	15	58185649	C	T	0.04559	ALDH1A2	59972	0.00978977	1.60007e-05	0	1.41234e-05	1.94702e-05	1.52126e-05	2.51268e-05	3.43202e-05	0	3.16571e-05	7.45706e-06	0	3.26002e-06	1.45534e-05	0	1.35638e-05	1.80481e-06	1.16268e-05	2.01265e-06	0.000276869	0.000291982	1.95187e-05	4.70625e-06	0.000423917	3.80167e-05	0.000479784	8.08831e-05	2.75756e-05	0.000521964	0.000462142	2.07454e-05	0.000554048	7.80592e-06	2.42778e-06	0.000550004	9.22099e-06	0.000543158	2.43513e-05	0	1.74244e-06	0.000438575	0
rs6493965	15	58186161	A	G	0.4575	ALDH1A2	59460	0.00153849	1.75741e-05	0	1.49038e-05	1.40283e-05	1.56993e-05	1.98224e-05	2.7329e-05	0	1.62139e-05	7.22951e-06	0	2.47459e-05	1.30237e-05	1.76518e-05	1.88186e-05	1.79907e-06	1.05111e-05	4.31982e-06	1.868e-05	2.12394e-05	1.62187e-05	6.3661e-06	3.73901e-05	1.64584e-05	3.18099e-05	1.02465e-05	1.62774e-05	1.82365e-05	3.60848e-05	1.14186e-05	2.56611e-05	7.85083e-06	1.13549e-05	5.16942e-05	9.00971e-06	4.63383e-05	1.11818e-05	1.26093e-05	1.7282e-06	5.04459e-05	0
rs6493966	15	58186188	C	T	0.261	ALDH1A2	59433	0.00257301	0.000233771	1.10862e-05	6.57583e-05	6.64497e-05	9.02952e-05	2.50741e-05	3.26708e-05	1.50548e-06	4.33664e-05	7.06193e-06	0	2.84144e-05	1.30776e-05	1.75534e-05	2.21101e-05	1.05101e-05	2.64491e-05	4.70969e-06	1.60931e-05	1.90739e-05	1.57062e-05	5.03323e-06	4.29891e-05	1.95776e-05	1.51096e-05	4.1098e-05	1.65481e-05	1.39035e-05	1.24479e-05	1.62417e-05	1.30674e-05	1.84208e-05	0	5.13982e-05	0	2.30403e-05	1.21041e-05	0	0	2.68955e-05	0
rs6493967	15	58186376	C	A	0.2611	ALDH1A2	59245	0.00255626	0.00023639	1.11854e-05	6.90524e-05	6.67976e-05	8.90395e-05	2.55047e-05	3.29482e-05	1.41876e-06	4.42594e-05	0	0	2.79904e-05	1.3054e-05	4.47537e-06	2.15109e-05	8.63884e-06	2.64321e-05	4.68502e-06	1.62419e-05	1.93564e-05	1.56294e-05	5.0619e-06	4.37431e-05	1.99625e-05	1.52712e-05	4.52187e-05	1.63905e-05	1.39942e-05	1.2657e-05	1.64062e-05	1.31423e-05	1.80571e-05	0	5.23005e-05	0	2.30502e-05	1.18502e-05	0	0	2.68035e-05	0
rs12442732	15	58186513	A	C	0.2812	ALDH1A2	59108	0.00308506	3.09802e-05	0	9.81146e-06	2.14972e-05	4.23176e-05	2.0035e-05	2.35702e-05	0	1.70481e-05	7.82549e-06	5.98651e-06	3.20021e-06	1.33343e-05	0	1.29605e-05	3.76598e-05	2.3777e-05	0	1.57473e-05	1.69015e-05	1.53115e-05	5.37104e-06	1.86714e-05	1.57277e-05	1.55181e-05	6.52984e-06	1.34474e-05	1.58441e-05	1.92964e-05	1.3169e-05	1.56264e-05	1.17363e-05	1.22356e-05	2.39557e-05	2.26348e-05	5.03932e-05	3.6487e-05	1.18646e-05	0	7.74556e-05	1.07248e-05
rs10518945	15	58186968	G	A	0.2587	ALDH1A2	58653	0.00272518	0.000280235	1.20059e-05	7.76186e-05	7.70939e-05	9.43664e-05	3.50477e-05	4.00445e-05	0	5.92701e-05	0	0	2.72703e-05	1.31847e-05	4.39612e-06	1.96172e-05	2.04625e-05	3.12959e-05	2.49703e-06	1.67479e-05	2.03637e-05	1.52033e-05	5.09127e-06	4.94057e-05	2.40031e-05	1.5656e-05	6.45715e-05	1.39963e-05	1.42904e-05	1.29876e-05	1.97465e-05	1.33795e-05	2.10771e-05	2.43664e-06	5.4892e-05	0	2.31468e-05	1.16663e-05	0	0	2.65297e-05	0
rs2044069	15	58187003	G	T	0.2837	ALDH1A2	58618	0.00306837	3.16076e-05	0	9.9212e-06	2.19169e-05	4.18251e-05	2.15476e-05	2.45877e-05	0	1.87334e-05	7.38714e-06	0	3.19981e-06	1.37063e-05	0	0	4.04421e-05	2.6291e-05	0	1.55854e-05	1.67961e-05	1.57558e-05	5.24028e-06	1.86875e-05	1.66832e-05	1.53014e-05	1.299e-05	1.36238e-05	1.55326e-05	1.89455e-05	1.46232e-05	1.52792e-05	1.26955e-05	1.14593e-05	2.38987e-05	9.85888e-06	4.82153e-05	3.18256e-05	1.13425e-05	0	7.33819e-05	0
rs2044070	15	58187115	G	A	0.4578	ALDH1A2	58506	0.00154921	1.76902e-05	0	1.4992e-05	1.40793e-05	1.57019e-05	2.00683e-05	2.77768e-05	0	1.64242e-05	7.3062e-06	0	2.50358e-05	1.30791e-05	1.76869e-05	1.84456e-05	1.79544e-06	1.05184e-05	2.25633e-06	1.88907e-05	2.16138e-05	1.59906e-05	6.46367e-06	3.7757e-05	1.66533e-05	3.20814e-05	1.05138e-05	1.47621e-05	1.83372e-05	3.66234e-05	1.14483e-05	2.58821e-05	7.8299e-06	1.1659e-05	5.22519e-05	9.13716e-06	4.69219e-05	1.12725e-05	1.28791e-05	1.71319e-06	5.09444e-05	2.64271e-06
[truncated: 4,298 more rows]
[truncated: 34 more columns]
