# Supplementary material for: A comprehensive study of metabolite genetics reveals strong pleiotropy and heterogeneity across time and context
Source: Nat Commun. 2019 Oct 21;10:4788. doi: 10.1038/s41467-019-12703-7 (PMC6803661; doi:10.1038/s41467-019-12703-7)
Supplement: Supplementary file 10 — Supplementary Data 9 [file 41467_2019_12703_MOESM10_ESM.xlsx]

## Sheet: Data S9
Supplementary Data 9
Heterogeneity in posterior probabilities of causality across the 75 traits
SNP	rs10468017	rs1077835	rs2070895	rs1077834	rs1800588		rs113298164	rs111285504
Chromosome	15	15	15	15	15		15	15
Position	58678512	58723426	58723939	58723479	58723675		58855748	58859395
A1	T	G	A	C	T		T	A
A2	C	A	G	T	C		C	G
MAF	0.3284	0.2812	0.2812	0.2812	0.2811		0.01469	0.01469
Gene	LIPC	LIPC	LIPC	LIPC	LIPC		LIPC	LIPC
Distance to gene	45662	748	695	499	235		0	0
Phenotype	Post. Probability	Post. Probability				Sum	Post. Probability		Sum		Observed maximum post. Probability across all LIPC SNPs
L_HDL_TG	0.957576	0.241267	0.24147	0.241136	0.272817	0.99669	0.500276	0.499724	1		0.957576
L_HDL_PL	0.951372	0.267085	0.267155	0.266966	0.196856	0.998062	0.500032	0.499968	1		0.951372
L_HDL_P	0.942915	0.266316	0.266317	0.266335	0.199594	0.998562	0.499814	0.500186	1		0.942915
IDL_TG	0.996874	0.236365	0.237115	0.236894	0.266433	0.976807	0.499802	0.500147	0.999949		0.996874
L_LDL_TG	0.99648	0.231472	0.231115	0.230715	0.255411	0.948713	0.501243	0.498757	1		0.99648
TotPG	0.982692	0.251668	0.251906	0.251103	0.235573	0.99025	0.469699	0.470326	0.940025		0.982692
PC	0.993275	0.253959	0.253933	0.253812	0.235645	0.997349	0.450454	0.450332	0.900786		0.993275
XL_HDL_TG	0.867609	0.245078	0.24509	0.245127	0.263892	0.999187	0.500008	0.499992	1		0.867609
LDL_TG	0.996429	0.194563	0.194089	0.195144	0.212263	0.796059	0.5001	0.4999	1		0.996429
S_LDL_TG	0.995449	0.182214	0.182083	0.182051	0.189215	0.735563	0.496933	0.497247	0.99418		0.995449
M_LDL_TG	0.997243	0.213078	0.213192	0.213119	0.227439	0.866828	0.500112	0.499865	0.999977		0.997243
HDL_TG	0.709785	0.197724	0.197904	0.197634	0.21605	0.809312	0.499786	0.500214	1		0.709785
XS_VLDL_TG	0.647041	0.119665	0.119774	0.119797	0.124557	0.483793	0.432113	0.431838	0.863951		0.647041
XS_VLDL_P	0.918177	0.228251	0.228043	0.227482	0.242526	0.926302	0.358231	0.358943	0.717174		0.918177
ApoA1	0.790151	0.248312	0.248542	0.248546	0.222117	0.967517	0.349079	0.348976	0.698055		0.790151
TotCho	0.957347	0.249829	0.249974	0.250103	0.234947	0.984853	0.276661	0.276953	0.553614		0.957347
XS_VLDL_PL	0.864835	0.222106	0.221744	0.221912	0.233273	0.899035	0.269529	0.269406	0.538935		0.864835
MUFA	0.776453	0.203524	0.203531	0.203499	0.21557	0.826124	0.211611	0.211656	0.423267		0.776453
IDL_L	0.510505	0.187896	0.188194	0.188222	0.191599	0.755911	0.00249068	0.00248891	0.00497959		0.510505
IDL_FC	0.522242	0.186436	0.186364	0.186331	0.189169	0.7483	0.00115938	0.00115938	0.00231876		0.522242
IDL_P	0.553997	0.198049	0.197931	0.1979	0.201953	0.795833	0.00860822	0.00861611	0.0172243		0.553997
SFA	0.498832	0.189802	0.189822	0.189881	0.186813	0.756318	0.071086	0.0709576	0.142044		0.498832
PUFA	0.606336	0.166991	0.166973	0.166997	0.182113	0.683074	0.000676025	0.000676025	0.00135205		0.606336
IDL_PL	0.593416	0.16975	0.169638	0.169715	0.171863	0.680966	0.000647707	0.000647707	0.00129541		0.593416
FAw6	0.511366	0.159275	0.159255	0.159259	0.166851	0.64464	0.00025388	0.00025388	0.00050776		0.511366
TotFA	0.721223	0.224998	0.224973	0.224715	0.232787	0.907473	0.0636198	0.0637032	0.127323		0.721223
M_HDL_PL	0.678813	0.229941	0.230308	0.230378	0.20334	0.893967	0.000770094	0.000770094	0.00154019		0.678813
XS_VLDL_FC	0.0445141	0.226483	0.226396	0.226681	0.23403	0.91359	0.0338729	0.0339617	0.0678346		0.23403
XS_VLDL_C	0.027204	0.229672	0.22969	0.229709	0.235364	0.924435	0.000965158	0.000965158	0.00193032		0.241773
HDL_C	0.107263	0.227096	0.227053	0.226907	0.228696	0.909752	0.0130654	0.0130487	0.0261141		0.228696
HDL2_C	0.0363981	0.213699	0.213668	0.213643	0.214303	0.855313	0.0034402	0.00345882	0.00689902		0.214303
XS_VLDL_CE	0.0343009	0.211814	0.211809	0.211809	0.215684	0.851116	0.000204143	0.000204143	0.000408286		0.235244
XS_VLDL_L	0.143301	0.228191	0.228126	0.228027	0.238547	0.922891	0.0548278	0.0546966	0.109524		0.279862
VLDL_D	0.0854865	0.211031	0.210072	0.211039	0.213994	0.846136	0.0500523	0.0503787	0.100431		0.213994
M_HDL_TG	0.35222	0.217958	0.217939	0.21793	0.223593	0.87742	0.0354461	0.0354461	0.0708922		0.35222
FreeC	0.278326	0.19078	0.190869	0.19085	0.193728	0.766227	0.00302885	0.00303543	0.00606428		0.278326
XL_HDL_PL	0.393374	0.260112	0.260135	0.260121	0.214848	0.995216	0.499623	0.49959	0.999213		0.499623
L_HDL_FC	0.37371	0.247296	0.247128	0.24668	0.253524	0.994628	0.499608	0.499618	0.999226		0.499618
HDL_D	0.425025	0.263012	0.263009	0.263012	0.210154	0.999187	0.500001	0.499999	1		0.500001
L_HDL_L	0.485451	0.24724	0.24781	0.247339	0.256091	0.99848	0.499713	0.500223	0.999936		0.500223
L_HDL_C	0.29854	0.247595	0.24757	0.247588	0.253476	0.996229	0.500088	0.498651	0.998739		0.500088
L_HDL_CE	0.277626	0.24793	0.247487	0.248002	0.253274	0.996693	0.499706	0.498973	0.998679		0.499706
XL_HDL_P	0.22642	0.258085	0.258075	0.258087	0.217094	0.991341	0.498969	0.499005	0.997974		0.499005
LDL_D	0.0121807	0.237688	0.237744	0.238024	0.242149	0.955605	0.339113	0.339177	0.67829		0.339177
XL_HDL_L	0.106211	0.238145	0.237957	0.23816	0.241247	0.955509	0.155913	0.155875	0.311788		0.241247
Remnant_C	0.261641	0.0178525	0.017876	0.0177815	0.0179551	0.0714651	0.000108769	0.000108769	0.000217538		0.261641
S_VLDL_C	0.205789	0.0235114	0.0235193	0.0235193	0.0236857	0.0942357	4.0063e-05	4.0063e-05	8.0126e-05		0.205789
L_LDL_PL	0.237314	0.00332909	0.00332909	0.00332909	0.00333418	0.0133215	4.26748e-05	4.26748e-05	8.53496e-05		0.237314
L_LDL_FC	0.192106	0.00487605	0.00487605	0.00487605	0.00488222	0.0195104	4.98014e-05	4.98014e-05	9.96028e-05		0.192106
IDL_CE	0.314174	0.00188054	0.00188054	0.00188054	0.00188894	0.00753056	2.93433e-05	2.93433e-05	5.86866e-05		0.314174
L_LDL_L	0.470522	0.00469339	0.00469556	0.00469339	0.00471468	0.018797	4.87747e-05	4.87747e-05	9.75494e-05		0.470522
IDL_C	0.407071	0.0166983	0.0166377	0.0166606	0.0168204	0.066817	4.33651e-05	4.33651e-05	8.67302e-05		0.407071
DHA	0.230656	0.101596	0.101609	0.101614	0.131315	0.436134	0.0071495	0.00715739	0.0143069		0.247426
S_VLDL_FC	0.26594	0.0941283	0.0941405	0.0941344	0.0951547	0.377558	0.000124904	0.000124904	0.000249808		0.26594
S_VLDL_CE	0.153282	0.0044172	0.0044172	0.0044172	0.00444471	0.0176963	3.452e-05	3.452e-05	6.904e-05		0.167723
S_VLDL_L	0.14357	0.00162656	0.00162656	0.00162656	0.00163106	0.00651074	3.22598e-05	3.22598e-05	6.45196e-05		0.14357
XL_HDL_C	0.100576	0.00786574	0.00786574	0.00786574	0.00788597	0.0314832	0.000882344	0.000882344	0.00176469		0.100576
VLDL_C	0.118443	0.00155127	0.00154482	0.00154482	0.00155812	0.00619903	4.07615e-05	4.07615e-05	8.1523e-05		0.142989
LA_FA	0.11409	0.00125005	0.0012458	0.00127762	0.00126992	0.00504339	0.0311985	0.0305999	0.0617984		0.175706
FAw6_FA	0.0590555	0.000269721	0.000269721	0.000269721	0.000269005	0.00107817	0.0339171	0.0340785	0.0679956		0.143323
MUFA_FA	0.0626004	0.000415549	0.000415549	0.000415549	0.000425268	0.00167191	0.00246346	0.00246346	0.00492692		0.0632216
Serum_TG	0.0589682	0.000463045	0.000463045	0.000463045	0.000463904	0.00185304	0.000771233	0.000775047	0.00154628		0.0903765
S_VLDL_P	0.0439643	0.000401148	0.000401148	0.000401148	0.000401797	0.00160524	5.91257e-05	5.91257e-05	0.000118251		0.0570738
PUFA_FA	0.0356426	0.000165415	0.000165415	0.000165415	0.000162361	0.000658606	0.0108168	0.0108227	0.0216395		0.107218
M_LDL_L	0.00986812	0.000430943	0.000430943	0.00043008	0.000430088	0.00172205	9.5318e-05	9.5318e-05	0.000190636		0.00986812
XL_HDL_FC	0.0480276	0.0269314	0.0269356	0.0269364	0.0269683	0.107772	0.0017344	0.00173528	0.00346968		0.0480276
M_HDL_L	0.0208724	0.033405	0.0333995	0.0333944	0.0333935	0.133592	3.83841e-05	3.83841e-05	7.67682e-05		0.321061
S_VLDL_PL	0.104671	0.0285225	0.0285225	0.0285238	0.0287816	0.11435	0.000157519	0.000157519	0.000315038		0.224361
HDL3_C	0.058943	0.051707	0.0522329	0.0517483	0.0527772	0.208465	0.0814184	0.0803659	0.161784		0.196294
S_HDL_TG	0.00341934	0.0687401	0.0689147	0.0683615	0.0693004	0.275317	0.0205541	0.0204237	0.0409778		0.30567
SM	0.590767	0.0768308	0.0768039	0.0767224	0.0793971	0.309754	0.000419469	0.000419469	0.000838938		0.590767
M_HDL_P	0.559272	0.0581915	0.0579798	0.0583351	0.0523506	0.226857	7.48745e-05	7.48745e-05	0.000149749		0.559272
Serum_C	0.708237	0.0754376	0.0753671	0.0755822	0.0763167	0.302704	0.000237984	0.000237984	0.000475968		0.708237
EstC	0.691009	0.029659	0.0297677	0.0297099	0.0299775	0.119114	9.30386e-05	9.30386e-05	0.000186077		0.691009
L_LDL_P	0.646732	0.0117646	0.0117608	0.011779	0.011828	0.0471324	7.47505e-05	7.47505e-05	0.000149501		0.646732
