# Supplementary material for: A comprehensive study of metabolite genetics reveals strong pleiotropy and heterogeneity across time and context
Source: Nat Commun. 2019 Oct 21;10:4788. doi: 10.1038/s41467-019-12703-7 (PMC6803661; doi:10.1038/s41467-019-12703-7)
Supplement: Supplementary file 11 — Supplementary Data 10 [file 41467_2019_12703_MOESM11_ESM.xlsx]

## Sheet: Data S10
Supplementary Data 10
Statin interaction on region-metabolite associations
								Statin interaction in baseline data			Statin interaction in follow-up data
Phenotype	Region	Chromosome	Position	SNP	A1	A2	Gene	beta	p-value	q-value	beta	p-value	q-value		Legend:p-values below 5% are highlighted in red gradient,
XXL_VLDL_P	149	2	27741237	rs780094	T	C	GCKR	0.00431982	0.728707	0.763273	0.0320227	0.0601823	0.460331		q-values below 10% are in bold
XXL_VLDL_P	1124	11	47529947	rs7124681	A	C	CELF1	0.0294955	0.0175866	0.18008	-0.00848967	0.618198	0.944645
XXL_VLDL_PL	149	2	27742603	rs780093	T	C	GCKR	0.00237221	0.849609	0.793572	0.0279666	0.102162	0.500594
XXL_VLDL_PL	1165	11	116660686	rs2266788	G	A	APOA5	0.00802674	0.511487	0.694028	-0.0198979	0.229337	0.64113
XXL_VLDL_C	925	8	126485531	rs7846466	T	C	TRIB1	-0.0372356	0.00268957	0.0710124	-0.0300292	0.0768945	0.484023
XXL_VLDL_C	1165	11	116660686	rs2266788	G	A	APOA5	-0.00191339	0.874896	0.798692	-0.0196759	0.234211	0.64113
XXL_VLDL_CE	34	1	55521109	rs693668	G	A	PCSK9	0.0115269	0.353747	0.647729	-0.016325	0.337845	0.78278
XXL_VLDL_CE	39	1	63056112	rs1748197	A	G	DOCK7	-0.0131689	0.294384	0.621386	0.0081292	0.634583	0.944645
XXL_VLDL_CE	925	8	126485531	rs7846466	T	C	TRIB1	-0.0372791	0.00244644	0.0710124	-0.0313822	0.0625208	0.460331
XXL_VLDL_CE	1165	11	116660686	rs2266788	G	A	APOA5	-0.0116553	0.333432	0.642676	-0.0191893	0.242453	0.655155
XXL_VLDL_CE	1459	16	56991363	rs183130	T	C	CETP	0.01892	0.129542	0.397093	-0.0039842	0.815472	0.997231
XXL_VLDL_FC	925	8	126485531	rs7846466	T	C	TRIB1	-0.0345643	0.0056902	0.0829498	-0.028546	0.0943171	0.489991
XXL_VLDL_TG	149	2	27742603	rs780093	T	C	GCKR	0.00280933	0.821849	0.781671	0.0273902	0.108477	0.506224
XL_VLDL_P	39	1	63103217	rs1570694	G	A	DOCK7	-0.0077178	0.541679	0.694838	0.00841863	0.624404	0.944645
XL_VLDL_P	119	1	230299949	rs10779835	T	C	GALNT2	-0.00046478	0.970305	0.811893	-0.00146431	0.932003	0.997231
XL_VLDL_P	149	2	27742603	rs780093	T	C	GCKR	-0.00155322	0.901129	0.798692	0.0249356	0.146216	0.55445
XL_VLDL_P	1165	11	116660686	rs2266788	G	A	APOA5	0.00878967	0.471878	0.694028	-0.0177065	0.28606	0.726231
XL_VLDL_L	149	2	27742603	rs780093	T	C	GCKR	-0.000962581	0.938655	0.806766	0.0252314	0.141535	0.547272
XL_VLDL_L	925	8	126481694	rs2980876	C	T	TRIB1	-0.0250476	0.0452828	0.281065	-0.0213661	0.209857	0.629571
XL_VLDL_PL	149	2	27742603	rs780093	T	C	GCKR	0.00163441	0.896148	0.798692	0.0282372	0.100012	0.494176
XL_VLDL_PL	1165	11	116660686	rs2266788	G	A	APOA5	0.00921655	0.451175	0.694028	-0.0176264	0.288453	0.726231
XL_VLDL_C	925	8	126485531	rs7846466	T	C	TRIB1	-0.0359343	0.00401605	0.0710124	-0.0208203	0.221897	0.64113
XL_VLDL_CE	149	2	27742603	rs780093	T	C	GCKR	-0.00156749	0.900443	0.798692	0.0218659	0.203415	0.627197
XL_VLDL_CE	925	8	126485531	rs7846466	T	C	TRIB1	-0.0367609	0.00325081	0.0710124	-0.0176628	0.300546	0.739418
XL_VLDL_CE	1459	16	57002732	rs9939224	T	G	CETP	-0.0224823	0.0744763	0.317192	0.00189723	0.912498	0.997231
XL_VLDL_FC	149	2	27741237	rs780094	T	C	GCKR	0.00559946	0.654391	0.742825	0.033326	0.0515361	0.457243
XL_VLDL_TG	119	1	230299949	rs10779835	T	C	GALNT2	-0.00160355	0.897677	0.798692	-0.0012739	0.940811	0.997231
XL_VLDL_TG	149	2	27730940	rs1260326	T	C	GCKR	0.00108076	0.930705	0.805601	0.0321362	0.0603729	0.460331
XL_VLDL_TG	1129	11	61603510	rs174576	A	C	FADS2	0.00682346	0.589517	0.71826	0.00194874	0.909982	0.997231
XL_VLDL_TG	1165	11	116660686	rs2266788	G	A	APOA5	0.00948833	0.43687	0.694028	-0.0175048	0.29143	0.726231
L_VLDL_P	119	1	230299949	rs10779835	T	C	GALNT2	-0.00631983	0.611551	0.724321	-0.00816683	0.633865	0.944645
L_VLDL_P	149	2	27730940	rs1260326	T	C	GCKR	-0.00201439	0.871052	0.798692	0.0292112	0.0876946	0.486457
L_VLDL_P	863	8	19824492	rs13702	C	T	LPL	-0.0219765	0.0780582	0.324082	0.00472809	0.783627	0.993044
L_VLDL_P	1165	11	116660686	rs2266788	G	A	APOA5	0.0116115	0.340074	0.642676	-0.0186357	0.260894	0.684847
L_VLDL_L	119	1	230301776	rs2296065	G	A	GALNT2	-0.0220025	0.0795777	0.324558	-0.0056407	0.744168	0.985399
L_VLDL_L	149	2	27741237	rs780094	T	C	GCKR	-0.00507536	0.683491	0.752074	0.0265416	0.120996	0.519313
L_VLDL_L	925	8	126481694	rs2980876	C	T	TRIB1	-0.0245884	0.0485897	0.28402	-0.017032	0.316969	0.761852
L_VLDL_L	1165	11	116660686	rs2266788	G	A	APOA5	0.0113557	0.350828	0.647729	-0.0189058	0.254064	0.679043
L_VLDL_PL	119	1	230294916	rs2144300	C	T	GALNT2	-0.0130036	0.298212	0.623648	-0.00736346	0.667738	0.962328
L_VLDL_PL	149	2	27730940	rs1260326	T	C	GCKR	-0.00110795	0.928883	0.805601	0.0307408	0.0723735	0.484023
L_VLDL_PL	863	8	19827848	rs10105606	A	C	LPL	-0.0229394	0.0664459	0.297232	0.00402994	0.815477	0.997231
L_VLDL_PL	1165	11	116660686	rs2266788	G	A	APOA5	0.0112858	0.35382	0.647729	-0.0197603	0.233285	0.64113
L_VLDL_C	119	1	230294916	rs2144300	C	T	GALNT2	-0.00914284	0.464434	0.694028	-0.00543578	0.751425	0.985399
L_VLDL_C	149	2	27742603	rs780093	T	C	GCKR	-0.00510059	0.682559	0.752074	0.0222377	0.195165	0.620154
L_VLDL_C	925	8	126485531	rs7846466	T	C	TRIB1	-0.0356683	0.00413152	0.0710124	-0.0162767	0.339471	0.78278
L_VLDL_C	1165	11	116662579	rs651821	C	T	APOA5	0.00376808	0.756948	0.767163	-0.0239376	0.148985	0.55445
L_VLDL_C	1594	19	19882476	rs4808983	T	C	LINC00663	-0.000737947	0.952784	0.808336	0.0203118	0.233588	0.64113
L_VLDL_CE	119	1	230294916	rs2144300	C	T	GALNT2	-0.00683395	0.584049	0.715219	-0.00445633	0.795178	0.993962
L_VLDL_CE	925	8	126485531	rs7846466	T	C	TRIB1	-0.0367506	0.00308926	0.0710124	-0.015189	0.373004	0.824618
L_VLDL_CE	1165	11	116660686	rs2266788	G	A	APOA5	0.00152286	0.900239	0.798692	-0.0188354	0.256193	0.681029
L_VLDL_CE	1459	16	56993324	rs3764261	A	C	CETP	0.0189814	0.132494	0.399495	0.00046147	0.978719	0.997231
L_VLDL_FC	119	1	230294916	rs2144300	C	T	GALNT2	-0.0113472	0.364462	0.656937	-0.00635296	0.711227	0.978897
L_VLDL_FC	149	2	27742603	rs780093	T	C	GCKR	-0.00501988	0.687543	0.752074	0.0238199	0.164996	0.570693
L_VLDL_FC	925	8	126485531	rs7846466	T	C	TRIB1	-0.0319215	0.0103669	0.131294	-0.016629	0.328995	0.770714
L_VLDL_FC	1165	11	116660686	rs2266788	G	A	APOA5	0.0108996	0.370938	0.663639	-0.0216371	0.191991	0.620154
L_VLDL_TG	119	1	230304988	rs10489615	A	G	GALNT2	-0.00901774	0.468817	0.694028	-0.00704558	0.680435	0.970747
L_VLDL_TG	149	2	27730940	rs1260326	T	C	GCKR	-0.00288084	0.81638	0.779554	0.0285421	0.0950951	0.489991
L_VLDL_TG	863	8	19867220	rs9644637	C	T	LPL	-0.0194701	0.116977	0.383778	-0.00199465	0.907794	0.997231
L_VLDL_TG	1165	11	116660686	rs2266788	G	A	APOA5	0.0129499	0.287362	0.611933	-0.0180474	0.27617	0.715367
M_VLDL_P	119	1	230294916	rs2144300	C	T	GALNT2	-0.0104339	0.403894	0.685675	-0.0150974	0.378974	0.827124
M_VLDL_P	146	2	21231524	rs676210	A	G	APOB	-0.000299723	0.980956	0.814596	0.000903856	0.958587	0.997231
M_VLDL_P	149	2	27741237	rs780094	T	C	GCKR	-0.00126403	0.919147	0.803871	0.0313824	0.0668778	0.468964
M_VLDL_P	863	8	19819536	rs327	G	T	LPL	-0.0157165	0.204923	0.500618	-0.000557676	0.974131	0.997231
M_VLDL_P	1129	11	61597972	rs1535	G	A	FADS2	0.0209862	0.0967526	0.360376	0.0104756	0.543656	0.908152
M_VLDL_P	1165	11	116660686	rs2266788	G	A	APOA5	0.0136635	0.261206	0.569214	-0.0212108	0.200757	0.627197
M_VLDL_L	39	1	63056112	rs1748197	A	G	DOCK7	0.00961653	0.449395	0.694028	0.00702504	0.685136	0.970747
M_VLDL_L	119	1	230294916	rs2144300	C	T	GALNT2	-0.0104599	0.402687	0.685675	-0.0147876	0.388815	0.83439
M_VLDL_L	149	2	27742603	rs780093	T	C	GCKR	-0.00295905	0.812483	0.779554	0.0273439	0.11116	0.514663
M_VLDL_L	790	7	73012042	rs35332062	A	G	MLXIPL	-0.00742587	0.55324	0.697	-0.0177032	0.296772	0.733203
M_VLDL_L	863	8	19845376	rs7841189	T	C	LPL	-0.00187747	0.881138	0.798692	0.00997049	0.561864	0.925335
M_VLDL_L	1165	11	116660686	rs2266788	G	A	APOA5	0.0128936	0.288935	0.612571	-0.0214269	0.196171	0.620154
M_VLDL_PL	119	1	230304988	rs10489615	A	G	GALNT2	-0.00662768	0.594629	0.718962	-0.0124948	0.465344	0.893521
M_VLDL_PL	146	2	21225281	rs1042034	C	T	APOB	-0.00110593	0.930116	0.805601	0.000310726	0.98584	0.997231
M_VLDL_PL	149	2	27730940	rs1260326	T	C	GCKR	0.00280546	0.821186	0.781671	0.0360958	0.0348657	0.457243
M_VLDL_PL	863	8	19824492	rs13702	C	T	LPL	-0.017701	0.155609	0.432794	0.00160362	0.92577	0.997231
M_VLDL_PL	1129	11	61639573	rs174448	G	A	FADS3	0.0187466	0.135277	0.399495	0.00639324	0.708096	0.978897
M_VLDL_PL	1165	11	116660686	rs2266788	G	A	APOA5	0.0123359	0.310019	0.629282	-0.0227515	0.169734	0.580254
M_VLDL_C	39	1	63056112	rs1748197	A	G	DOCK7	0.00862422	0.49562	0.694028	0.00529256	0.758631	0.985399
M_VLDL_C	119	1	230294916	rs2144300	C	T	GALNT2	-0.00883764	0.477848	0.694028	-0.0122301	0.473322	0.897786
M_VLDL_C	149	2	27742603	rs780093	T	C	GCKR	-0.00251517	0.839664	0.792351	0.0316758	0.0634234	0.460407
M_VLDL_C	863	8	19824492	rs13702	C	T	LPL	-0.0127693	0.303903	0.627713	-0.000219496	0.989777	0.997231
M_VLDL_C	925	8	126474306	rs2980885	G	A	TRIB1	-0.0401911	0.00116456	0.0710124	-0.0016443	0.922669	0.997231
M_VLDL_C	1165	11	116660686	rs2266788	G	A	APOA5	0.0036576	0.762466	0.767163	-0.0223799	0.174386	0.585936
M_VLDL_C	1459	16	56991363	rs183130	T	C	CETP	0.0246399	0.0502766	0.28402	-0.00316566	0.853786	0.997231
M_VLDL_CE	119	1	230294916	rs2144300	C	T	GALNT2	-0.00537405	0.663701	0.742825	-0.0113379	0.499045	0.898767
M_VLDL_CE	925	8	126474306	rs2980885	G	A	TRIB1	-0.0382085	0.00186077	0.0710124	-0.00319079	0.848107	0.997231
M_VLDL_CE	1165	11	116660686	rs2266788	G	A	APOA5	-0.00751511	0.531698	0.694838	-0.0209703	0.195768	0.620154
M_VLDL_CE	1459	16	56991363	rs183130	T	C	CETP	0.0257317	0.0391367	0.261598	-0.00591963	0.725758	0.978897
M_VLDL_FC	39	1	63145439	rs11208004	A	G	DOCK7	0.0100474	0.426078	0.694028	0.00311228	0.856457	0.997231
M_VLDL_FC	119	1	230294916	rs2144300	C	T	GALNT2	-0.0109966	0.37948	0.668973	-0.0140728	0.412628	0.851317
M_VLDL_FC	149	2	27742603	rs780093	T	C	GCKR	-0.00212262	0.864991	0.797487	0.0267173	0.119931	0.519313
M_VLDL_FC	863	8	19907912	rs11991231	C	T	LPL	0.00408409	0.745145	0.767163	0.00906913	0.597536	0.93623
M_VLDL_FC	925	8	126485531	rs7846466	T	C	TRIB1	-0.0257846	0.0384758	0.261598	-0.0154869	0.363723	0.816293
M_VLDL_FC	1129	11	61570783	rs174547	C	T	FADS1	0.0209829	0.0973458	0.360376	0.0126447	0.464091	0.893521
M_VLDL_FC	1165	11	116660686	rs2266788	G	A	APOA5	0.0121415	0.318285	0.634913	-0.0237182	0.152844	0.565236
M_VLDL_TG	119	1	230294916	rs2144300	C	T	GALNT2	-0.010406	0.405198	0.685675	-0.0159878	0.351209	0.80043
M_VLDL_TG	149	2	27730940	rs1260326	T	C	GCKR	-0.000255652	0.98357	0.814596	0.0326525	0.056236	0.457243
M_VLDL_TG	863	8	19832646	rs17482753	T	G	LPL	-0.00236372	0.850851	0.793572	0.00852904	0.620205	0.944645
M_VLDL_TG	1165	11	116660686	rs2266788	G	A	APOA5	0.0167362	0.169054	0.454523	-0.0205392	0.215167	0.634766
S_VLDL_P	39	1	63056112	rs1748197	A	G	DOCK7	0.00700564	0.582537	0.715219	-0.000918881	0.957704	0.997231
S_VLDL_P	119	1	230304988	rs10489615	A	G	GALNT2	-0.00391324	0.754144	0.767163	-0.00955322	0.576836	0.935913
S_VLDL_P	146	2	21237544	rs673548	A	G	APOB	-0.000916503	0.941941	0.80806	-0.00448409	0.796184	0.993962
S_VLDL_P	149	2	27742603	rs780093	T	C	GCKR	0.00803386	0.520915	0.694028	0.0262277	0.126726	0.528475
S_VLDL_P	863	8	19824492	rs13702	C	T	LPL	-0.00879444	0.48185	0.694028	9.22497e-06	0.999572	0.999572
S_VLDL_P	925	8	126482621	rs2954022	A	C	TRIB1	-0.00638941	0.609498	0.724321	-0.00424997	0.803316	0.996518
S_VLDL_P	1165	11	116660686	rs2266788	G	A	APOA5	0.00639104	0.599432	0.718962	-0.0280219	0.090569	0.488153
S_VLDL_P	1405	15	58683366	rs1532085	A	G	LIPC	-0.00656957	0.60055	0.718962	-0.0100199	0.563272	0.925335
S_VLDL_P	1459	16	57004889	rs7205804	A	G	CETP	0.00861777	0.491389	0.694028	0.00439375	0.798624	0.994518
S_VLDL_L	119	1	230304988	rs10489615	A	G	GALNT2	-0.0038326	0.759054	0.767163	-0.00947237	0.579705	0.935913
S_VLDL_L	146	2	21225281	rs1042034	C	T	APOB	-0.0019769	0.875772	0.798692	-0.00424371	0.808296	0.997231
S_VLDL_L	149	2	27730940	rs1260326	T	C	GCKR	0.0122287	0.326153	0.640931	0.034481	0.0438439	0.457243
S_VLDL_L	863	8	19907912	rs11991231	C	T	LPL	0.00919301	0.464952	0.694028	0.00594115	0.728802	0.978897
S_VLDL_L	925	8	126474306	rs2980885	G	A	TRIB1	-0.0372253	0.00281752	0.0710124	-0.00213475	0.900183	0.997231
S_VLDL_L	1165	11	116660686	rs2266788	G	A	APOA5	0.00477617	0.694633	0.752109	-0.0283169	0.086932	0.486457
S_VLDL_L	1405	15	58683366	rs1532085	A	G	LIPC	-0.00612239	0.625419	0.725335	-0.0100809	0.560378	0.925335
S_VLDL_L	1459	16	56991363	rs183130	T	C	CETP	0.0249589	0.0486697	0.28402	0.000377547	0.982534	0.997231
S_VLDL_PL	119	1	230294916	rs2144300	C	T	GALNT2	-0.00660209	0.598232	0.718962	-0.0112442	0.512386	0.898767
S_VLDL_PL	149	2	27741237	rs780094	T	C	GCKR	0.00365031	0.770012	0.767163	0.0255802	0.135522	0.542089
S_VLDL_PL	863	8	19824492	rs13702	C	T	LPL	-0.00802395	0.520851	0.694028	0.00285025	0.86855	0.997231
S_VLDL_PL	925	8	126482621	rs2954022	A	C	TRIB1	-0.0037257	0.76556	0.767163	-0.00666456	0.69601	0.976692
S_VLDL_PL	1165	11	116662579	rs651821	C	T	APOA5	0.00236329	0.845947	0.793572	-0.0325954	0.0490288	0.457243
S_VLDL_PL	1405	15	58683366	rs1532085	A	G	LIPC	-0.00478308	0.702256	0.75778	-0.00836567	0.628908	0.944645
S_VLDL_PL	1459	16	57004889	rs7205804	A	G	CETP	0.00200804	0.872332	0.798692	0.00231683	0.892928	0.997231
S_VLDL_C	39	1	63020816	rs10159255	A	C	DOCK7	0.00237375	0.849405	0.793572	-0.0121627	0.466515	0.893521
S_VLDL_C	863	8	19907912	rs11991231	C	T	LPL	0.0184032	0.139657	0.404889	0.0027284	0.870371	0.997231
S_VLDL_C	1165	11	116660686	rs2266788	G	A	APOA5	-0.0107177	0.373657	0.666027	-0.0307195	0.0567666	0.457243
S_VLDL_C	1405	15	58683366	rs1532085	A	G	LIPC	-0.00359409	0.771526	0.767163	-0.0111083	0.508911	0.898767
S_VLDL_C	1459	16	56993324	rs3764261	A	C	CETP	0.0237496	0.0575082	0.297232	-0.00572537	0.733078	0.980988
S_VLDL_C	1587	19	11202306	rs6511720	T	G	LDLR	0.0258484	0.0461372	0.281065	0.0295682	0.0876066	0.486457
S_VLDL_CE	34	1	55505647	rs11591147	T	G	PCSK9	-0.0064273	0.660232	0.742825	0.0290889	0.114206	0.517582
S_VLDL_CE	1165	11	116660686	rs2266788	G	A	APOA5	-0.0181704	0.127057	0.397093	-0.0303729	0.0517674	0.457243
S_VLDL_CE	1405	15	58683366	rs1532085	A	G	LIPC	-0.00349792	0.774696	0.768224	-0.0135987	0.403353	0.841806
S_VLDL_CE	1459	16	56991363	rs183130	T	C	CETP	0.0223899	0.0692045	0.302778	-0.0100218	0.536458	0.902306
S_VLDL_CE	1587	19	11202306	rs6511720	T	G	LDLR	0.026557	0.0377881	0.261598	0.0271006	0.105321	0.501178
S_VLDL_FC	119	1	230304988	rs10489615	A	G	GALNT2	-0.00346166	0.782009	0.771037	-0.00816402	0.633674	0.944645
S_VLDL_FC	863	8	19832646	rs17482753	T	G	LPL	0.00898618	0.475892	0.694028	0.0062218	0.718052	0.978897
S_VLDL_FC	1165	11	116660686	rs2266788	G	A	APOA5	0.00165056	0.892154	0.798692	-0.0290033	0.0800337	0.484023
S_VLDL_FC	1405	15	58683366	rs1532085	A	G	LIPC	-0.00548198	0.661703	0.742825	-0.00795065	0.645873	0.951813
S_VLDL_FC	1459	16	56991363	rs183130	T	C	CETP	0.0231809	0.0673192	0.297232	0.000465269	0.978519	0.997231
S_VLDL_TG	39	1	62916796	rs583609	C	T	USP1	0.00696852	0.580716	0.715219	0.00187141	0.913431	0.997231
S_VLDL_TG	119	1	230294916	rs2144300	C	T	GALNT2	-0.00792577	0.526023	0.694028	-0.0123486	0.471826	0.897786
S_VLDL_TG	146	2	21193946	rs6728178	A	G	APOB	-0.00402075	0.74777	0.767163	0.000103445	0.99524	0.997231
S_VLDL_TG	149	2	27730940	rs1260326	T	C	GCKR	0.00576826	0.642144	0.73581	0.0305172	0.0747139	0.484023
S_VLDL_TG	656	6	31236410	rs34131062	T	C	MICB	0.00417803	0.738288	0.767163	-0.0017615	0.917898	0.997231
S_VLDL_TG	790	7	73012042	rs35332062	A	G	MLXIPL	-0.00461311	0.712528	0.757957	-0.0149651	0.377539	0.827124
S_VLDL_TG	863	8	19845376	rs7841189	T	C	LPL	-0.000249399	0.984142	0.814596	0.0118954	0.488169	0.898767
S_VLDL_TG	925	8	126482621	rs2954022	A	C	TRIB1	-0.00956064	0.44361	0.694028	-0.00515765	0.762716	0.985399
S_VLDL_TG	1165	11	116660686	rs2266788	G	A	APOA5	0.0120623	0.320706	0.635161	-0.0257292	0.12026	0.519313
XS_VLDL_P	34	1	55505647	rs11591147	T	G	PCSK9	0.00136843	0.925331	0.805601	0.0444351	0.0166554	0.321339
XS_VLDL_P	1165	11	116660686	rs2266788	G	A	APOA5	-0.0190772	0.109077	0.377661	-0.0369529	0.0190259	0.339008
XS_VLDL_P	1405	15	58683366	rs1532085	A	G	LIPC	-0.00686749	0.570375	0.709629	-0.00223551	0.890801	0.997231
XS_VLDL_P	1459	16	56991363	rs183130	T	C	CETP	0.020498	0.0963589	0.360376	-0.00757545	0.644189	0.951717
XS_VLDL_P	1587	19	11202306	rs6511720	T	G	LDLR	0.0242777	0.0572129	0.297232	0.025004	0.138421	0.544858
XS_VLDL_L	34	1	55505647	rs11591147	T	G	PCSK9	0.0028756	0.843133	0.793572	0.0439727	0.0166362	0.321339
XS_VLDL_L	1129	11	61570783	rs174547	C	T	FADS1	0.035358	0.00407273	0.0710124	0.0193	0.234427	0.64113
XS_VLDL_L	1405	15	58683366	rs1532085	A	G	LIPC	-0.00765384	0.525366	0.694028	-0.00189249	0.906531	0.997231
XS_VLDL_L	1459	16	56991363	rs183130	T	C	CETP	0.0192252	0.117224	0.383778	-0.00833768	0.607552	0.944645
XS_VLDL_L	1609	19	45395266	rs157580	G	A	TOMM40	0.0294768	0.0188536	0.181277	0.0106873	0.514216	0.898767
XS_VLDL_PL	34	1	55505647	rs11591147	T	G	PCSK9	0.00290217	0.838094	0.792351	0.0434342	0.0151021	0.321339
XS_VLDL_PL	1165	11	116662579	rs651821	C	T	APOA5	-0.0219969	0.058197	0.297232	-0.0365572	0.0161575	0.321339
XS_VLDL_PL	1405	15	58674695	rs4775041	C	G	LIPC	-0.0078601	0.503684	0.694028	-0.0120168	0.442898	0.882793
XS_VLDL_PL	1459	16	56993324	rs3764261	A	C	CETP	0.0182051	0.130463	0.397387	-0.00843292	0.594588	0.93623
XS_VLDL_PL	1587	19	11202306	rs6511720	T	G	LDLR	0.0202141	0.103682	0.372375	0.0170961	0.292716	0.726231
XS_VLDL_PL	1609	19	45395266	rs157580	G	A	TOMM40	0.029438	0.0164117	0.179508	0.0110203	0.48913	0.898767
XS_VLDL_C	34	1	55505647	rs11591147	T	G	PCSK9	0.00934863	0.516721	0.694028	0.0383488	0.0292417	0.457243
XS_VLDL_C	1405	15	58683366	rs1532085	A	G	LIPC	-0.00692779	0.563961	0.708652	-0.00421669	0.785361	0.993101
XS_VLDL_C	1459	16	56991363	rs183130	T	C	CETP	0.0123344	0.3112	0.629282	-0.0106044	0.495426	0.898767
XS_VLDL_C	1587	19	11202306	rs6511720	T	G	LDLR	0.0215531	0.0877579	0.340602	0.0139244	0.384089	0.827269
XS_VLDL_C	1609	19	45415640	rs445925	A	G	APOC1	0.033745	0.00683645	0.0940037	0.0258458	0.103019	0.500622
XS_VLDL_CE	34	1	55505647	rs11591147	T	G	PCSK9	0.0091442	0.525493	0.694028	0.0330987	0.0549443	0.457243
XS_VLDL_CE	438	4	54714868	rs17083590	G	A		0.0299242	0.0128074	0.150335	-0.00292962	0.847609	0.997231
XS_VLDL_CE	1405	15	58683366	rs1532085	A	G	LIPC	-0.00436093	0.716709	0.757957	-0.00703756	0.643779	0.951717
XS_VLDL_CE	1459	16	56991363	rs183130	T	C	CETP	0.00915727	0.451533	0.694028	-0.0132724	0.383916	0.827269
XS_VLDL_CE	1587	19	11202306	rs6511720	T	G	LDLR	0.0212032	0.0928009	0.357293	0.0133566	0.394676	0.838644
XS_VLDL_CE	1609	19	45415640	rs445925	A	G	APOC1	0.0291891	0.0192102	0.181277	0.0176359	0.257123	0.681029
XS_VLDL_FC	34	1	55505647	rs11591147	T	G	PCSK9	0.0088331	0.544305	0.694838	0.0462315	0.0119531	0.305583
XS_VLDL_FC	1129	11	61609750	rs174583	T	C	FADS2	0.0364162	0.00312116	0.0710124	0.0212092	0.191176	0.620154
XS_VLDL_FC	1165	11	116662579	rs651821	C	T	APOA5	-0.0170016	0.153021	0.428158	-0.0372584	0.0170442	0.321339
XS_VLDL_FC	1405	15	58683366	rs1532085	A	G	LIPC	-0.0101304	0.401826	0.685675	-0.00134005	0.933787	0.997231
XS_VLDL_FC	1459	16	57004889	rs7205804	A	G	CETP	0.0021418	0.860312	0.796224	-0.0103827	0.521698	0.898767
XS_VLDL_FC	1587	19	11202306	rs6511720	T	G	LDLR	0.0190338	0.135236	0.399495	0.0156121	0.3502	0.80043
XS_VLDL_FC	1609	19	45401666	rs8106922	G	A	TOMM40	-0.0320449	0.00887895	0.11549	-0.0196795	0.220719	0.64113
XS_VLDL_TG	146	2	21237544	rs673548	A	G	APOB	0.00616706	0.62528	0.725335	-0.00721415	0.679436	0.970747
XS_VLDL_TG	149	2	27730940	rs1260326	T	C	GCKR	0.00617136	0.621953	0.725335	0.0298633	0.0833116	0.486457
XS_VLDL_TG	656	6	31243884	rs3130696	A	G	MICB	0.00179735	0.886612	0.798692	0.0041338	0.813178	0.997231
XS_VLDL_TG	863	8	19824492	rs13702	C	T	LPL	-0.00329334	0.793159	0.775849	-0.00352133	0.838923	0.997231
XS_VLDL_TG	925	8	126482621	rs2954022	A	C	TRIB1	-0.00900952	0.473262	0.694028	-0.00724271	0.673149	0.967755
XS_VLDL_TG	1165	11	116660686	rs2266788	G	A	APOA5	0.00181187	0.88226	0.798692	-0.0359301	0.0310986	0.457243
XS_VLDL_TG	1405	15	58683366	rs1532085	A	G	LIPC	-0.0092864	0.457849	0.694028	-0.00947275	0.58415	0.935913
IDL_P	34	1	55505647	rs11591147	T	G	PCSK9	-0.0100414	0.461051	0.694028	0.03609	0.0350327	0.457243
IDL_P	67	1	109817192	rs7528419	G	A	CELSR2	0.0136696	0.246362	0.551465	0.00667365	0.663702	0.958862
IDL_P	1045	10	56015656	rs11004183	A	G	PCDH15	-0.00222188	0.857031	0.796224	-0.0113929	0.456731	0.893521
IDL_P	1405	15	58683366	rs1532085	A	G	LIPC	-0.00780672	0.492494	0.694028	0.00152291	0.919853	0.997231
IDL_P	1459	16	57004889	rs7205804	A	G	CETP	0.0144174	0.20731	0.503022	-0.0113983	0.451029	0.890885
IDL_P	1587	19	11202306	rs6511720	T	G	LDLR	0.023973	0.0445362	0.281065	0.0116793	0.452834	0.890885
IDL_P	1609	19	45415640	rs445925	A	G	APOC1	0.0393596	0.000824926	0.0710124	0.032757	0.03277	0.457243
IDL_L	34	1	55505647	rs11591147	T	G	PCSK9	-0.0088944	0.511564	0.694028	0.0346972	0.0417049	0.457243
IDL_L	67	1	109818530	rs646776	C	T	CELSR2	0.013936	0.234574	0.532508	0.00516379	0.735283	0.980988
IDL_L	1045	10	56015656	rs11004183	A	G	PCDH15	-0.00142237	0.907704	0.798692	-0.0122053	0.423054	0.856972
IDL_L	1405	15	58687880	rs493258	C	T	LIPC	-0.00407961	0.720654	0.757957	0.00168517	0.910514	0.997231
IDL_L	1459	16	56991363	rs183130	T	C	CETP	0.0171522	0.136136	0.399495	-0.00723235	0.632023	0.944645
IDL_L	1587	19	11202306	rs6511720	T	G	LDLR	0.0232	0.0506701	0.28402	0.010602	0.493495	0.898767
IDL_L	1609	19	45415640	rs445925	A	G	APOC1	0.0399695	0.00063654	0.0710124	0.032283	0.0344234	0.457243
IDL_PL	34	1	55505647	rs11591147	T	G	PCSK9	-0.00501897	0.712451	0.757957	0.0339618	0.0484695	0.457243
IDL_PL	67	1	109818530	rs646776	C	T	CELSR2	0.0113634	0.334578	0.642676	-0.000985426	0.949014	0.997231
IDL_PL	1405	15	58683366	rs1532085	A	G	LIPC	-0.00743851	0.513643	0.694028	-0.000188598	0.990121	0.997231
IDL_PL	1459	16	56991363	rs183130	T	C	CETP	0.0153949	0.183122	0.477976	-0.0090254	0.553692	0.919693
IDL_PL	1587	19	11202306	rs6511720	T	G	LDLR	0.0224431	0.0596076	0.297232	0.00974658	0.532905	0.902306
IDL_PL	1609	19	45415640	rs445925	A	G	APOC1	0.0385906	0.00100536	0.0710124	0.0322902	0.0359019	0.457243
IDL_C	34	1	55505647	rs11591147	T	G	PCSK9	-0.00547009	0.682522	0.752074	0.0300598	0.0727454	0.484023
IDL_C	1045	10	56015656	rs11004183	A	G	PCDH15	0.000827704	0.945499	0.80823	-0.0133511	0.373042	0.824618
IDL_C	1405	15	58683366	rs1532085	A	G	LIPC	-0.00614173	0.583654	0.715219	0.00177655	0.904851	0.997231
IDL_C	1587	19	11202306	rs6511720	T	G	LDLR	0.0214382	0.0671169	0.297232	0.00801538	0.598677	0.93623
IDL_C	1609	19	45415640	rs445925	A	G	APOC1	0.0390969	0.000690653	0.0710124	0.0311723	0.0377517	0.457243
IDL_CE	34	1	55505647	rs11591147	T	G	PCSK9	-0.00540601	0.685763	0.752074	0.0284742	0.0865987	0.486457
IDL_CE	1405	15	58683366	rs1532085	A	G	LIPC	-0.00479475	0.668627	0.746602	0.00195414	0.894651	0.997231
IDL_CE	1587	19	11202306	rs6511720	T	G	LDLR	0.021851	0.0617733	0.297232	0.0081159	0.591307	0.93623
IDL_CE	1609	19	45415640	rs445925	A	G	APOC1	0.0385278	0.000820879	0.0710124	0.0311366	0.0366492	0.457243
IDL_FC	34	1	55505647	rs11591147	T	G	PCSK9	-0.00286445	0.832795	0.788963	0.0333675	0.0533111	0.457243
IDL_FC	67	1	109818530	rs646776	C	T	CELSR2	0.013492	0.250217	0.552386	-0.00114202	0.941115	0.997231
IDL_FC	1045	10	56015656	rs11004183	A	G	PCDH15	0.00332304	0.786637	0.771037	-0.0146288	0.34279	0.787347
IDL_FC	1405	15	58730498	rs588136	C	T	LIPC, LIPC-AS1	-0.0137135	0.228115	0.522778	0.0109694	0.464169	0.893521
IDL_FC	1587	19	11202306	rs6511720	T	G	LDLR	0.0214566	0.0707719	0.304106	0.00838827	0.592545	0.93623
IDL_FC	1609	19	45415640	rs445925	A	G	APOC1	0.0405739	0.000513105	0.0710124	0.0318871	0.0387424	0.457243
IDL_TG	1404	15	58380442	rs12910902	T	C	LOC283665	-0.0283002	0.02528	0.212375	0.00880153	0.610952	0.944645
IDL_TG	1405	15	58723675	rs1800588	T	C	LIPC	-0.0230478	0.0646385	0.297232	-0.00730235	0.662665	0.958862
IDL_TG	1459	16	56995236	rs1800775	A	C	CETP	0.017337	0.17161	0.456297	-0.00278305	0.873103	0.997231
L_LDL_P	34	1	55505647	rs11591147	T	G	PCSK9	-0.0199348	0.148133	0.419358	0.0319176	0.0653201	0.468393
L_LDL_P	67	1	109818530	rs646776	C	T	CELSR2	0.00790342	0.505864	0.694028	-0.000521455	0.973151	0.997231
L_LDL_P	1405	15	58672134	rs12908474	C	T	LIPC	-0.00856895	0.45663	0.694028	-0.0108764	0.479022	0.898767
L_LDL_P	1587	19	11202306	rs6511720	T	G	LDLR	0.0238026	0.0479197	0.28402	0.0116507	0.458981	0.893521
L_LDL_P	1609	19	45415640	rs445925	A	G	APOC1	0.0328172	0.0054747	0.0823366	0.0406113	0.00843806	0.234375
L_LDL_L	34	1	55505647	rs11591147	T	G	PCSK9	-0.0190015	0.166267	0.450833	0.0311971	0.0706677	0.484023
L_LDL_L	67	1	109818530	rs646776	C	T	CELSR2	0.00766698	0.516949	0.694028	-0.0015795	0.91853	0.997231
L_LDL_L	1405	15	58730498	rs588136	C	T	LIPC, LIPC-AS1	-0.00752747	0.513136	0.694028	0.0106208	0.478933	0.898767
L_LDL_L	1459	16	57004889	rs7205804	A	G	CETP	0.0199447	0.0827796	0.329246	-0.0105302	0.489355	0.898767
L_LDL_L	1587	19	11202306	rs6511720	T	G	LDLR	0.0231881	0.0529942	0.293151	0.0109634	0.484413	0.898767
L_LDL_L	1609	19	45415640	rs445925	A	G	APOC1	0.0335433	0.00434312	0.071999	0.0402633	0.00876915	0.234375
L_LDL_PL	34	1	55505647	rs11591147	T	G	PCSK9	-0.0119242	0.381617	0.670285	0.0291371	0.09032	0.488153
L_LDL_PL	67	1	109818530	rs646776	C	T	CELSR2	0.00821201	0.48456	0.694028	-0.000404151	0.979055	0.997231
L_LDL_PL	1405	15	58683366	rs1532085	A	G	LIPC	-0.00572732	0.615562	0.724321	-0.000980382	0.948733	0.997231
L_LDL_PL	1459	16	57004889	rs7205804	A	G	CETP	0.0158789	0.164202	0.449002	-0.00939257	0.536137	0.902306
L_LDL_PL	1587	19	11202306	rs6511720	T	G	LDLR	0.0204618	0.0855034	0.337292	0.0109008	0.485671	0.898767
L_LDL_PL	1609	19	45415640	rs445925	A	G	APOC1	0.0345289	0.00309774	0.0710124	0.0410005	0.00745018	0.230564
L_LDL_C	34	1	55505647	rs11591147	T	G	PCSK9	-0.0188167	0.166745	0.450833	0.0287633	0.0929815	0.488153
L_LDL_C	67	1	109818530	rs646776	C	T	CELSR2	0.00723134	0.537605	0.694838	-0.00334833	0.827038	0.997231
L_LDL_C	1459	16	57004889	rs7205804	A	G	CETP	0.019477	0.0875922	0.340602	-0.00995497	0.510137	0.898767
L_LDL_C	1587	19	11202306	rs6511720	T	G	LDLR	0.0225352	0.0579124	0.297232	0.00986516	0.525952	0.899012
L_LDL_C	1609	19	45415640	rs445925	A	G	APOC1	0.0346389	0.00295293	0.0710124	0.0400967	0.00849034	0.234375
L_LDL_CE	34	1	55505647	rs11591147	T	G	PCSK9	-0.0215	0.114693	0.383316	0.0282185	0.0991828	0.494176
L_LDL_CE	67	1	109818530	rs646776	C	T	CELSR2	0.00766204	0.514241	0.694028	-0.00224221	0.883629	0.997231
L_LDL_CE	1459	16	57004889	rs7205804	A	G	CETP	0.0202375	0.0763133	0.322164	-0.0094011	0.533817	0.902306
L_LDL_CE	1587	19	11202306	rs6511720	T	G	LDLR	0.023249	0.0507534	0.28402	0.0104994	0.49957	0.898767
L_LDL_CE	1609	19	45415640	rs445925	A	G	APOC1	0.0337267	0.00386879	0.0710124	0.0413248	0.0066716	0.217939
L_LDL_FC	34	1	55505647	rs11591147	T	G	PCSK9	-0.0106322	0.435002	0.694028	0.0294915	0.0865502	0.486457
L_LDL_FC	67	1	109817192	rs7528419	G	A	CELSR2	0.00720762	0.539739	0.694838	-0.00505603	0.74256	0.985399
L_LDL_FC	1405	15	58730498	rs588136	C	T	LIPC, LIPC-AS1	-0.00903737	0.428925	0.694028	0.0124848	0.403723	0.841806
L_LDL_FC	1587	19	11202306	rs6511720	T	G	LDLR	0.0208932	0.0790373	0.324558	0.00794603	0.611024	0.944645
L_LDL_FC	1609	19	45415640	rs445925	A	G	APOC1	0.0370612	0.00147009	0.0710124	0.0369908	0.0155794	0.321339
L_LDL_TG	34	1	55505647	rs11591147	T	G	PCSK9	-0.0261169	0.0825242	0.329246	0.054009	0.00594254	0.205542
L_LDL_TG	1404	15	58380442	rs12910902	T	C	LOC283665	-0.0202444	0.107381	0.377661	0.0105934	0.537087	0.902306
L_LDL_TG	1405	15	58723675	rs1800588	T	C	LIPC	-0.00959518	0.439419	0.694028	0.00523094	0.751078	0.985399
L_LDL_TG	1587	19	11202306	rs6511720	T	G	LDLR	0.0285088	0.0299542	0.22835	0.0228952	0.19846	0.624036
M_LDL_P	34	1	55505647	rs11591147	T	G	PCSK9	-0.0287437	0.0423021	0.278882	0.0276671	0.114223	0.517582
M_LDL_P	67	1	109818530	rs646776	C	T	CELSR2	0.000971171	0.936462	0.806766	-0.00302426	0.846872	0.997231
M_LDL_P	1253	12	121420260	rs7979473	A	G	HNF1A	0.00321491	0.784137	0.771037	8.61954e-05	0.995535	0.997231
M_LDL_P	1587	19	11202306	rs6511720	T	G	LDLR	0.0229496	0.0631364	0.297232	0.013518	0.395611	0.838644
M_LDL_P	1609	19	45415640	rs445925	A	G	APOC1	0.0275125	0.0233284	0.204129	0.0480605	0.00203407	0.132892
M_LDL_L	34	1	55505647	rs11591147	T	G	PCSK9	-0.0277152	0.0494831	0.28402	0.0267314	0.126182	0.528475
M_LDL_L	67	1	109818530	rs646776	C	T	CELSR2	0.000771311	0.949351	0.808336	-0.0035996	0.817836	0.997231
M_LDL_L	1405	15	58730498	rs588136	C	T	LIPC, LIPC-AS1	-0.00653151	0.580692	0.715219	0.00723537	0.634327	0.944645
M_LDL_L	1587	19	11202306	rs6511720	T	G	LDLR	0.0222915	0.0701612	0.304106	0.0128832	0.417171	0.854693
M_LDL_L	1609	19	45415640	rs445925	A	G	APOC1	0.0285022	0.0183649	0.181277	0.0482954	0.00188557	0.132892
M_LDL_PL	34	1	55505647	rs11591147	T	G	PCSK9	-0.0183677	0.186716	0.477976	0.025781	0.142002	0.547272
M_LDL_PL	67	1	109822166	rs599839	G	A	PSRC1	0.00904939	0.457416	0.694028	0.0143161	0.37164	0.824618
M_LDL_PL	1165	11	116660686	rs2266788	G	A	APOA5	-0.0146872	0.194214	0.48429	-0.0203577	0.172298	0.585614
M_LDL_PL	1587	19	11202306	rs6511720	T	G	LDLR	0.0200041	0.0992532	0.364633	0.0163599	0.30542	0.748278
M_LDL_PL	1609	19	45415640	rs445925	A	G	APOC1	0.0303983	0.0107568	0.132739	0.0435782	0.00539979	0.198442
M_LDL_C	34	1	55505647	rs11591147	T	G	PCSK9	-0.0266814	0.0578086	0.297232	0.0254993	0.142402	0.547272
M_LDL_C	1587	19	11202306	rs6511720	T	G	LDLR	0.0216232	0.0781143	0.324082	0.0111161	0.481433	0.898767
M_LDL_C	1609	19	45415640	rs445925	A	G	APOC1	0.029814	0.0132931	0.152321	0.0492236	0.00143079	0.132892
M_LDL_CE	34	1	55505647	rs11591147	T	G	PCSK9	-0.028308	0.0449645	0.281065	0.0261051	0.132816	0.534901
M_LDL_CE	67	1	109817192	rs7528419	G	A	CELSR2	-0.000624242	0.95906	0.808336	-0.00745299	0.63134	0.944645
M_LDL_CE	1587	19	11202306	rs6511720	T	G	LDLR	0.0226297	0.0662793	0.297232	0.0114902	0.466402	0.893521
M_LDL_CE	1609	19	45415640	rs445925	A	G	APOC1	0.0283617	0.0190265	0.181277	0.0498126	0.00124124	0.132892
M_LDL_FC	34	1	55505647	rs11591147	T	G	PCSK9	-0.0180444	0.19297	0.483695	0.0222639	0.203733	0.627197
M_LDL_FC	67	1	109818530	rs646776	C	T	CELSR2	0.00062943	0.957922	0.808336	-0.00500372	0.749286	0.985399
M_LDL_FC	1587	19	11202306	rs6511720	T	G	LDLR	0.0153762	0.203667	0.500144	0.0101398	0.523897	0.898767
M_LDL_FC	1609	19	45415640	rs445925	A	G	APOC1	0.0347931	0.0033133	0.0710124	0.0462623	0.0029326	0.156048
M_LDL_TG	1405	15	58730498	rs588136	C	T	LIPC, LIPC-AS1	-0.0143372	0.249074	0.552386	0.00732484	0.658907	0.958862
S_LDL_P	34	1	55505647	rs11591147	T	G	PCSK9	-0.0338075	0.0175167	0.18008	0.0217168	0.216986	0.634766
S_LDL_P	67	1	109818530	rs646776	C	T	CELSR2	0.000664797	0.956697	0.808336	-0.000422771	0.978535	0.997231
S_LDL_P	146	2	21263900	rs1367117	A	G	APOB	-0.00581701	0.614134	0.724321	-0.00441569	0.770891	0.985399
S_LDL_P	1405	15	59453384	rs2306791	C	T	MYO1E	0.00743918	0.529242	0.694028	0.00815148	0.595666	0.93623
S_LDL_P	1587	19	11202306	rs6511720	T	G	LDLR	0.0199627	0.107886	0.377661	0.0132083	0.40822	0.848174
S_LDL_P	1609	19	45415640	rs445925	A	G	APOC1	0.0257486	0.0347863	0.253657	0.0501747	0.00132617	0.132892
S_LDL_L	34	1	55505647	rs11591147	T	G	PCSK9	-0.0324128	0.0222598	0.199554	0.0212722	0.225211	0.64113
S_LDL_L	67	1	109818530	rs646776	C	T	CELSR2	0.00040675	0.973402	0.811893	-0.00149819	0.923829	0.997231
S_LDL_L	1587	19	11202306	rs6511720	T	G	LDLR	0.0191634	0.121408	0.389529	0.0123819	0.436878	0.873756
S_LDL_L	1609	19	45415640	rs445925	A	G	APOC1	0.0267994	0.027407	0.219833	0.0501432	0.0012897	0.132892
S_LDL_PL	67	1	109818530	rs646776	C	T	CELSR2	0.00873608	0.471303	0.694028	0.00788582	0.621067	0.944645
S_LDL_PL	1405	15	59453384	rs2306791	C	T	MYO1E	0.0178681	0.12663	0.397093	0.0171432	0.27104	0.705183
S_LDL_PL	1609	19	45415640	rs445925	A	G	APOC1	0.0275789	0.0223909	0.199554	0.0450994	0.00456239	0.178846
S_LDL_C	34	1	55505647	rs11591147	T	G	PCSK9	-0.0295468	0.0362095	0.260094	0.0224763	0.195798	0.620154
S_LDL_C	67	1	109822166	rs599839	G	A	PSRC1	-0.00363679	0.768175	0.767163	-0.00216501	0.891136	0.997231
S_LDL_C	1587	19	11202306	rs6511720	T	G	LDLR	0.0183753	0.135561	0.399495	0.0104126	0.50937	0.898767
S_LDL_C	1609	19	45415640	rs445925	A	G	APOC1	0.0288323	0.017005	0.18008	0.0495461	0.0013111	0.132892
S_LDL_CE	67	1	109822166	rs599839	G	A	PSRC1	-0.00461801	0.709136	0.757957	-0.00322431	0.838173	0.997231
S_LDL_CE	1587	19	11202306	rs6511720	T	G	LDLR	0.0193794	0.116701	0.383778	0.0102763	0.514184	0.898767
S_LDL_CE	1609	19	45415640	rs445925	A	G	APOC1	0.0271366	0.0252137	0.212375	0.0497537	0.00122135	0.132892
S_LDL_FC	34	1	55505647	rs11591147	T	G	PCSK9	-0.0214294	0.124337	0.396283	0.0180166	0.307621	0.750545
S_LDL_FC	67	1	109818530	rs646776	C	T	CELSR2	0.00278511	0.816384	0.779554	0.000530199	0.97319	0.997231
S_LDL_FC	1587	19	11202306	rs6511720	T	G	LDLR	0.0121313	0.318781	0.634913	0.0111652	0.486155	0.898767
S_LDL_FC	1609	19	45415640	rs445925	A	G	APOC1	0.0333721	0.00516005	0.0801078	0.048805	0.00187375	0.132892
S_LDL_TG	1405	15	58679668	rs7350789	A	G	LIPC	-0.00547692	0.660926	0.742825	0.00552898	0.746987	0.985399
XL_HDL_P	1129	11	61604814	rs174577	A	C	FADS2	-0.000486896	0.968555	0.811893	0.0290889	0.0791479	0.484023
XL_HDL_P	1405	15	58679668	rs7350789	A	G	LIPC	0.00498245	0.682745	0.752074	0.027535	0.0958316	0.489991
XL_HDL_P	1459	16	56991363	rs183130	T	C	CETP	-0.0108896	0.378299	0.668973	0.00476569	0.772706	0.985577
XL_HDL_P	1645	20	44545048	rs4810479	C	T	PLTP	-0.0100795	0.414768	0.6931	-0.0184063	0.259785	0.684847
XL_HDL_L	660	6	36613812	rs6457931	G	T	MIR3925	-0.033495	0.00586019	0.0829498	-0.0267993	0.106543	0.501178
XL_HDL_L	1129	11	61547237	rs108499	T	C	MYRF	-0.000104175	0.993259	0.814596	0.023218	0.157877	0.566047
XL_HDL_L	1405	15	58683366	rs1532085	A	G	LIPC	0.00559472	0.64739	0.74006	0.0319426	0.0538337	0.457243
XL_HDL_L	1459	16	56991363	rs183130	T	C	CETP	-0.0113372	0.358887	0.649462	0.00485482	0.768535	0.985399
XL_HDL_L	1645	20	44534651	rs6065904	A	G	PLTP	-0.00638713	0.603443	0.720633	-0.0206749	0.206139	0.628029
XL_HDL_PL	1124	11	47583121	rs12798346	T	C	PTPMT1	0.00313286	0.798653	0.777548	-0.0167141	0.312498	0.756169
XL_HDL_PL	1129	11	61604814	rs174577	A	C	FADS2	0.00354076	0.775785	0.768224	0.0313624	0.0597512	0.460331
XL_HDL_PL	1405	15	58679668	rs7350789	A	G	LIPC	0.000737127	0.952089	0.808336	0.0253367	0.127755	0.529015
XL_HDL_PL	1459	16	56991363	rs183130	T	C	CETP	-0.0096515	0.437979	0.694028	0.00220417	0.894334	0.997231
XL_HDL_PL	1645	20	44534651	rs6065904	A	G	PLTP	-0.00896112	0.469123	0.694028	-0.0196914	0.231363	0.64113
XL_HDL_C	1129	11	61569830	rs174546	T	C	FADS1	-0.00359254	0.771101	0.767163	0.0238652	0.148594	0.55445
XL_HDL_C	1405	15	58679668	rs7350789	A	G	LIPC	0.0090002	0.461183	0.694028	0.0293026	0.0759464	0.484023
XL_HDL_C	1459	16	56993324	rs3764261	A	C	CETP	-0.0105551	0.393795	0.684184	0.00514604	0.754774	0.985399
XL_HDL_C	1645	20	44534651	rs6065904	A	G	PLTP	-0.00114307	0.925993	0.805601	-0.0175935	0.281011	0.724712
XL_HDL_CE	1129	11	61603510	rs174576	A	C	FADS2	-0.00656518	0.595902	0.718962	0.0211015	0.201957	0.627197
XL_HDL_CE	1459	16	56991363	rs183130	T	C	CETP	-0.00807165	0.515221	0.694028	0.0036673	0.823973	0.997231
XL_HDL_CE	1645	20	44569930	rs6065908	T	C	PCIF1	7.33113e-05	0.995261	0.814596	-0.00259031	0.875202	0.997231
XL_HDL_FC	34	1	55521109	rs693668	G	A	PCSK9	0.0245495	0.045801	0.281065	-0.00941006	0.56938	0.929988
XL_HDL_FC	1405	15	58683366	rs1532085	A	G	LIPC	0.00608157	0.619404	0.725335	0.0325473	0.0493372	0.457243
XL_HDL_FC	1459	16	56991363	rs183130	T	C	CETP	-0.0152506	0.216936	0.51201	0.00718331	0.662587	0.958862
XL_HDL_FC	1645	20	44534651	rs6065904	A	G	PLTP	-0.00751538	0.540944	0.694838	-0.0201959	0.216646	0.634766
XL_HDL_TG	1405	15	58683366	rs1532085	A	G	LIPC	-0.0135446	0.272042	0.589746	0.0176715	0.290228	0.726231
L_HDL_P	863	8	19819536	rs327	G	T	LPL	0.0151205	0.220754	0.51324	0.0085946	0.613139	0.944645
L_HDL_P	1124	11	47583121	rs12798346	T	C	PTPMT1	-0.0107275	0.385945	0.675422	-0.0155322	0.357975	0.806473
L_HDL_P	1165	11	116660686	rs2266788	G	A	APOA5	0.00435184	0.719582	0.757957	-0.00899242	0.583328	0.935913
L_HDL_P	1405	15	58683366	rs1532085	A	G	LIPC	0.00303266	0.806359	0.779258	0.0296625	0.0809744	0.484023
L_HDL_P	1459	16	56991363	rs183130	T	C	CETP	-0.0114879	0.358966	0.649462	-0.00670248	0.692949	0.976692
L_HDL_P	1645	20	44569930	rs6065908	T	C	PCIF1	-0.0165941	0.184416	0.477976	-0.00155895	0.926951	0.997231
L_HDL_L	1404	15	58384199	rs12911981	C	T	LOC283665	-0.0175184	0.156892	0.432794	0.0109015	0.520574	0.898767
L_HDL_L	1405	15	58683366	rs1532085	A	G	LIPC	0.00313931	0.799742	0.777548	0.0296411	0.081261	0.484023
L_HDL_L	1459	16	57004889	rs7205804	A	G	CETP	-0.0196792	0.112804	0.382789	-0.0136198	0.422671	0.856972
L_HDL_PL	149	2	27730940	rs1260326	T	C	GCKR	-0.0228642	0.0642061	0.297232	-0.00700725	0.679539	0.970747
L_HDL_PL	863	8	19819536	rs327	G	T	LPL	0.0120753	0.327615	0.640931	0.00750828	0.659206	0.958862
L_HDL_PL	1124	11	47539697	rs4752845	C	T	CELF1	-0.0102317	0.407476	0.685675	-0.0139153	0.410463	0.849831
L_HDL_PL	1165	11	116662579	rs651821	C	T	APOA5	0.00391015	0.747149	0.767163	-0.00350569	0.830972	0.997231
L_HDL_PL	1405	15	58730498	rs588136	C	T	LIPC, LIPC-AS1	-0.00781086	0.528304	0.694028	0.00165991	0.921057	0.997231
L_HDL_PL	1459	16	56991363	rs183130	T	C	CETP	-0.0126796	0.311005	0.629282	-0.00822986	0.628495	0.944645
L_HDL_PL	1645	20	44569930	rs6065908	T	C	PCIF1	-0.0176666	0.157376	0.432794	-0.000523306	0.975502	0.997231
L_HDL_C	1405	15	58730498	rs588136	C	T	LIPC, LIPC-AS1	-0.0076477	0.53794	0.694838	0.000144052	0.993125	0.997231
L_HDL_C	1459	16	56991363	rs183130	T	C	CETP	-0.0112998	0.366866	0.658803	-0.00657127	0.698268	0.976692
L_HDL_CE	1404	15	58384199	rs12911981	C	T	LOC283665	-0.0183625	0.138492	0.403947	0.0109538	0.5187	0.898767
L_HDL_CE	1405	15	58683366	rs1532085	A	G	LIPC	0.00375449	0.762223	0.767163	0.0286543	0.0921573	0.488153
L_HDL_CE	1459	16	57002732	rs9939224	T	G	CETP	0.0229976	0.064951	0.297232	0.00386569	0.819672	0.997231
L_HDL_CE	1645	20	44534651	rs6065904	A	G	PLTP	-0.0165329	0.186545	0.477976	-0.0015384	0.927221	0.997231
L_HDL_FC	1405	15	58679668	rs7350789	A	G	LIPC	0.00101088	0.934701	0.806766	0.0263538	0.120016	0.519313
L_HDL_FC	1459	16	56991363	rs183130	T	C	CETP	-0.0119352	0.33954	0.642676	-0.00658271	0.697082	0.976692
L_HDL_TG	1405	15	58683366	rs1532085	A	G	LIPC	-0.0127899	0.299551	0.623648	0.0231265	0.160065	0.566977
M_HDL_P	34	1	55505647	rs11591147	T	G	PCSK9	0.009124	0.543479	0.694838	0.0058357	0.765771	0.985399
M_HDL_P	39	1	63049593	rs1748195	G	C	DOCK7	-0.000203809	0.987154	0.814596	-0.00885899	0.604993	0.943597
M_HDL_P	1405	15	58674695	rs4775041	C	G	LIPC	0.015808	0.203689	0.500144	0.0284611	0.0977487	0.49125
M_HDL_P	1609	19	45408836	rs405509	T	G	APOE	-0.0156203	0.21222	0.508128	0.00439471	0.795866	0.993962
M_HDL_L	626	5	174223234	rs12660057	A	G	MIR4634	0.0359586	0.00403322	0.0710124	0.0321657	0.0612208	0.460331
M_HDL_L	1405	15	58723675	rs1800588	T	C	LIPC	-0.00299761	0.811805	0.779554	-0.000174123	0.991832	0.997231
M_HDL_PL	34	1	55505647	rs11591147	T	G	PCSK9	0.00724262	0.630553	0.727726	0.00801098	0.683113	0.970747
M_HDL_PL	39	1	63056112	rs1748197	A	G	DOCK7	-0.00690599	0.588497	0.71826	-0.0113341	0.512007	0.898767
M_HDL_PL	119	1	230294916	rs2144300	C	T	GALNT2	-0.0198888	0.112944	0.382789	-0.0108894	0.52428	0.898767
M_HDL_PL	1405	15	58674695	rs4775041	C	G	LIPC	0.015685	0.207997	0.503022	0.0285338	0.0969496	0.49125
M_HDL_PL	1557	18	47179516	rs1943973	G	A	LIPG	-0.0175368	0.170099	0.454791	0.00668634	0.700863	0.976692
M_HDL_PL	1609	19	45410002	rs769449	A	G	APOE	-0.0184916	0.127803	0.397093	-0.020028	0.233187	0.64113
M_HDL_C	34	1	55505647	rs11591147	T	G	PCSK9	0.010535	0.481819	0.694028	-0.000948604	0.961269	0.997231
M_HDL_C	1459	16	56991363	rs183130	T	C	CETP	-0.00748443	0.552935	0.697	-0.00128482	0.940382	0.997231
M_HDL_CE	34	1	55505647	rs11591147	T	G	PCSK9	0.0102243	0.494782	0.694028	-0.00300466	0.877676	0.997231
M_HDL_CE	1459	16	56991363	rs183130	T	C	CETP	-0.00793181	0.52925	0.694028	-0.00132114	0.938658	0.997231
M_HDL_TG	39	1	63020816	rs10159255	A	C	DOCK7	0.00843158	0.506133	0.694028	0.00768605	0.654462	0.957272
M_HDL_TG	1165	11	116660686	rs2266788	G	A	APOA5	-0.00487077	0.691231	0.752109	-0.0394796	0.0173956	0.321339
M_HDL_TG	1405	15	58679668	rs7350789	A	G	LIPC	0.00630056	0.614136	0.724321	0.000739283	0.965831	0.997231
M_HDL_TG	1459	16	56995236	rs1800775	A	C	CETP	-0.0012587	0.920355	0.803871	-0.00117672	0.945575	0.997231
S_HDL_P	1645	20	44545048	rs4810479	C	T	PLTP	0.00950048	0.45569	0.694028	0.032746	0.0475627	0.457243
S_HDL_L	1645	20	44534651	rs6065904	A	G	PLTP	-0.000582089	0.963459	0.810624	0.0317334	0.0558741	0.457243
S_HDL_PL	34	1	55505647	rs11591147	T	G	PCSK9	-0.00196294	0.894461	0.798692	-0.00589459	0.754126	0.985399
S_HDL_PL	119	1	230294916	rs2144300	C	T	GALNT2	-0.00484383	0.695438	0.752109	0.00191815	0.907231	0.997231
S_HDL_PL	1645	20	44534651	rs6065904	A	G	PLTP	-0.000746041	0.952227	0.808336	0.0248447	0.129402	0.530397
S_HDL_CE	574	5	88980640	rs2365763	G	T		0.0118414	0.35397	0.647729	-0.0148128	0.382007	0.827269
S_HDL_CE	1609	19	45415640	rs445925	A	G	APOC1	0.0224736	0.0811571	0.328218	0.0366796	0.0337364	0.457243
S_HDL_FC	1645	20	44545048	rs4810479	C	T	PLTP	0.0067735	0.591818	0.718962	0.0329761	0.0437525	0.457243
S_HDL_TG	863	8	19907912	rs11991231	C	T	LPL	-0.00837252	0.503912	0.694028	-0.00604198	0.722692	0.978897
S_HDL_TG	1129	11	61551356	rs174535	C	T	MYRF	0.010345	0.412042	0.690943	-0.00104372	0.951412	0.997231
S_HDL_TG	1165	11	116660686	rs2266788	G	A	APOA5	0.00170753	0.888301	0.798692	-0.018429	0.263205	0.687842
S_HDL_TG	1405	15	58683366	rs1532085	A	G	LIPC	-0.00374718	0.763303	0.767163	-0.0167761	0.328363	0.770714
S_HDL_TG	1459	16	57004889	rs7205804	A	G	CETP	0.0162407	0.190945	0.483657	0.00919405	0.59046	0.93623
VLDL_D	119	1	230294916	rs2144300	C	T	GALNT2	-0.00989292	0.427138	0.694028	-0.0135886	0.424339	0.856972
VLDL_D	149	2	27730940	rs1260326	T	C	GCKR	-0.00363538	0.768752	0.767163	0.0235723	0.164761	0.570693
VLDL_D	863	8	19845376	rs7841189	T	C	LPL	-0.00619686	0.620582	0.725335	0.0166532	0.328974	0.770714
VLDL_D	1165	11	116660686	rs2266788	G	A	APOA5	0.0195184	0.107947	0.377661	-0.00894337	0.586773	0.93623
VLDL_D	1405	15	58737341	rs473224	T	G	LIPC, LIPC-AS1	0.00739693	0.549282	0.697	0.0113163	0.500823	0.898767
LDL_D	1405	15	58683366	rs1532085	A	G	LIPC	0.0120337	0.340525	0.642676	-0.000875736	0.95875	0.997231
HDL_D	1124	11	47583121	rs12798346	T	C	PTPMT1	-0.00188367	0.878293	0.798692	-0.0158321	0.338638	0.78278
HDL_D	1129	11	61569830	rs174546	T	C	FADS1	-0.00172689	0.88967	0.798692	0.0333868	0.0449531	0.457243
HDL_D	1165	11	116660686	rs2266788	G	A	APOA5	-0.00846676	0.481529	0.694028	-0.0159563	0.320366	0.765752
HDL_D	1405	15	58723675	rs1800588	T	C	LIPC	8.81895e-05	0.994308	0.814596	0.00466433	0.775896	0.987504
HDL_D	1459	16	56991363	rs183130	T	C	CETP	-0.0105057	0.39893	0.685675	0.00190356	0.908732	0.997231
HDL_D	1645	20	44569930	rs6065908	T	C	PCIF1	-0.00854024	0.491167	0.694028	-0.0039137	0.813828	0.997231
Serum_C	34	1	55505647	rs11591147	T	G	PCSK9	-0.0179949	0.185683	0.477976	0.0270235	0.122222	0.520773
Serum_C	67	1	109818530	rs646776	C	T	CELSR2	0.0184962	0.114684	0.383316	0.00456566	0.770106	0.985399
Serum_C	325	3	71880578	rs7622817	G	A	PROK2	-0.0119974	0.309395	0.629282	-0.0169526	0.291654	0.726231
Serum_C	1405	15	58683366	rs1532085	A	G	LIPC	-0.00295301	0.794788	0.775866	0.00849466	0.581931	0.935913
Serum_C	1587	19	11202306	rs6511720	T	G	LDLR	0.0146734	0.217033	0.51201	0.010229	0.519122	0.898767
Serum_C	1609	19	45415640	rs445925	A	G	APOC1	0.0346258	0.00304027	0.0710124	0.0314047	0.0436597	0.457243
VLDL_C	34	1	55505647	rs11591147	T	G	PCSK9	-0.00101937	0.945057	0.80823	0.0202526	0.28688	0.726231
VLDL_C	119	1	230294916	rs2144300	C	T	GALNT2	-0.00870005	0.481884	0.694028	-0.0123518	0.458113	0.893521
VLDL_C	149	2	27730940	rs1260326	T	C	GCKR	0.00859106	0.484574	0.694028	0.0394929	0.0174879	0.321339
VLDL_C	863	8	19832646	rs17482753	T	G	LPL	0.0155787	0.210064	0.505479	0.00289732	0.862575	0.997231
VLDL_C	925	8	126481694	rs2980876	C	T	TRIB1	-0.0324707	0.00846621	0.11318	-0.0230533	0.162671	0.569348
VLDL_C	1165	11	116660686	rs2266788	G	A	APOA5	-0.00791927	0.509886	0.694028	-0.0259705	0.106424	0.501178
VLDL_C	1405	15	58687880	rs493258	C	T	LIPC	0.00177374	0.886412	0.798692	0.00459125	0.783397	0.993044
VLDL_C	1459	16	56991363	rs183130	T	C	CETP	0.0203989	0.10191	0.368762	-0.00500097	0.765094	0.985399
VLDL_C	1609	19	45395266	rs157580	G	A	TOMM40	0.0272178	0.033005	0.244371	0.00930764	0.583024	0.935913
Remnant_C	34	1	55505647	rs11591147	T	G	PCSK9	-0.00811781	0.567235	0.709629	0.0245102	0.166347	0.571999
Remnant_C	149	2	27741237	rs780094	T	C	GCKR	0.0119239	0.31314	0.630555	0.0295956	0.0564266	0.457243
Remnant_C	925	8	126481694	rs2980876	C	T	TRIB1	-0.026452	0.0255946	0.212375	-0.02296	0.136508	0.542344
Remnant_C	1165	11	116660686	rs2266788	G	A	APOA5	-0.0215601	0.0613184	0.297232	-0.0261866	0.0814937	0.484023
Remnant_C	1405	15	58683366	rs1532085	A	G	LIPC	-0.00281147	0.812393	0.779554	-0.00149669	0.923871	0.997231
Remnant_C	1459	16	57004889	rs7205804	A	G	CETP	0.0104907	0.37581	0.667394	-0.00721986	0.643456	0.951717
Remnant_C	1587	19	11202306	rs6511720	T	G	LDLR	0.0273722	0.027353	0.219833	0.0198858	0.216577	0.634766
Remnant_C	1609	19	45373565	rs395908	A	G	NECTIN2	0.030915	0.0113214	0.136214	0.0186882	0.241713	0.655155
LDL_C	34	1	55505647	rs11591147	T	G	PCSK9	-0.0253476	0.0666364	0.297232	0.0269471	0.117413	0.519313
LDL_C	67	1	109818530	rs646776	C	T	CELSR2	0.00194303	0.870371	0.798692	-0.00546112	0.722857	0.978897
LDL_C	1587	19	11202306	rs6511720	T	G	LDLR	0.0226397	0.0608736	0.297232	0.0109993	0.481735	0.898767
LDL_C	1609	19	45415640	rs445925	A	G	APOC1	0.0340617	0.00405415	0.0710124	0.0447327	0.00345004	0.156048
HDL_C	1124	11	47583121	rs12798346	T	C	PTPMT1	-0.00942763	0.442274	0.694028	-0.0111409	0.509811	0.898767
HDL_C	1405	15	58683366	rs1532085	A	G	LIPC	0.00899987	0.465187	0.694028	0.0327819	0.0552429	0.457243
HDL_C	1459	16	56993324	rs3764261	A	C	CETP	-0.0144845	0.243037	0.548965	0.00151026	0.928998	0.997231
HDL2_C	598	5	126267351	rs12655258	T	C	MARCH3	0.038515	0.00319634	0.0710124	0.00321131	0.850162	0.997231
HDL2_C	1129	11	61560081	rs174538	A	G	TMEM258	-0.0228647	0.0668211	0.297232	0.0230405	0.173325	0.585717
HDL2_C	1405	15	58683366	rs1532085	A	G	LIPC	0.00864785	0.483711	0.694028	0.0326009	0.0565574	0.457243
HDL2_C	1459	16	56991363	rs183130	T	C	CETP	-0.0135773	0.274236	0.591836	0.00108871	0.948716	0.997231
HDL3_C	1405	15	58683366	rs1532085	A	G	LIPC	0.012754	0.307273	0.629282	0.0302525	0.0771116	0.484023
EstC	34	1	55518467	rs2495477	G	A	PCSK9	0.013416	0.244104	0.548965	0.0134806	0.379802	0.827124
EstC	67	1	109817192	rs7528419	G	A	CELSR2	0.018406	0.118915	0.385254	0.00347797	0.824314	0.997231
EstC	1129	11	61571348	rs174548	G	C	FADS1	0.0073427	0.528076	0.694028	0.0201195	0.191601	0.620154
EstC	1405	15	58674695	rs4775041	C	G	LIPC	0.00540671	0.634343	0.730349	-0.00482717	0.753952	0.985399
EstC	1587	19	11202306	rs6511720	T	G	LDLR	0.0146973	0.21968	0.513223	0.00989909	0.533739	0.902306
EstC	1609	19	45415640	rs445925	A	G	APOC1	0.0338253	0.0040005	0.0710124	0.0304639	0.0508529	0.457243
FreeC	34	1	55505647	rs11591147	T	G	PCSK9	-0.00596562	0.662616	0.742825	0.0304855	0.0803003	0.484023
FreeC	67	1	109818530	rs646776	C	T	CELSR2	0.0175617	0.135064	0.399495	0.00704828	0.651023	0.956554
FreeC	1367	14	87773653	rs17123289	A	G		0.00631125	0.552415	0.697	0.00961751	0.517257	0.898767
FreeC	1405	15	58725839	rs633695	G	A	LIPC	0.00418241	0.711118	0.757957	0.0180231	0.233282	0.64113
FreeC	1587	19	11202306	rs6511720	T	G	LDLR	0.0156497	0.189338	0.482123	0.0107446	0.496967	0.898767
FreeC	1588	19	11560347	rs755000	G	T	PRKCSH	0.017205	0.128129	0.397093	-0.0187694	0.20841	0.628436
FreeC	1609	19	45415640	rs445925	A	G	APOC1	0.0372273	0.00146259	0.0710124	0.032317	0.0375483	0.457243
Serum_TG	39	1	63056112	rs1748197	A	G	DOCK7	0.00315634	0.804301	0.778833	-0.000300436	0.986224	0.997231
Serum_TG	149	2	27730940	rs1260326	T	C	GCKR	0.00553388	0.656531	0.742825	0.0324141	0.0591734	0.460331
Serum_TG	863	8	19824492	rs13702	C	T	LPL	-0.0140438	0.261388	0.569214	0.000217819	0.989939	0.997231
Serum_TG	925	8	126481694	rs2980876	C	T	TRIB1	-0.018363	0.141998	0.409212	-0.0154655	0.36523	0.816559
Serum_TG	1165	11	116660686	rs2266788	G	A	APOA5	0.00543054	0.656027	0.742825	-0.0261949	0.115274	0.517582
Serum_TG	1405	15	58683366	rs1532085	A	G	LIPC	-0.010512	0.402107	0.685675	-0.00640779	0.712637	0.978897
VLDL_TG	119	1	230299949	rs10779835	T	C	GALNT2	-0.00443909	0.721319	0.757957	-0.0136608	0.425571	0.856972
VLDL_TG	149	2	27730940	rs1260326	T	C	GCKR	0.00236454	0.848785	0.793572	0.0318457	0.06263	0.460331
VLDL_TG	656	6	31236410	rs34131062	T	C	MICB	0.000143099	0.990864	0.814596	0.00065728	0.969295	0.997231
VLDL_TG	863	8	19824667	rs15285	T	C	LPL	-0.0181565	0.145019	0.412971	0.00237084	0.890376	0.997231
VLDL_TG	1165	11	116660686	rs2266788	G	A	APOA5	0.0116955	0.336047	0.642676	-0.0218968	0.1862	0.615088
LDL_TG	1404	15	58371682	rs2704188	G	A	LOC283665	-0.0130084	0.300237	0.623648	0.0099372	0.563384	0.925335
LDL_TG	1405	15	58730498	rs588136	C	T	LIPC, LIPC-AS1	-0.0141974	0.253057	0.556104	0.00810207	0.625538	0.944645
LDL_TG	1587	19	11202306	rs6511720	T	G	LDLR	0.0285656	0.029838	0.22835	0.025849	0.14823	0.55445
HDL_TG	39	1	62980607	rs10889337	A	G	DOCK7	0.00788771	0.533701	0.694838	-0.00613045	0.723152	0.978897
HDL_TG	863	8	19832646	rs17482753	T	G	LPL	0.00439152	0.72955	0.763273	-0.00585715	0.735741	0.980988
HDL_TG	1165	11	116662579	rs651821	C	T	APOA5	-0.0114536	0.352439	0.647729	-0.0491035	0.00325562	0.156048
HDL_TG	1405	15	58679668	rs7350789	A	G	LIPC	-0.0013153	0.91554	0.802578	-0.0018667	0.912684	0.997231
HDL_TG	1459	16	56991363	rs183130	T	C	CETP	0.0208741	0.101513	0.368762	0.00333099	0.847815	0.997231
TotPG	39	1	63049593	rs1748195	G	C	DOCK7	-0.00805426	0.512198	0.694028	-0.0232361	0.161544	0.568791
TotPG	1405	15	58674695	rs4775041	C	G	LIPC	0.0193355	0.108789	0.377661	0.00432224	0.794274	0.993962
TotPG	1459	16	56991363	rs183130	T	C	CETP	0.0150578	0.223739	0.51768	-0.00152721	0.927334	0.997231
TG_PG	119	1	230279410	rs4846904	G	A	GALNT2	-0.0049066	0.687592	0.752074	0.00624286	0.709885	0.978897
TG_PG	149	2	27741237	rs780094	T	C	GCKR	-0.00215994	0.859791	0.796224	0.0253853	0.132164	0.534901
TG_PG	863	8	19819536	rs327	G	T	LPL	-0.00743519	0.541479	0.694838	-0.00914378	0.588328	0.93623
TG_PG	1124	11	47663049	rs10838738	G	A	MTCH2	0.00361788	0.767294	0.767163	-0.000653875	0.969028	0.997231
TG_PG	1165	11	116660686	rs2266788	G	A	APOA5	0.0148392	0.215558	0.51201	-0.013818	0.397271	0.838644
TG_PG	1453	16	31343769	rs4597342	T	C	ITGAM	0.0351336	0.00448813	0.071999	0.0213299	0.204804	0.627211
PC	39	1	63049593	rs1748195	G	C	DOCK7	-0.00935875	0.447578	0.694028	-0.0235117	0.156208	0.566047
PC	1405	15	58674695	rs4775041	C	G	LIPC	0.020032	0.0968793	0.360376	0.00578333	0.72681	0.978897
SM	1129	11	61597972	rs1535	G	A	FADS2	-0.0131705	0.27853	0.595761	0.0190226	0.232155	0.64113
SM	1405	15	58723675	rs1800588	T	C	LIPC	0.00682556	0.572111	0.709629	0.00325835	0.835128	0.997231
SM	1609	19	45415640	rs445925	A	G	APOC1	0.0227585	0.0660553	0.297232	0.0203183	0.207967	0.628436
TotCho	39	1	63056112	rs1748197	A	G	DOCK7	-0.0118757	0.33219	0.642676	-0.0267938	0.104088	0.501178
TotCho	1405	15	58674695	rs4775041	C	G	LIPC	0.0181134	0.128778	0.397093	0.00379615	0.8162	0.997231
TotCho	1609	19	45415640	rs445925	A	G	APOC1	0.0207675	0.0942753	0.360089	0.00682156	0.683582	0.970747
ApoA1	1124	11	47539697	rs4752845	C	T	CELF1	-0.00417382	0.732534	0.764732	-0.0131934	0.431606	0.866157
ApoA1	1405	15	58683366	rs1532085	A	G	LIPC	0.00910505	0.457217	0.694028	0.0332365	0.0502319	0.457243
ApoA1	1459	16	56991363	rs183130	T	C	CETP	-0.00494212	0.689284	0.752109	0.00272112	0.871672	0.997231
ApoB	34	1	55505647	rs11591147	T	G	PCSK9	-0.018586	0.192666	0.483695	0.023623	0.191342	0.620154
ApoB	119	1	230291868	rs2352723	T	C	GALNT2	-0.011195	0.346179	0.646705	-0.00594479	0.706954	0.978897
ApoB	863	8	19845376	rs7841189	T	C	LPL	0.0113798	0.343112	0.645028	-9.78768e-05	0.995102	0.997231
ApoB	925	8	126474306	rs2980885	G	A	TRIB1	-0.0245203	0.0386599	0.261598	-0.00757762	0.630524	0.944645
ApoB	1165	11	116660686	rs2266788	G	A	APOA5	-0.0119726	0.300639	0.623648	-0.0216942	0.157061	0.566047
ApoB	1459	16	56991363	rs183130	T	C	CETP	0.0231766	0.0547293	0.297232	-0.0040491	0.800012	0.994518
ApoB	1587	19	11210912	rs2228671	T	C	LDLR	0.0233102	0.0633141	0.297232	0.0219039	0.181542	0.60309
ApoB	1609	19	45373565	rs395908	A	G	NECTIN2	0.0282458	0.0212571	0.196735	0.0229162	0.159406	0.566977
ApoB_ApoA1	34	1	55505647	rs11591147	T	G	PCSK9	-0.0199925	0.174433	0.459588	0.0159629	0.395469	0.838644
ApoB_ApoA1	67	1	109818530	rs646776	C	T	CELSR2	0.0137762	0.2774	0.595761	0.0196593	0.242897	0.655155
ApoB_ApoA1	1165	11	116660686	rs2266788	G	A	APOA5	-0.0171868	0.15026	0.422892	-0.0155984	0.327352	0.770714
ApoB_ApoA1	1459	16	56991363	rs183130	T	C	CETP	0.0258763	0.0367628	0.260185	-0.00488024	0.767963	0.985399
ApoB_ApoA1	1587	19	11210912	rs2228671	T	C	LDLR	0.0313416	0.0155847	0.174426	0.0172617	0.311483	0.756169
ApoB_ApoA1	1609	19	45373565	rs395908	A	G	NECTIN2	0.020121	0.112111	0.382789	0.0331026	0.0507411	0.457243
TotFA	39	1	63049593	rs1748195	G	C	DOCK7	-0.00707238	0.57101	0.709629	-0.0163701	0.3263	0.770714
TotFA	146	2	21225281	rs1042034	C	T	APOB	-0.0103665	0.40693	0.685675	-0.00591506	0.728842	0.978897
TotFA	149	2	27730940	rs1260326	T	C	GCKR	0.0191518	0.119275	0.385254	0.033635	0.0432804	0.457243
TotFA	863	8	19824492	rs13702	C	T	LPL	-0.000157218	0.989879	0.814596	-0.00321607	0.848308	0.997231
TotFA	1165	11	116660686	rs2266788	G	A	APOA5	0.00444939	0.711841	0.757957	-0.027673	0.0866639	0.486457
TotFA	1405	15	58674695	rs4775041	C	G	LIPC	0.00908305	0.459785	0.694028	-0.00579345	0.7286	0.978897
TotFA	1467	16	72144174	rs9302635	C	T	DHX38	0.00347911	0.782876	0.771037	-0.00917542	0.583126	0.935913
UnSat	1129	11	61569830	rs174546	T	C	FADS1	-0.0150025	0.226089	0.520614	-0.00312809	0.851232	0.997231
UnSat	1467	16	72230112	rs9923575	T	C	PMFBP1	0.0105262	0.406016	0.685675	-0.00459379	0.787526	0.993583
DHA	1129	11	61609750	rs174583	T	C	FADS2	0.0122967	0.326297	0.640931	0.0233608	0.176837	0.590795
DHA	1133	11	68562328	rs17610395	T	C		0.000687562	0.956521	0.808336	0.00360319	0.838514	0.997231
DHA	1405	15	58679668	rs7350789	A	G	LIPC	-0.0120183	0.339014	0.642676	0.0169876	0.332073	0.774838
DHA	1593	19	19723215	rs10500212	T	C	PBX4	0.0287767	0.0303668	0.22835	0.027831	0.129893	0.530397
LA	39	1	63145439	rs11208004	A	G	DOCK7	0.000264097	0.982393	0.814596	-0.0186824	0.230136	0.64113
LA	1129	11	61603237	rs2727270	T	C	FADS2	0.0154779	0.199819	0.495699	0.0474705	0.00245279	0.144224
LA	1165	11	116662579	rs651821	C	T	APOA5	-0.00133821	0.907787	0.798692	-0.0323856	0.0315747	0.457243
LA	1609	19	45414451	rs439401	T	C	APOE	-0.0117692	0.334369	0.642676	0.0165976	0.288663	0.726231
FAw3	1129	11	61609750	rs174583	T	C	FADS2	0.00588856	0.637868	0.732655	0.0261727	0.125074	0.528475
FAw3	1133	11	68562328	rs17610395	T	C		-0.000431421	0.972831	0.811893	0.0100388	0.568527	0.929988
FAw6	39	1	63056112	rs1748197	A	G	DOCK7	-0.00380282	0.755522	0.767163	-0.0195551	0.223147	0.64113
FAw6	1165	11	116707684	rs2070665	A	G	APOA1, APOA1-AS	-0.00570388	0.625466	0.725335	-0.0229097	0.138994	0.544858
FAw6	1405	15	58674695	rs4775041	C	G	LIPC	0.00846047	0.479176	0.694028	-0.0102522	0.520348	0.898767
FAw6	1609	19	45414451	rs439401	T	C	APOE	-0.0167699	0.174758	0.459588	0.0271233	0.0894993	0.488153
PUFA	39	1	63163073	rs12136083	C	T	DOCK7	-0.0015062	0.903063	0.798692	-0.0201709	0.212025	0.632847
PUFA	1165	11	116660686	rs2266788	G	A	APOA5	0.00143223	0.904004	0.798692	-0.0301656	0.0544779	0.457243
PUFA	1405	15	58674695	rs4775041	C	G	LIPC	0.00799348	0.510118	0.694028	-0.00619731	0.70262	0.976692
PUFA	1609	19	45414451	rs439401	T	C	APOE	-0.0183591	0.143408	0.410816	0.0297859	0.0669949	0.468964
MUFA	39	1	63056112	rs1748197	A	G	DOCK7	-0.00828867	0.515402	0.694028	-0.0140551	0.416501	0.854693
MUFA	149	2	27730940	rs1260326	T	C	GCKR	0.00933259	0.452962	0.694028	0.0328579	0.0542465	0.457243
MUFA	863	8	19819536	rs327	G	T	LPL	-0.00289787	0.81621	0.779554	0.00053857	0.975038	0.997231
MUFA	925	8	126482621	rs2954022	A	C	TRIB1	-0.00457926	0.714258	0.757957	-0.0103528	0.542708	0.908152
MUFA	1129	11	61557803	rs102275	C	T	TMEM258	-0.00276283	0.827564	0.785554	0.0158927	0.35607	0.805266
MUFA	1165	11	116660686	rs2266788	G	A	APOA5	0.00591529	0.6276	0.726059	-0.0241872	0.144309	0.550999
MUFA	1405	15	58679668	rs7350789	A	G	LIPC	0.011473	0.35789	0.649462	0.00370173	0.829395	0.997231
SFA	863	8	19832646	rs17482753	T	G	LPL	0.00381462	0.758432	0.767163	0.011153	0.505409	0.898767
SFA	1165	11	116660686	rs2266788	G	A	APOA5	0.00141204	0.906054	0.798692	-0.0270517	0.0925933	0.488153
SFA	1405	15	58679668	rs7350789	A	G	LIPC	0.0141092	0.24894	0.552386	0.0126215	0.448336	0.890613
SFA	1467	16	72144174	rs9302635	C	T	DHX38	0.00339401	0.786377	0.771037	-0.0140581	0.398126	0.838644
DHA_FA	1129	11	61604814	rs174577	A	C	FADS2	0.0114207	0.346692	0.646705	0.0121528	0.468699	0.894789
DHA_FA	1133	11	68562328	rs17610395	T	C		0.00483191	0.694113	0.752109	-0.00419284	0.807394	0.997231
LA_FA	1129	11	61603237	rs2727270	T	C	FADS2	0.00803887	0.517448	0.694028	0.0319258	0.0495732	0.457243
LA_FA	1405	15	58679668	rs7350789	A	G	LIPC	-0.00141759	0.907428	0.798692	-0.00626263	0.701791	0.976692
FAw3_FA	1129	11	61569830	rs174546	T	C	FADS1	0.00776433	0.516979	0.694028	0.0124373	0.453018	0.890885
FAw3_FA	1133	11	68562328	rs17610395	T	C		0.0105864	0.391405	0.682496	0.000821052	0.962057	0.997231
FAw6_FA	1405	15	58683366	rs1532085	A	G	LIPC	-0.00740366	0.547812	0.697	-0.00196753	0.905501	0.997231
PUFA_FA	1129	11	61551356	rs174535	C	T	MYRF	-0.00394595	0.752599	0.767163	0.00496537	0.767324	0.985399
PUFA_FA	1405	15	58679668	rs7350789	A	G	LIPC	-0.00935221	0.450228	0.694028	0.00163731	0.922669	0.997231
MUFA_FA	1074	10	102075479	rs603424	A	G	PKD2L1	0.00692476	0.571966	0.709629	-0.00755348	0.652344	0.956554
MUFA_FA	1129	11	61557803	rs102275	C	T	TMEM258	-0.00967873	0.42808	0.694028	0.000113839	0.994492	0.997231
MUFA_FA	1405	15	58679668	rs7350789	A	G	LIPC	0.00352586	0.770752	0.767163	-0.00990282	0.551172	0.9181
Glc	775	7	44235668	rs4607517	A	G	YKT6	0.00520986	0.678483	0.752074	0.000674146	0.968499	0.997231
Glc	1147	11	92708710	rs10830963	G	C	MTNR1B	0.00212743	0.864474	0.797487	-0.015196	0.376796	0.827124
Cit	1682	22	19156117	rs712964	T	C	LINC01311	0.00615043	0.613973	0.724321	-0.0477591	0.00387071	0.16257
Ala	149	2	27730940	rs1260326	T	C	GCKR	0.000183289	0.988023	0.814596	-0.00220261	0.895979	0.997231
Gln	1214	12	56865338	rs2657879	G	A	GLS2	-0.000495393	0.968201	0.811893	0.0291306	0.0803692	0.484023
Gly	257	2	211565692	rs4673546	T	C	CPS1	-0.00965998	0.449323	0.694028	0.00448414	0.789121	0.993583
Gly	355	3	125908310	rs9851577	T	C	ALDH1L1-AS2	0.00100107	0.938757	0.806766	-0.0135992	0.425474	0.856972
Gly	854	8	9177732	rs983309	T	G	LOC157273	0.00887832	0.509806	0.694028	-0.00296773	0.864288	0.997231
Gly	942	9	6219176	rs2066362	T	G	IL33	-0.00955588	0.466001	0.694028	0.027603	0.115312	0.517582
Gly	943	9	6695397	rs1094038	A	C	KDM4C	-0.00329674	0.802039	0.778209	0.000582609	0.973128	0.997231
Gly	1474	16	81157353	rs16954698	A	G	PKD1L2	-0.00483863	0.716889	0.757957	-0.0068116	0.701374	0.976692
His	1236	12	96330581	rs4762254	A	G	CCDC38	0.027104	0.0295404	0.22835	0.00299816	0.860525	0.997231
Ile	1165	11	116660686	rs2266788	G	A	APOA5	0.00433432	0.720295	0.757957	-0.0404937	0.0148635	0.321339
Leu	149	2	27730940	rs1260326	T	C	GCKR	-0.00500758	0.685033	0.752074	0.00253778	0.882016	0.997231
Leu	458	4	89213077	rs34813495	G	A	LOC105369192	0.0251517	0.045304	0.281065	0.0245297	0.15578	0.566047
Val	458	4	89201007	rs7661312	G	T	PPM1K	0.00665098	0.598315	0.718962	0.0159954	0.353746	0.803099
Phe	1241	12	103245802	rs1722383	A	G	PAH	0.00137951	0.912654	0.801508	0.00501394	0.766434	0.985399
Tyr	705	6	111674350	rs17539875	T	C	REV3L	0.0124865	0.319262	0.634913	-0.0146896	0.399354	0.838644
Tyr	1467	16	71716524	rs7186890	G	A	PHLPP2	-0.00572075	0.655297	0.742825	-0.0253016	0.155261	0.566047
Tyr	1468	16	73177225	rs9673570	A	G	C16orf47	0.0152857	0.230677	0.526143	0.0200969	0.252162	0.677038
Alb	448	4	71552398	rs16845383	G	A	UTP3	0.00226251	0.853117	0.794146	-0.017748	0.292193	0.726231
Alb	449	4	72707821	rs1851024	G	A	GC	-0.0100452	0.426445	0.694028	-0.0310023	0.0709737	0.484023
Alb	450	4	74846661	rs11574452	A	C	PF4	-0.00352737	0.764686	0.767163	-0.000222302	0.989306	0.997231
Gp	149	2	27730940	rs1260326	T	C	GCKR	0.00378263	0.760001	0.767163	0.026577	0.120569	0.519313
Gp	1165	11	116660686	rs2266788	G	A	APOA5	0.0149173	0.218699	0.513223	-0.00575024	0.729178	0.978897
Gp	1467	16	72114002	rs217181	T	C	HPR	0.00848041	0.504274	0.694028	-0.0172839	0.317439	0.761852
