# Supplementary material for: A comprehensive study of metabolite genetics reveals strong pleiotropy and heterogeneity across time and context
Source: Nat Commun. 2019 Oct 21;10:4788. doi: 10.1038/s41467-019-12703-7 (PMC6803661; doi:10.1038/s41467-019-12703-7)
Supplement: Supplementary file 12 — Supplementary Data 11 [file 41467_2019_12703_MOESM12_ESM.xlsx]

## Sheet: Data S11
Supplementary Data 11
30 significant SNP associations resulting from large-scale analysis of 158 metabolite differences between baseline and follow-up data in METSIM cohort (P < 5 x 10-8)
									Delta analysis not adjusting for baseline value						Adusting with baseline value		GWAS in baseline data		Age interaction in baseline data		Age interaction in follow-up data		Replication (Kettunen)
Phenotype	Region	Chr.	Position	SNP	A1	A2	Gene	Dist. to gene	STD beta	STD p-value	CMS beta	CMS p-value	CMS r2	CMS nCovs	STD p-value	CMS p-value	STD p-value	CMS p-value	beta	p-value	beta	p-value	p-value
S_HDL_TG	1206	12	42022186	rs286996	A	G	PDZRN4	53793	0.0959143	2.70598e-08	0.0681691	8.56563e-06	0.221073	12	7.07063e-05	0.000432532	0.00993186	0.31638	-0.0106672	0.391804	0.00574987	0.741861	0.471
VLDL_C	1370	14	93200599	rs13379303	A	G	LGMN	0	0.0887493	1.50205e-05	0.0818577	4.19995e-08	0.478872	26	1.80871e-06	1.3055e-07	0.397037	0.432639	0.00123001	0.935268	0.0140423	0.503037
DHA	1129	11	61603237	rs2727270	T	C	FADS2	0	0.093896	5.38577e-08	0.0925598	7.79782e-09	0.141904	11	0.0555802	0.0663037	2.98668e-47	5.75001e-64	-0.00587284	0.637137	-0.0208445	0.227284	1.36e-13
DHA_FA	1129	11	61551356	rs174535	C	T	MYRF	0	0.0929161	6.13567e-08	0.094062	6.78165e-09	0.109998	11	0.000238136	0.00264168	6.49684e-70	9.59714e-71	0.00863841	0.47127	-0.00803927	0.628585
DHA_FA	1129	11	61557803	rs102275	C	T	TMEM258	0	0.0936712	4.80645e-08	0.0945514	5.6875e-09	0.110069	11	0.000213037	0.0025079	1.21323e-69	1.91801e-70	0.00905276	0.45019	-0.00689761	0.67803
DHA_FA	1129	11	61569830	rs174546	T	C	FADS1	0	0.0953538	2.73505e-08	0.0957602	3.60762e-09	0.109998	11	0.000340539	0.00344535	2.67299e-71	3.47514e-72	0.00802812	0.502633	-0.00874153	0.598327
DHA_FA	1129	11	61570783	rs174547	C	T	FADS1	0	0.0947724	3.34744e-08	0.0949937	4.81277e-09	0.110317	11	0.00028338	0.00288449	3.10942e-71	4.68053e-72	0.00809654	0.499376	-0.00933666	0.573703
DHA_FA	1129	11	61571478	rs174550	C	T	FADS1	0	0.0953538	2.73505e-08	0.0957602	3.60762e-09	0.109998	11	0.000340539	0.00344535	2.67299e-71	3.47514e-72	0.00802812	0.502633	-0.00874153	0.598327
DHA_FA	1129	11	61597972	rs1535	G	A	FADS2	0	0.0953905	2.72208e-08	0.0924416	1.08075e-08	0.117673	12	0.000347898	0.00197044	1.73095e-70	2.6685e-71	0.00861776	0.472146	-0.00710999	0.668212
DHA_FA	1129	11	61603237	rs2727270	T	C	FADS2	0	0.0989757	7.87065e-09	0.0963775	9.49878e-09	0.0453609	7	0.00137716	0.00247863	3.09637e-64	1.16678e-68	-0.00971726	0.420738	-0.00926241	0.580111
DHA_FA	1129	11	61603510	rs174576	A	C	FADS2	0	0.0950547	3.01013e-08	0.0946697	5.29033e-09	0.109986	10	0.000250382	0.00219282	3.61059e-70	7.42212e-83	0.0090259	0.450959	-0.00673523	0.684477
DHA_FA	1129	11	61604814	rs174577	A	C	FADS2	0	0.0956223	2.49927e-08	0.0951388	4.47722e-09	0.109837	10	0.00028603	0.00242896	3.21501e-70	7.24425e-83	0.00887035	0.458899	-0.00618219	0.709214
DHA_FA	1129	11	61609750	rs174583	T	C	FADS2	0	0.0960392	2.17757e-08	0.0934047	7.60801e-09	0.116569	11	0.000392068	0.00316334	3.83864e-70	8.73543e-83	0.00907565	0.448465	-0.00774208	0.640495
LA_FA	382	3	171220439	rs6788198	A	G	TNIK	42241	-0.0952622	3.07952e-08	-0.0844105	3.24733e-08	0.222757	28	3.97207e-08	7.67762e-08	0.809022	0.809022	0.0119469	0.326095	0.0239578	0.129088
LA_FA	1129	11	61551356	rs174535	C	T	MYRF	0	0.0960519	2.4731e-08	0.0885075	3.57292e-08	0.1363	11	1.24984e-15	2.35652e-16	1.99837e-08	4.7118e-14	0.00449826	0.712239	-0.00125939	0.937215
LA_FA	1129	11	61557803	rs102275	C	T	TMEM258	0	0.0957135	2.77765e-08	0.0877159	5.233e-08	0.13421	13	1.73202e-15	1.46731e-16	3.49526e-08	4.16625e-14	0.00376654	0.757406	-0.000184344	0.990801
LA_FA	1129	11	61569830	rs174546	T	C	FADS1	0	0.0951714	3.31555e-08	0.0852764	1.28459e-07	0.128552	12	1.67441e-15	4.86779e-16	1.79414e-08	6.38754e-14	0.00402504	0.741176	-0.00243772	0.87861
LA_FA	1129	11	61570783	rs174547	C	T	FADS1	0	0.0962244	2.36354e-08	0.0862251	9.3993e-08	0.128609	12	1.35586e-15	1.78827e-16	2.22241e-08	9.51804e-14	0.00305457	0.802172	-0.00264864	0.868217
LA_FA	1129	11	61571478	rs174550	C	T	FADS1	0	0.0951714	3.31555e-08	0.0852764	1.28459e-07	0.128552	12	1.67441e-15	4.86779e-16	1.79414e-08	6.38754e-14	0.00402504	0.741176	-0.00243772	0.87861
LA_FA	1129	11	61597972	rs1535	G	A	FADS2	0	0.0942096	4.58919e-08	0.0862577	7.99727e-08	0.138004	14	2.42082e-15	4.17633e-16	1.36924e-08	4.67756e-11	0.00443269	0.716174	-0.00245401	0.877875
FAw3_FA	1129	11	61551356	rs174535	C	T	MYRF	0	0.0977989	1.36046e-08	0.0954011	1.14289e-08	0.0668318	15	2.7436e-08	4.57636e-08	3.20512e-116	4.70342e-119	0.0106793	0.367371	-0.00879145	0.592516
FAw3_FA	1129	11	61557803	rs102275	C	T	TMEM258	0	0.0992657	8.24937e-09	0.0937254	1.74978e-08	0.0771899	16	2.72665e-08	5.15947e-08	2.11056e-116	3.55325e-119	0.0114709	0.332746	-0.00756593	0.644888
FAw3_FA	1129	11	61569830	rs174546	T	C	FADS1	0	0.0998269	6.76228e-09	0.0941443	1.4993e-08	0.0771946	16	4.39402e-08	7.98756e-08	7.69092e-118	5.46914e-121	0.00970769	0.411936	-0.00943397	0.565158
FAw3_FA	1129	11	61570783	rs174547	C	T	FADS1	0	0.0989746	9.16563e-09	0.0932109	2.09099e-08	0.0773902	16	3.14113e-08	5.66831e-08	9.80952e-118	8.46747e-121	0.00991604	0.402388	-0.0102076	0.533657
FAw3_FA	1129	11	61571478	rs174550	C	T	FADS1	0	0.0998269	6.76228e-09	0.0941443	1.4993e-08	0.0771946	16	4.39402e-08	7.98756e-08	7.69092e-118	5.46914e-121	0.00970769	0.411936	-0.00943397	0.565158
FAw3_FA	1129	11	61597972	rs1535	G	A	FADS2	0	0.0992387	8.36196e-09	0.0936304	1.80587e-08	0.077325	16	4.45212e-08	7.86483e-08	2.3715e-116	1.49782e-119	0.0101849	0.389886	-0.00823021	0.615747
FAw3_FA	1129	11	61603510	rs174576	A	C	FADS2	0	0.0990879	8.69609e-09	0.0934073	1.9355e-08	0.0771946	16	3.07843e-08	5.18516e-08	4.61054e-116	3.18768e-119	0.0109426	0.355054	-0.00746695	0.648565
FAw3_FA	1129	11	61604814	rs174577	A	C	FADS2	0	0.0995396	7.47743e-09	0.0937829	1.70893e-08	0.0770972	16	3.67954e-08	6.06992e-08	5.09289e-116	3.74932e-119	0.0109468	0.354993	-0.00679491	0.678365
FAw3_FA	1129	11	61609750	rs174583	T	C	FADS2	0	0.100004	6.37023e-09	0.0942662	1.43261e-08	0.0774137	16	5.68453e-08	9.19479e-08	4.35905e-116	3.28666e-118	0.0110472	0.350447	-0.00862465	0.598706
FAw6_FA	1405	15	58674695	rs4775041	C	G	LIPC	49480	0.0916373	1.17211e-07	0.0900024	3.69701e-08	0.110026	8	0.000274084	0.000650461	3.14138e-05	4.97862e-07	0.00038177	0.975203	0.0207221	0.199382
Legend:new signals (not identified in baseline study) are in bold
