# Supplementary material for: A comprehensive study of metabolite genetics reveals strong pleiotropy and heterogeneity across time and context
Source: Nat Commun. 2019 Oct 21;10:4788. doi: 10.1038/s41467-019-12703-7 (PMC6803661; doi:10.1038/s41467-019-12703-7)
Supplement: Supplementary file 13 — Supplementary Data 12 [file 41467_2019_12703_MOESM13_ESM.xlsx]

## Sheet: Data S12
Supplementary Data 12
8 significant locus associations resulting from large-scale analysis of 158 metabolites differences between baseline and follow-up data in METSIM cohort
									Discovery						GWAS in baseline data		Age interaction in baseline data		Age interaction in follow-up data		Replication (Kettunen)
Phenotype	Region	Chr.	Position	SNP	A1	A2	Gene	Dist. to gene	STD beta	STD p-value	CMS beta	CMS p-value	CMS r2	CMS nCovs	STD p-value	CMS p-value	beta	p-value	beta	p-value	p-value
S_HDL_TG	1206	12	42022186	rs286996	A	G	PDZRN4	53793	0.0959143	2.70598e-08	0.0681691	8.56563e-06	0.221073	12	0.00993186	0.31638	-0.0106672	0.391804	0.00574987	0.741861	0.471
VLDL_C	1370	14	93200599	rs13379303	A	G	LGMN	0	0.0887493	1.50205e-05	0.0818577	4.19995e-08	0.478872	26	0.397037	0.432639	0.00123001	0.935268	0.0140423	0.503037
DHA	1129	11	61603237	rs2727270	T	C	FADS2	0	0.093896	5.38577e-08	0.0925598	7.79782e-09	0.141904	11	2.98668e-47	5.75001e-64	-0.00587284	0.637137	-0.0208445	0.227284	1.36e-13
DHA_FA	1129	11	61569830	rs174546	T	C	FADS1	0	0.0953538	2.73505e-08	0.0957602	3.60762e-09	0.109998	11	2.67299e-71	3.47514e-72	0.00802812	0.502633	-0.00874153	0.598327
LA_FA	382	3	171220439	rs6788198	A	G	TNIK	42241	-0.0952622	3.07952e-08	-0.0844105	3.24733e-08	0.222757	28	0.809022	0.809022	0.0119469	0.326095	0.0239578	0.129088
LA_FA	1129	11	61570783	rs174547	C	T	FADS1	0	0.0962244	2.36354e-08	0.0862251	9.3993e-08	0.128609	12	2.22241e-08	9.51804e-14	0.00305457	0.802172	-0.00264864	0.868217
FAw3_FA	1129	11	61609750	rs174583	T	C	FADS2	0	0.100004	6.37023e-09	0.0942662	1.43261e-08	0.0774137	16	4.35905e-116	3.28666e-118	0.0110472	0.350447	-0.00862465	0.598706
FAw6_FA	1405	15	58674695	rs4775041	C	G	LIPC	49480	0.0916373	1.17211e-07	0.0900024	3.69701e-08	0.110026	8	3.14138e-05	4.97862e-07	0.00038177	0.975203	0.0207221	0.199382
Legend:new signals (not identified in baseline study) are in bold
