# Supplementary material for: A comprehensive study of metabolite genetics reveals strong pleiotropy and heterogeneity across time and context
Source: Nat Commun. 2019 Oct 21;10:4788. doi: 10.1038/s41467-019-12703-7 (PMC6803661; doi:10.1038/s41467-019-12703-7)
Supplement: Supplementary file 14 — Supplementary Data 13 [file 41467_2019_12703_MOESM14_ESM.xlsx]

## Sheet: Data S13
Supplementary Data 13
Heritability computed in individuals present in both baseline and follow-up studies
Phenotype	s2g Baseline	(SE)	s2g FollowUp	(SE)	covg FollowUp	(SE)	s2e Baseline	(SE)	s2e FollowUp	(SE)	cove FollowUp	(SE)	h2Baseline	(SE)	h2FollowUp	(SE)	rhog	(SE)	h2(Kettunen)	(SE)
AcAce	0.000418	0.098066	0.061439	0.094149	-0.005067	0.071045	0.77455	0.099543	0.755597	0.096248	0.24344	0.072473	0.000539	0.126541	0.075198	0.115198	-1	124.067	0.0738	0.0273
Ace	0.215111	0.117082	0.069261	0.076209	0.067244	0.07079	0.716104	0.117007	0.53067	0.07716	0.188997	0.071182	0.231	0.125071	0.115449	0.126845	0.550904	0.464931	0.0548	0.019
Ala	0.308551	0.111318	0.354843	0.100604	0.330268	0.083258	0.567973	0.109791	0.448004	0.098228	0.078321	0.080985	0.352017	0.125567	0.441981	0.123084	0.998123	0.16569	0.0826	0.0262
Alb	0.110011	0.098416	0.127358	0.068227	0.118367	0.060837	0.670487	0.099339	0.414566	0.068194	0.085175	0.060881	0.14095	0.125826	0.235011	0.125224	1	0.4974	0.0605	0.0246
ApoA1	0.197772	0.109171	0.288236	0.107409	0.238757	0.086545	0.67078	0.109116	0.540517	0.105956	0.222855	0.085499	0.227703	0.12504	0.347794	0.128191	1	0.22448	0.0944	0.0307
ApoB	0.240586	0.08672	0.081259	0.089161	0.13982	0.069893	0.438272	0.085469	0.607396	0.090125	0.22052	0.069535	0.354398	0.126283	0.117997	0.129265	1	0.403815	0.1059	0.0306
ApoB_ApoA1	0.444026	0.113719	0.358739	0.100878	0.360305	0.091209	0.424842	0.110104	0.409394	0.098169	0.188964	0.088019	0.511039	0.12788	0.467027	0.1288	0.902771	0.086981	-
bOHBut	0.067377	0.110311	0.266848	0.136752	0.134087	0.09092	0.755007	0.111933	0.816726	0.136531	0.15575	0.091333	0.081928	0.134033	0.246267	0.125479	1	0.794201	-
Cit	0.008537	0.127197	0.011158	0.063537	0.00976	0.065484	1.01004	0.129892	0.502753	0.065004	0.200318	0.066969	0.008382	0.124869	0.021711	0.123624	1	8.04973	0.0773	0.0198
Crea	0.156907	0.101233	0.071184	0.108361	0.105684	0.08511	0.659897	0.101729	0.762925	0.109915	0.37731	0.085835	0.192098	0.123503	0.085341	0.129792	1	0.523529	0.1112	0.0227
DHA	0.489202	0.151681	0.195082	0.092939	0.308924	0.094901	0.673275	0.148341	0.523507	0.092343	0.171086	0.092918	0.420827	0.128419	0.271479	0.128401	1	0.189482	0.1309	0.0366
DHA_FA	0.289729	0.132985	0.010568	0.076578	0.043435	0.079185	0.73537	0.132018	0.595981	0.078339	0.342394	0.079866	0.282635	0.128751	0.017423	0.126241	0.784976	2.26456	-
EstC	0.071125	0.068643	0.020914	0.072966	0.038568	0.053659	0.490244	0.069573	0.541478	0.07427	0.202941	0.054498	0.126699	0.122097	0.037187	0.129698	1	1.50301	0.0865	0.0415
FAw3	0.506269	0.133342	0.214167	0.095693	0.329281	0.090441	0.521718	0.129383	0.51599	0.094802	0.131551	0.088046	0.492486	0.126939	0.293316	0.12996	1	0.171538	0.1545	0.0414
FAw3_FA	0.412025	0.138703	0.047598	0.09084	0.09785	0.09038	0.659066	0.136182	0.660598	0.092358	0.3805	0.090358	0.384678	0.127756	0.06721	0.128192	0.698727	0.488939	-
FAw6	0.130334	0.069911	0.009279	0.065045	0.034775	0.051594	0.422339	0.06985	0.493358	0.066152	0.190669	0.052018	0.235825	0.125835	0.01846	0.129382	1	2.9548	-
FAw6_FA	0.174299	0.10517	0.055163	0.078738	0.098055	0.071767	0.672229	0.105542	0.578222	0.07997	0.297412	0.07233	0.205898	0.123749	0.087092	0.124181	1	0.560571	-
FreeC	0.071094	0.08128	0.028438	0.087756	0.044964	0.06276	0.599857	0.082639	0.648886	0.089373	0.211749	0.063865	0.10596	0.121022	0.041986	0.129517	1	1.49269	0.0941	0.0416
Glc	0.182793	0.076714	0.083619	0.094545	0.123633	0.063256	0.433458	0.076242	0.658411	0.095692	0.123593	0.063272	0.296621	0.123529	0.11269	0.127219	1	0.56158	0.0861	0.0189
Gln	0.06402	0.094076	0.092291	0.055455	0.076867	0.054359	0.695394	0.095667	0.354231	0.055666	0.159455	0.054848	0.084302	0.123774	0.206688	0.123701	1	0.695669	0.0668	0.0221
Glol	0.078783	0.09512	0.013722	0.082708	0.026161	0.068037	0.670266	0.096511	0.649822	0.084715	0.281804	0.069376	0.105177	0.126836	0.020679	0.124635	0.795685	2.02843	-
Gly	0.227815	0.071976	0.205397	0.083594	0.203323	0.064429	0.306119	0.070403	0.437233	0.082697	0.162648	0.06301	0.426673	0.132671	0.31962	0.128862	0.939937	0.13676	-
Gp	0.211936	0.115411	0.026602	0.114982	0.075087	0.090404	0.732997	0.115628	0.881027	0.117139	0.391328	0.091338	0.224287	0.121562	0.02931	0.126648	1	1.698	0.0974	0.0286
HDL_C	0.422403	0.121904	0.449847	0.105929	0.435909	0.098296	0.534832	0.118949	0.361316	0.102099	0.184689	0.0946	0.441274	0.125101	0.554571	0.127089	1	0.078936	-
HDL_D	0.464694	0.122882	0.339985	0.079634	0.368202	0.086539	0.502012	0.119359	0.273871	0.07678	0.190356	0.083263	0.480698	0.124462	0.553851	0.126266	0.926344	0.067133	-
HDL_TG	0.376956	0.125185	0.252775	0.08395	0.308683	0.077296	0.601357	0.123032	0.394309	0.082393	0.002523	0.075325	0.385312	0.126277	0.390637	0.127932	1	0.213764	0.116	0.0273
HDL2_C	0.495358	0.131925	0.397623	0.094103	0.44166	0.097025	0.536571	0.128151	0.320314	0.090707	0.171452	0.093159	0.480031	0.125192	0.553841	0.127577	0.99516	0.071365	0.1684	0.0445
HDL3_C	0.012736	0.083763	0.1782	0.04917	0.047639	0.047061	0.648571	0.085379	0.231277	0.048097	0.108466	0.047008	0.019259	0.126642	0.435188	0.118101	1	3.03784	-
His	0.075931	0.103069	0.154529	0.07983	0.100183	0.066243	0.741311	0.104569	0.465796	0.079575	0.074699	0.06645	0.092911	0.125989	0.24911	0.127917	0.924869	0.681866	-
IDL_C	0.07534	0.07674	0.021176	0.077994	0.039943	0.058045	0.552031	0.077816	0.57892	0.079382	0.202537	0.058979	0.120088	0.122151	0.035288	0.129927	1	1.64666	0.1162	0.031
IDL_CE	0.076867	0.07579	0.020273	0.076307	0.039476	0.056923	0.54135	0.076804	0.565799	0.077758	0.191561	0.057846	0.124336	0.122413	0.034591	0.130165	1	1.68797	-
IDL_FC	0.083262	0.08282	0.026612	0.082007	0.047072	0.061945	0.598294	0.08401	0.607721	0.083225	0.225275	0.062878	0.122164	0.12135	0.041952	0.129214	1	1.39598	0.1161	0.0282
IDL_L	-		-		-		-		-		-		-		-		-		0.1162	0.0312
IDL_P	-		-		-		-		-		-		-		-		-		0.1146	0.0311
IDL_PL	0.073155	0.076999	0.022219	0.077148	0.040317	0.057942	0.555531	0.078115	0.5736	0.078348	0.209167	0.058835	0.116362	0.12232	0.037291	0.129427	1	1.55897	0.0999	0.0284
IDL_TG	0.310242	0.121511	0.250097	0.099014	0.278551	0.090434	0.65307	0.120224	0.542732	0.098032	0.253749	0.089006	0.322058	0.124922	0.315449	0.123695	1	0.156521	0.131	0.0329
Ile	0.313717	0.110315	0.109388	0.108425	0.173846	0.088584	0.576588	0.108766	0.766265	0.109816	0.331969	0.088264	0.352371	0.122453	0.124922	0.123616	0.938448	0.325468	0.0726	0.0229
L_HDL_C	0.475445	0.132735	0.397796	0.0825	0.425813	0.090738	0.563205	0.12929	0.230793	0.078846	0.146475	0.086863	0.457753	0.125389	0.632839	0.126743	0.979125	0.071782	0.1311	0.0418
L_HDL_CE	0.474896	0.13328	0.397992	0.082083	0.424674	0.090561	0.566175	0.129843	0.226619	0.078412	0.143715	0.086682	0.456161	0.125629	0.637184	0.126849	0.97683	0.072624	-
L_HDL_FC	0.474046	0.130777	0.392707	0.083833	0.423486	0.091065	0.555936	0.127349	0.248508	0.080297	0.158146	0.087267	0.460247	0.124543	0.612442	0.126518	0.98151	0.070265	-
L_HDL_L	0.518591	0.13343	0.40416	0.085985	0.450625	0.093153	0.524372	0.129371	0.249713	0.082315	0.137422	0.089014	0.497228	0.125103	0.618102	0.127196	0.984297	0.067201	0.1137	0.0289
L_HDL_P	0.524229	0.13378	0.403926	0.086293	0.453734	0.09339	0.52095	0.129644	0.251991	0.082632	0.134444	0.089219	0.501569	0.125117	0.615819	0.127286	0.986029	0.067294	0.0619	0.0271
L_HDL_PL	0.523597	0.1339	0.394286	0.087621	0.447966	0.093961	0.52455	0.129779	0.269975	0.084117	0.140994	0.089891	0.499546	0.124888	0.593571	0.127925	0.985919	0.069373	-
L_HDL_TG	0.509509	0.145387	0.206735	0.066343	0.324551	0.074457	0.641795	0.141933	0.292954	0.064891	-0.021956	0.072119	0.442549	0.124078	0.413727	0.130682	1	0.189196	0.0481	0.021
L_LDL_C	0.079116	0.078989	0.011501	0.07456	0.030165	0.058786	0.549568	0.079908	0.569601	0.076013	0.234855	0.059705	0.125844	0.12544	0.019791	0.128287	1	2.66134	0.1364	0.0323
L_LDL_CE	0.082452	0.078564	0.009576	0.07361	0.0281	0.058396	0.541103	0.079406	0.564829	0.075121	0.236246	0.059313	0.13223	0.125769	0.016672	0.128135	1	3.15385	0.1583	0.0348
L_LDL_FC	0.073736	0.082824	0.018997	0.076419	0.037426	0.060303	0.59277	0.084002	0.574478	0.077655	0.229898	0.061232	0.110631	0.124117	0.032009	0.128719	1	1.73668	0.1347	0.0324
L_LDL_L	0.077054	0.078249	0.013392	0.075058	0.032124	0.058642	0.549218	0.079211	0.571213	0.076474	0.233508	0.059562	0.123036	0.124754	0.022908	0.128365	1	2.30519	0.1668	0.0361
L_LDL_P	0.076198	0.078033	0.013598	0.074901	0.03219	0.058513	0.549039	0.079008	0.569979	0.076313	0.233656	0.059438	0.121871	0.124619	0.023302	0.128322	1	2.26424	0.1693	0.0363
L_LDL_PL	0.072727	0.076889	0.015074	0.077675	0.03311	0.058907	0.548008	0.077923	0.586957	0.079081	0.229893	0.059845	0.117163	0.123698	0.025038	0.128992	1	2.14863	0.1595	0.0342
L_LDL_TG	0.142229	0.10093	0.162933	0.079438	0.152229	0.070934	0.664668	0.101535	0.47814	0.079212	0.223519	0.070785	0.176267	0.124693	0.254157	0.12312	1	0.298946	-
L_VLDL_C	0.438804	0.11658	0.112124	0.08832	0.221812	0.080346	0.492188	0.11342	0.582136	0.08897	0.202364	0.079171	0.471329	0.12272	0.161502	0.126871	1	0.297672	0.1099	0.0268
L_VLDL_CE	0.446319	0.122561	0.130801	0.083351	0.241618	0.079452	0.526297	0.119401	0.523949	0.083613	0.158976	0.078073	0.458885	0.123624	0.199773	0.1268	1	0.254217	0.1226	0.0314
L_VLDL_FC	0.413705	0.113116	0.086645	0.090656	0.189329	0.079501	0.5004	0.110344	0.620736	0.091654	0.229062	0.078709	0.452579	0.121481	0.122488	0.127935	1	0.404144	0.1126	0.0267
L_VLDL_L	0.435245	0.116887	0.111359	0.096778	0.220156	0.084757	0.505302	0.113856	0.648454	0.097643	0.247021	0.083714	0.462758	0.121885	0.146561	0.127079	1	0.319639	0.1225	0.0315
L_VLDL_P	0.43518	0.117123	0.112318	0.097322	0.221085	0.085119	0.507753	0.114105	0.651667	0.098187	0.249323	0.084079	0.461517	0.121836	0.147016	0.127094	1	0.318245	0.1203	0.0315
L_VLDL_PL	0.431479	0.115672	0.102889	0.09484	0.2107	0.083222	0.49979	0.112674	0.639919	0.095752	0.244291	0.082248	0.463323	0.121821	0.138514	0.12741	1	0.341949	0.1038	0.026
L_VLDL_TG	0.428551	0.117512	0.110893	0.098463	0.217998	0.085518	0.5208	0.114639	0.660233	0.099355	0.253641	0.084556	0.451414	0.121522	0.143806	0.127401	1	0.329726	-
LA	0.150285	0.080237	0.000291	0.075456	-0.006613	0.060156	0.477152	0.080072	0.584829	0.076399	0.28349	0.060702	0.239522	0.127171	0.000497	0.128958	-1	135.211	0.1115	0.0267
LA_FA	-		-		-		-		-		-		-		-		-		0.1596	0.0322
Lac	0.010934	0.105666	0.024933	0.073319	0.016511	0.062041	0.820829	0.107333	0.639606	0.075533	0.077122	0.06356	0.013146	0.127019	0.037519	0.110336	1	5.84672	0.1137	0.0265
LDL_C	0.064748	0.079399	0.014227	0.072439	0.030351	0.057757	0.567906	0.080551	0.549201	0.073824	0.222884	0.058716	0.102343	0.125366	0.025251	0.12854	1	2.14326	0.1349	0.029
LDL_D	0.321604	0.121817	0.068354	0.058505	0.140679	0.062379	0.631176	0.120236	0.391027	0.059005	0.049659	0.061985	0.337543	0.126497	0.148796	0.127062	0.948824	0.42932	0.1222	0.0318
LDL_TG	0.138073	0.10397	0.130876	0.07298	0.134426	0.068736	0.694086	0.104706	0.456522	0.07304	0.218224	0.068733	0.165922	0.124587	0.222806	0.123623	1	0.330946	0.1079	0.0274
Leu	0.124269	0.086052	0.158512	0.106656	0.14035	0.075429	0.566741	0.086537	0.68367	0.107163	0.247004	0.07552	0.179837	0.124121	0.188216	0.126203	1	0.352287	0.1051	0.0269
M_HDL_C	0.38084	0.132307	0.235214	0.09635	0.286767	0.09083	0.647877	0.130098	0.497884	0.095263	0.175573	0.089005	0.370209	0.126992	0.32085	0.130184	0.958134	0.170839	0.0629	0.0242
M_HDL_CE	0.379176	0.133714	0.245348	0.096211	0.287556	0.091302	0.660323	0.131559	0.486075	0.094973	0.177857	0.089435	0.364768	0.127055	0.335439	0.130186	0.942782	0.166156	0.0639	0.028
M_HDL_FC	0.359595	0.127713	0.198398	0.094667	0.267101	0.08763	0.637599	0.125735	0.524126	0.094069	0.16953	0.086139	0.360607	0.126537	0.27459	0.130091	1	0.202985	0.0737	0.0226
M_HDL_L	0.339944	0.123461	0.183562	0.099727	0.249801	0.088559	0.623934	0.121653	0.579629	0.099477	0.194211	0.087311	0.352683	0.126615	0.240519	0.129946	1	0.221166	0.0654	0.0261
M_HDL_P	0.333458	0.121907	0.174291	0.10013	0.241078	0.08787	0.619365	0.120164	0.592343	0.100021	0.195856	0.086732	0.349969	0.126494	0.227345	0.129956	1	0.234468	0.068	0.026
M_HDL_PL	0.30367	0.118165	0.174488	0.103706	0.230189	0.088088	0.622684	0.116781	0.621166	0.103692	0.215205	0.087135	0.327812	0.126285	0.219301	0.129728	1	0.244163	0.0717	0.0231
M_HDL_TG	0.453574	0.133453	0.212979	0.080101	0.310808	0.080066	0.603696	0.130497	0.405402	0.079037	0.064677	0.078034	0.429005	0.124146	0.344413	0.128122	1	0.187971	-
M_LDL_C	0.100942	0.087575	0.005505	0.068932	0.023573	0.059357	0.58269	0.088286	0.535608	0.070372	0.232139	0.060222	0.147655	0.127818	0.010174	0.12738	1	5.32367	0.11	0.0275
M_LDL_CE	0.103681	0.090406	0.003436	0.068739	0.018874	0.060162	0.598764	0.091117	0.537144	0.070238	0.237104	0.061067	0.147601	0.128414	0.006356	0.127153	1	8.71598	0.1213	0.0311
M_LDL_FC	0.067593	0.077251	0.014026	0.068186	0.03079	0.055126	0.552517	0.078338	0.517795	0.06937	0.210539	0.055992	0.109001	0.124426	0.026373	0.128177	1	2.05953
M_LDL_L	0.093659	0.084229	0.006518	0.069075	0.024708	0.058368	0.568594	0.084999	0.535306	0.070461	0.231018	0.059226	0.141424	0.126925	0.012031	0.127473	1	4.44971	0.1216	0.0307
M_LDL_P	0.094451	0.084542	0.006108	0.068787	0.02402	0.058346	0.570223	0.085307	0.533798	0.070172	0.231343	0.059204	0.142102	0.12693	0.011314	0.127395	1	4.74439	0.1172	0.0313
M_LDL_PL	-		-		-		-		-		-		-		-		-		0.1056	0.0271
M_LDL_TG	0.113164	0.105814	0.094119	0.062859	0.079712	0.062604	0.738997	0.106975	0.415425	0.0632	0.207403	0.063008	0.132797	0.123935	0.184711	0.122926	0.772378	0.424237	-
M_VLDL_C	0.436237	0.120335	0.154523	0.08644	0.259631	0.081244	0.508312	0.117171	0.520216	0.086412	0.161376	0.079641	0.461847	0.124962	0.229011	0.127463	1	0.214806	0.1048	0.041
M_VLDL_CE	0.421939	0.128432	0.130878	0.070416	0.234995	0.073777	0.583823	0.125655	0.413656	0.070276	0.102687	0.072414	0.419522	0.125669	0.240349	0.128599	1	0.23924	-
M_VLDL_FC	0.429266	0.116246	0.166664	0.097133	0.267476	0.087168	0.487861	0.113102	0.598381	0.097254	0.2335	0.085558	0.468055	0.124248	0.217849	0.12638	1	0.194084	0.118	0.0309
M_VLDL_L	0.437344	0.11637	0.172013	0.097371	0.273761	0.087755	0.481807	0.113118	0.59577	0.097438	0.237206	0.086066	0.475813	0.12402	0.224038	0.126211	0.998112	0.183923	0.1493	0.0346
M_VLDL_P	0.436513	0.116565	0.171455	0.097489	0.273573	0.088058	0.485064	0.113335	0.597673	0.097571	0.242513	0.086387	0.473658	0.123922	0.222921	0.126148	1	0.183221	0.1019	0.0293
M_VLDL_PL	0.440081	0.116261	0.175225	0.096892	0.274682	0.087451	0.477076	0.112959	0.58765	0.09689	0.232889	0.085719	0.479832	0.124134	0.22969	0.126368	0.989158	0.17916	0.1329	0.0322
M_VLDL_TG	0.421181	0.118478	0.164386	0.096199	0.263128	0.088126	0.521361	0.115568	0.593646	0.09633	0.258366	0.086655	0.446857	0.123426	0.216859	0.126325	1	0.189754	0.1413	0.0334
MUFA	0.306255	0.11577	0.066494	0.105223	0.142702	0.087972	0.630267	0.114545	0.770412	0.106972	0.33882	0.088058	0.327013	0.122391	0.079452	0.125625	1	0.577634	0.1026	0.0291
MUFA_FA	0.241133	0.087653	0.081866	0.05975	0.140501	0.058976	0.452917	0.086471	0.403874	0.060189	0.200062	0.058513	0.347429	0.124885	0.168539	0.122636	1	0.252317	0.0891	0.0281
PC	0.131559	0.078172	0.049547	0.085365	0.080736	0.063858	0.503622	0.078419	0.616874	0.086746	0.238803	0.064363	0.20712	0.122555	0.074348	0.128002	1	0.675587	-
Phe	0.059585	0.099113	0.041196	0.097305	0.004075	0.075949	0.744124	0.100883	0.73245	0.099206	0.356066	0.077489	0.074137	0.123234	0.05325	0.125723	0.082242	1.4404	0.0557	0.022
PUFA	0.157034	0.071684	0.030486	0.072195	0.069191	0.054571	0.41691	0.071396	0.522561	0.073371	0.165041	0.054836	0.273606	0.124066	0.055124	0.130469	1	0.996852	-
PUFA_FA	0.271223	0.117718	0.094567	0.085218	0.150935	0.08208	0.663165	0.116848	0.602591	0.086198	0.333168	0.081977	0.290268	0.12497	0.135647	0.121989	0.942447	0.288549	-
Pyr	0.20929	0.113452	0.20888	0.103964	0.123475	0.083044	0.690696	0.113387	0.617924	0.103764	0.236516	0.08291	0.232548	0.125397	0.252635	0.124989	0.590551	0.287247	-
Remnant_C	0.256278	0.089802	0.075844	0.078988	0.139417	0.064502	0.454059	0.088489	0.526904	0.079734	0.148681	0.064111	0.360784	0.124941	0.125831	0.130808	1	0.441898	-
S_HDL_C	0.109397	0.106913	0.034517	0.05087	0.06145	0.052762	0.745187	0.10826	0.349121	0.050884	0.050725	0.053111	0.128012	0.124924	0.089974	0.132296	1	1.05316	0.0897	0.0308
S_HDL_CE	0.144102	0.105967	0.04279	0.051665	0.078525	0.052818	0.702206	0.106837	0.344167	0.051622	0.028104	0.053002	0.170271	0.124906	0.110581	0.13313	1	0.851008	0.1161	0.0306
S_HDL_FC	0.00899	0.123288	0.019761	0.057681	0.013329	0.062778	0.972291	0.125809	0.464551	0.05898	0.229735	0.064205	0.009162	0.125631	0.040802	0.119073	1	6.25872	-
S_HDL_L	0.062112	0.103556	0.002545	0.058884	0.012572	0.058782	0.768557	0.10535	0.465434	0.059895	0.220225	0.059858	0.074774	0.12458	0.005438	0.125817	1	10.1502	-
S_HDL_P	0.066707	0.102288	0.001564	0.059519	0.010214	0.058899	0.755093	0.10399	0.472805	0.060583	0.228664	0.059987	0.081172	0.124368	0.003297	0.125465	1	16.9564	-
S_HDL_PL	0.063207	0.109518	0.035555	0.087721	0.044088	0.077129	0.823156	0.1115	0.665511	0.089511	0.34603	0.078551	0.071311	0.123478	0.050716	0.125079	0.930009	1.05353	-
S_HDL_TG	0.269597	0.124768	0.287325	0.075379	0.267683	0.080661	0.719561	0.124154	0.301365	0.07319	0.207323	0.078831	0.272552	0.125253	0.488075	0.125321	0.961782	0.144218	-
S_LDL_C	0.092945	0.088237	0.007103	0.065946	0.025694	0.058143	0.597059	0.089092	0.509472	0.067284	0.221213	0.059006	0.134702	0.12764	0.013749	0.127648	1	3.89978	0.0592	0.0265
S_LDL_CE	0.088447	0.091754	0.006332	0.066849	0.023666	0.05958	0.625682	0.092731	0.517662	0.06825	0.224461	0.06051	0.123854	0.128277	0.012085	0.127564	1	4.45876	-
S_LDL_FC	0.086856	0.076091	0.009893	0.061843	0.029313	0.05249	0.524001	0.076859	0.473389	0.062967	0.206499	0.053235	0.142188	0.12431	0.020471	0.127939	1	2.5792	-
S_LDL_L	0.090119	0.083114	0.007851	0.065439	0.0266	0.056306	0.565783	0.083929	0.503486	0.06671	0.216865	0.057129	0.137397	0.126472	0.015354	0.12796	1	3.47847	0.0703	0.0251
S_LDL_P	0.089851	0.083497	0.007786	0.065489	0.026449	0.05645	0.56931	0.084327	0.503947	0.066763	0.217326	0.057279	0.136311	0.126431	0.015215	0.127958	1	3.5117	0.1014	0.0293
S_LDL_PL	0.101825	0.072294	0.010465	0.062786	0.032643	0.05177	0.484622	0.0728	0.47748	0.063927	0.205893	0.052437	0.17363	0.12291	0.021446	0.128649	1	2.46275	-
S_LDL_TG	0.138881	0.113435	0.071627	0.071561	0.099738	0.068593	0.774019	0.114477	0.492442	0.072304	0.208635	0.069138	0.152132	0.12397	0.126983	0.126626	1	0.546441	-
S_VLDL_C	0.362344	0.112	0.183809	0.082633	0.237565	0.076135	0.510681	0.109609	0.454337	0.082028	0.138514	0.074568	0.415044	0.126288	0.288036	0.128484	0.920533	0.184498	0.1166	0.0315
S_VLDL_CE	0.308773	0.104219	0.130348	0.073103	0.189887	0.067675	0.502132	0.10238	0.432285	0.073011	0.114515	0.066641	0.380776	0.126821	0.231676	0.129261	0.946502	0.24504	0.1188	0.0324
S_VLDL_FC	0.416198	0.121549	0.244262	0.097738	0.298037	0.088846	0.538152	0.118684	0.517905	0.096696	0.192067	0.086762	0.436106	0.125171	0.320484	0.127013	0.934743	0.146088	-
S_VLDL_L	0.448535	0.117274	0.263703	0.100728	0.320579	0.089594	0.468434	0.113828	0.520624	0.099489	0.191726	0.087156	0.489149	0.12516	0.336216	0.127091	0.932138	0.128404	-
S_VLDL_P	0.45194	0.117184	0.267546	0.102489	0.325567	0.090738	0.464908	0.113692	0.53148	0.10125	0.200556	0.088265	0.492928	0.125038	0.33484	0.126945	0.93627	0.125508	-
S_VLDL_PL	0.434141	0.127109	0.252198	0.096314	0.317343	0.090391	0.572394	0.124191	0.499141	0.095139	0.187474	0.088184	0.431323	0.124145	0.335664	0.12686	0.959052	0.141725	0.0984	0.0299
S_VLDL_TG	0.452549	0.121128	0.252988	0.105729	0.328912	0.095	0.499242	0.117754	0.577113	0.104837	0.247193	0.092699	0.475471	0.124681	0.304768	0.126273	0.972068	0.126904	-
Serum_C	0.071541	0.070428	0.023271	0.077907	0.040802	0.056003	0.507437	0.071426	0.577738	0.079322	0.209349	0.056906	0.123565	0.121472	0.038719	0.129583	1	1.4675	0.1154	0.0312
Serum_TG	0.429732	0.112126	0.214406	0.110801	0.303541	0.091448	0.451414	0.108868	0.655942	0.110574	0.226613	0.089475	0.487697	0.124553	0.246345	0.126566	1	0.173456	0.1438	0.0347
SFA	0.129236	0.07388	0.011989	0.07301	0.039362	0.055618	0.468013	0.074038	0.555593	0.0745	0.196003	0.056241	0.216385	0.12315	0.021122	0.128614	1	2.60817	0.1475	0.0345
SFA_FA	0.082473	0.092937	0.057149	0.045819	0.013878	0.048511	0.665658	0.094185	0.301399	0.04616	0.159397	0.049087	0.110239	0.124055	0.15939	0.127461	0.202147	0.632097	0.1154	0.032
SM	0.103993	0.067455	0.050482	0.05201	0.062591	0.0447	0.43002	0.067688	0.360737	0.052586	0.118	0.044908	0.194739	0.125841	0.122761	0.126259	0.863866	0.491922	0.1165	0.0324
TG_PG	0.359575	0.113006	0.325055	0.117382	0.338478	0.096686	0.526309	0.110735	0.598774	0.11578	0.241282	0.09439	0.405894	0.125658	0.351856	0.125618	0.990051	0.121663	-
TotCho	0.117489	0.073904	0.049547	0.070889	0.076297	0.056475	0.476767	0.074166	0.506349	0.07194	0.19608	0.056847	0.197707	0.123875	0.08913	0.127401	1	0.580767	-
TotFA	0.169907	0.078481	0.026747	0.089173	0.067413	0.063897	0.469553	0.07828	0.662197	0.090803	0.223428	0.064367	0.265704	0.121955	0.038823	0.129391	1	1.38403	-
TotPG	0.109097	0.091212	0.02434	0.082905	0.051531	0.06785	0.63551	0.092139	0.62463	0.084601	0.282706	0.06883	0.146516	0.122223	0.037506	0.127717	1	1.32378	-
Tyr	0.131673	0.110904	0.266968	0.094754	0.18749	0.081938	0.774058	0.111999	0.483272	0.093424	0.246258	0.081439	0.145378	0.122164	0.355844	0.124829	1	0.312633	0.069	0.024
UnSat	0.289457	0.116489	0.070359	0.100273	0.142709	0.085641	0.625587	0.115294	0.723661	0.10178	0.29733	0.08559	0.316331	0.126123	0.088611	0.126159	1	0.530378	-
Val	0.159398	0.086496	0.216564	0.089752	0.150469	0.069399	0.527808	0.086435	0.473257	0.08888	0.189551	0.068779	0.231951	0.125204	0.313942	0.128947	0.809864	0.232302	0.0639	0.02
VLDL_C	0.403851	0.113995	0.170268	0.080591	0.262227	0.075788	0.484194	0.111082	0.451186	0.080134	0.112628	0.074046	0.454764	0.125992	0.273983	0.128769	1	0.194985	-
VLDL_D	0.398643	0.111841	0.129393	0.108488	0.227116	0.089649	0.50089	0.10913	0.740866	0.109587	0.297509	0.088661	0.443167	0.122091	0.148684	0.124383	1	0.284627	0.1368	0.0327
VLDL_TG	0.453874	0.11715	0.189439	0.106617	0.289565	0.093113	0.470172	0.113673	0.654122	0.106711	0.272261	0.091285	0.491181	0.124028	0.22457	0.125781	0.987515	0.17156	-
XL_HDL_C	0.293415	0.133055	0.24319	0.076577	0.267125	0.083258	0.780857	0.132395	0.352455	0.075057	0.21667	0.081668	0.273129	0.122961	0.408279	0.126647	1	0.155792	0.0521	0.0251
XL_HDL_CE	0.276439	0.134824	0.224178	0.071843	0.248941	0.079912	0.816787	0.134491	0.335363	0.070473	0.199904	0.07853	0.252866	0.122556	0.400646	0.126546	1	0.179389	-
XL_HDL_FC	0.229607	0.13569	0.240937	0.075255	0.235204	0.081651	0.856598	0.135929	0.339754	0.073717	0.216488	0.080424	0.211385	0.124365	0.414914	0.127628	1	0.212125	0.0755	0.0309
XL_HDL_L	0.363467	0.12963	0.281048	0.07603	0.315099	0.08467	0.675021	0.127819	0.306748	0.073942	0.20931	0.082328	0.349996	0.123385	0.478139	0.126753	0.98588	0.102489	0.0925	0.0351
XL_HDL_P	0.373456	0.129227	0.280524	0.075396	0.318486	0.084359	0.661085	0.127258	0.302137	0.073297	0.205946	0.081956	0.360987	0.123383	0.481453	0.126768	0.983978	0.098754	0.0959	0.0346
XL_HDL_PL	0.358494	0.128123	0.253987	0.064056	0.2924	0.077109	0.656635	0.126265	0.236815	0.062016	0.177968	0.074801	0.353151	0.124742	0.517494	0.127471	0.969016	0.101229	0.132	0.0405
XL_HDL_TG	0.13662	0.123329	0.07217	0.074698	0.099297	0.068898	0.858629	0.124851	0.498305	0.075376	0.075838	0.069609	0.137272	0.12372	0.126508	0.130683	1	0.818055	0.1325	0.0562
XL_VLDL_C	0.359647	0.098772	0.091578	0.085894	0.181482	0.071894	0.414644	0.096133	0.585247	0.086794	0.16413	0.070963	0.464485	0.12509	0.135305	0.126665	1	0.371255	-
XL_VLDL_CE	0.434115	0.109616	0.115911	0.086749	0.212722	0.076109	0.424868	0.106193	0.565919	0.087308	0.150108	0.074771	0.505382	0.1247	0.169999	0.12686	0.948307	0.28641	-
XL_VLDL_FC	0.280718	0.090153	0.063859	0.083444	0.133889	0.066852	0.432015	0.088485	0.589288	0.084613	0.176526	0.066473	0.393862	0.124718	0.097771	0.127612	1	0.536529	-
XL_VLDL_L	0.392918	0.106871	0.07968	0.096667	0.174575	0.080778	0.449584	0.103976	0.687755	0.098061	0.252902	0.08001	0.46637	0.124349	0.103826	0.125813	0.986639	0.443382	0.1321	0.0284
XL_VLDL_P	0.397572	0.108242	0.079942	0.097471	0.174956	0.081764	0.456588	0.105319	0.694154	0.098884	0.261061	0.081005	0.465454	0.124232	0.103271	0.125769	0.981372	0.44077	0.1194	0.0282
XL_VLDL_PL	0.325222	0.097379	0.06127	0.09096	0.141161	0.073705	0.444571	0.095246	0.655001	0.092396	0.228942	0.073274	0.422479	0.124456	0.08554	0.126879	1	0.577214	0.1005	0.0257
XL_VLDL_TG	0.400987	0.111016	0.078346	0.099408	0.17585	0.083949	0.478225	0.108134	0.71213	0.100902	0.279967	0.083255	0.456075	0.123874	0.099113	0.12562	0.992125	0.45826	0.1099	0.0268
XS_VLDL_C	0.142661	0.116079	0.060436	0.0714	0.092854	0.066246	0.806828	0.117299	0.483949	0.072184	0.117217	0.066887	0.15025	0.121991	0.111017	0.130958	1	0.753637	-
XS_VLDL_CE	0.152656	0.113591	0.063148	0.06491	0.098184	0.062424	0.771024	0.114534	0.432516	0.065518	0.090082	0.062878	0.16527	0.122651	0.127401	0.13071	1	0.67127	-
XS_VLDL_FC	0.082829	0.120094	0.045953	0.083909	0.061694	0.072882	0.915059	0.12244	0.600644	0.085246	0.179402	0.074185	0.083004	0.120271	0.071068	0.129677	1	1.26779	-
XS_VLDL_L	0.232594	0.113733	0.115162	0.089489	0.163664	0.076419	0.683783	0.113489	0.577635	0.090015	0.169512	0.076308	0.253819	0.123366	0.166228	0.128794	1	0.394626	0.1234	0.0324
XS_VLDL_P	0.268955	0.114077	0.137784	0.092927	0.192504	0.079226	0.643943	0.113266	0.584734	0.093244	0.17716	0.078742	0.294617	0.123955	0.1907	0.128139	1	0.318345	0.1316	0.0336
XS_VLDL_PL	0.11546	0.100167	0.044751	0.092436	0.071881	0.07073	0.724852	0.101594	0.662451	0.093895	0.202705	0.071814	0.137401	0.119016	0.063279	0.130619	1	1.08336	0.1144	0.0329
XS_VLDL_TG	0.428492	0.125008	0.300927	0.10758	0.359089	0.097569	0.552864	0.122067	0.552694	0.106076	0.230144	0.095049	0.436632	0.125192	0.35253	0.124567	1	0.11606	0.1416	0.0338
XXL_VLDL_C	0.276518	0.093752	0.083164	0.071578	0.150844	0.063285	0.454435	0.09213	0.478322	0.072202	0.132944	0.062689	0.378298	0.126584	0.148114	0.127191	0.994715	0.362749	-
XXL_VLDL_CE	0.312893	0.10094	0.089833	0.062807	0.164137	0.060685	0.47372	0.098979	0.39791	0.063084	0.08387	0.059884	0.397772	0.126478	0.18418	0.128339	0.979022	0.31699	-
XXL_VLDL_FC	0.219146	0.094684	0.078861	0.079396	0.129137	0.067274	0.524818	0.093931	0.547989	0.080299	0.184177	0.067111	0.294565	0.12623	0.125806	0.126444	0.982319	0.419469	-
XXL_VLDL_L	0.267264	0.096622	0.09588	0.085856	0.134677	0.071064	0.491135	0.095227	0.578291	0.086655	0.205337	0.070652	0.352405	0.125938	0.142219	0.127081	0.841318	0.32846	0.1188	0.0274
XXL_VLDL_P	0.269553	0.097118	0.097938	0.086689	0.133529	0.071631	0.492901	0.095703	0.5826	0.087477	0.210363	0.071216	0.353534	0.125902	0.143913	0.127107	0.821818	0.321174	0.1124	0.0258
XXL_VLDL_PL	0.226944	0.095698	0.0772	0.08321	0.119999	0.069152	0.5266	0.094866	0.577339	0.084216	0.201031	0.069038	0.301168	0.125911	0.117945	0.126935	0.906593	0.421081	0.0936	0.0251
XXL_VLDL_TG	0.275802	0.098826	0.103065	0.088991	0.129607	0.073315	0.500554	0.097366	0.595387	0.089759	0.225499	0.072904	0.355252	0.125806	0.147562	0.127121	0.768729	0.305744	0.0861	0.0252
